# Supplementary material for: Construction of ddRADseq-Based High-Density Genetic Map and Identification of Quantitative Trait Loci for Trans-resveratrol Content in Peanut Seeds
Source: Front Plant Sci. 2021 Mar 18;12:644402. doi: 10.3389/fpls.2021.644402 (PMC8044979; doi:10.3389/fpls.2021.644402)
Supplement: Supplementary file 1 [file Table_1.XLSX]

## Sheet: Table S1
Supplemental Table 1. Analysis of variance for resveratrol contents in the RIL population across four environments.
Variables	df	Mean square	F-value	P-value
Genotype	187	8936.96	55.42	<0.001
Environment	3	179554	1113.45	<0.001
Genotype × Environment	485	6010.98	37.275	<0.001
Error	1315	116.26
