# Supplementary material for: Construction of ddRADseq-Based High-Density Genetic Map and Identification of Quantitative Trait Loci for Trans-resveratrol Content in Peanut Seeds
Source: Front Plant Sci. 2021 Mar 18;12:644402. doi: 10.3389/fpls.2021.644402 (PMC8044979; doi:10.3389/fpls.2021.644402)
Supplement: Supplementary file 2 [file Table_2.XLSX]

## Sheet: Table S2
Supplemental Table 2. Detailed information of the constructed high-density genetic map and segregation distortions of its SNPs
ChromsomeID	ChromosomeName	MarkerName	Interval(cM)	Position(cM)	RecomFrequency	Interference	Size(AA)	Size(BB)	Size(-1)	Chi-Square	Pr>ChiSq
1	A01	TIF.01:7840610	0	0	0.5	0	95	75	16	2.3529	0.125
1	A01	TIF.01:10471141	7.557	7.557	0.075	1.4953	94	80	12	1.1264	0.2885
1	A01	TIF.01:11124519	2.7467	10.3037	0.0274	-4.3772	94	82	10	0.8182	0.3657
1	A01	TIF.01:11555878	2.1753	12.479	0.0217	-6.1375	89	83	14	0.2093	0.6473
1	A01	TIF.01:11773474	0.926	13.405	0.0093	-3.9423	89	84	13	0.1445	0.7038
1	A01	TIF.01:12593452	2.8155	16.2205	0.0281	3.7827	86	90	10	0.0909	0.763
1	A01	TIF.01:14312155	0.5781	16.7985	0.0058	5.5794	87	89	10	0.0227	0.8802
1	A01	TIF.01:17022791	0.289	17.0875	0.0029	0	86	88	12	0.023	0.8795
1	A01	TIF.01:19663732	0.5814	17.669	0.0058	20.6581	88	88	10	0	1
1	A01	TIF.01:19874342	0.3145	17.9834	0.0031	-16.2382	84	82	20	0.0241	0.8766
1	A01	TIF.01:21530197	0.637	18.6204	0.0064	37.2281	84	90	12	0.2069	0.6492
1	A01	TIF.01:22142779	0.9147	19.5351	0.0091	-48.2745	83	89	14	0.2093	0.6473
1	A01	TIF.01:23620143	0.6667	20.2019	0.0067	283.173	79	82	25	0.0559	0.8131
1	A01	TIF.01:23868150	0.3311	20.533	0.0033	-146.899	86	86	14	0	1
1	A01	TIF.01:23758482	0.3268	20.8598	0.0033	437.481	81	83	22	0.0244	0.8759
1	A01	TIF.01:23726126	0.3311	21.1909	0.0033	8.8816	85	86	15	0.0058	0.939
1	A01	TIF.01:27151671	0.3106	21.5015	0.0031	-164.048	91	82	13	0.4682	0.4938
1	A01	TIF.01:28722947	0.2994	21.8009	0.003	0	90	88	8	0.0225	0.8808
1	A01	TIF.01:29634000	0	21.8009	0	0	90	88	8	0.0225	0.8808
1	A01	TIF.01:30061390	0	21.8009	0	0	85	86	15	0.0058	0.939
1	A01	TIF.01:25480776	0.3049	22.1058	0.003	0	89	85	12	0.092	0.7617
1	A01	TIF.01:29611688	0	22.1058	0	0	86	81	19	0.1497	0.6988
1	A01	TIF.01:26853158	0	22.1058	0	0	84	84	18	0	1
1	A01	TIF.01:29699374	0	22.1058	0	0	86	84	16	0.0235	0.8781
1	A01	TIF.01:26519302	0	22.1058	0	0	82	84	20	0.0241	0.8766
1	A01	TIF.01:30258818	0	22.1058	0	0	88	87	11	0.0057	0.9397
1	A01	TIF.01:31525872	0.6098	22.7156	0.0061	-4.3653	84	87	15	0.0526	0.8185
1	A01	TIF.01:37143873	0.3086	23.0242	0.0031	170.817	90	82	14	0.3721	0.5419
1	A01	TIF.01:37631105	0.2959	23.3201	0.003	5.0479	89	87	10	0.0227	0.8802
1	A01	TIF.01:38703577	0.2959	23.6159	0.003	-0.9825	89	84	13	0.1445	0.7038
1	A01	TIF.01:39338102	0.5883	24.2042	0.0059	11.8704	94	82	10	0.8182	0.3657
1	A01	TIF.01:39134022	0.2994	24.5036	0.003	-333	88	81	17	0.2899	0.5903
1	A01	TIF.01:39013184	0.2994	24.803	0.003	14.2404	95	82	9	0.9548	0.3285
1	A01	TIF.01:42642257	0.6135	25.4165	0.0061	-242.5	88	80	18	0.381	0.5371
1	A01	TIF.01:49818171	0.3086	25.7252	0.0031	0	95	82	9	0.9548	0.3285
1	A01	TIF.01:41853036	0	25.7252	0	0	92	83	11	0.4629	0.4963
1	A01	TIF.01:48775863	0	25.7252	0	0	94	81	11	0.9657	0.3258
1	A01	TIF.01:50575283	0	25.7252	0	0	93	80	13	0.9769	0.323
1	A01	TIF.01:52302121	0.2994	26.0246	0.003	1.5	94	79	13	1.3006	0.2541
1	A01	TIF.01:57109765	0.6024	26.627	0.006	0	94	80	12	1.1264	0.2885
1	A01	TIF.05:20121113	0	26.627	0	0	92	80	14	0.8372	0.3602
1	A01	TIF.01:77457117	0	26.627	0	0	94	80	12	1.1264	0.2885
1	A01	TIF.01:55827907	0	26.627	0	0	89	83	14	0.2093	0.6473
1	A01	TIF.01:80101992	0	26.627	0	0	84	76	26	0.4	0.5271
1	A01	TIF.01:87655793	0	26.627	0	0	88	79	19	0.485	0.4862
1	A01	TIF.01:87903955	0	26.627	0	0	92	83	11	0.4629	0.4963
1	A01	TIF.01:88241616	0.3012	26.9282	0.003	-331	92	81	13	0.6994	0.403
1	A01	TIF.01:79697637	0.3012	27.2294	0.003	0	93	81	12	0.8276	0.363
1	A01	TIF.01:87742555	0	27.2294	0	0	92	79	15	0.9883	0.3202
1	A01	TIF.01:80339297	0	27.2294	0	0	87	81	18	0.2143	0.6434
1	A01	TIF.01:93436387	0.3106	27.54	0.0031	16.5867	94	79	13	1.3006	0.2541
1	A01	TIF.01:79991182	0.3247	27.8647	0.0032	61.7826	84	81	21	0.0545	0.8153
1	A01	TIF.01:94549162	0.6579	28.5226	0.0066	-36.6923	85	85	16	0	1
1	A01	TIF.01:94093893	0.6024	29.125	0.006	-52.454	91	84	11	0.28	0.5967
1	A01	TIF.01:94898256	0.893	30.018	0.0089	15.4546	89	85	12	0.092	0.7617
1	A01	TIF.01:94991304	0.3226	30.3406	0.0032	-154.471	71	93	22	2.9512	0.0858
1	A01	TIF.01:95227378	0.6803	31.0209	0.0068	-2.1974	79	86	21	0.297	0.5858
1	A01	TIF.01:95387794	0.3205	31.3414	0.0032	13	85	88	13	0.052	0.8196
1	A01	TIF.01:95744141	0.2976	31.639	0.003	5.5818	89	85	12	0.092	0.7617
1	A01	TIF.01:96563099	0.5953	32.2343	0.006	101.76	91	84	11	0.28	0.5967
1	A01	TIF.01:96588767	0.3049	32.5392	0.003	69.5731	90	79	17	0.716	0.3975
1	A01	TIF.01:96832967	0.6098	33.149	0.0061	-4.0529	93	83	10	0.5682	0.451
1	A01	TIF.01:97592611	2.4261	35.5751	0.0242	-15.5008	87	88	11	0.0057	0.9397
1	A01	TIF.01:98258641	0.3012	35.8763	0.003	-167.947	86	85	15	0.0058	0.939
1	A01	TIF.01:98240530	0.3012	36.1775	0.003	-15.9731	88	87	11	0.0057	0.9397
1	A01	TIF.01:98729231	2.4865	38.664	0.0248	24.9609	88	86	12	0.023	0.8795
1	A01	TIF.01:98826744	0.2924	38.9564	0.0029	6.071	91	87	8	0.0899	0.7643
1	A01	TIF.01:99864356	0.2907	39.2471	0.0029	5.2025	91	85	10	0.2045	0.6511
1	A01	TIF.01:100703518	2.1889	41.436	0.0219	-9.297	85	85	16	0	1
1	A01	TIF.01:101569213	1.5342	42.9703	0.0153	24.6797	88	90	8	0.0225	0.8808
1	A01	TIF.01:101806490	0.5781	43.5483	0.0058	2.0661	88	90	8	0.0225	0.8808
1	A01	TIF.01:102449846	1.5249	45.0732	0.0152	-31.4646	86	88	12	0.023	0.8795
1	A01	TIF.01:103432083	0.9147	45.9879	0.0091	2.5314	82	90	14	0.3721	0.5419
1	A01	TIF.01:103568608	1.8642	47.8521	0.0186	-6.9789	84	90	12	0.2069	0.6492
1	A01	TIF.01:104213401	1.8527	49.7048	0.0185	-18.5484	82	93	11	0.6914	0.4057
1	A01	TIF.01:104225668	0.303	50.0079	0.003	-88.2193	77	92	17	1.3314	0.2486
1	A01	TIF.01:104501721	0.6135	50.6214	0.0061	-2.7633	84	91	11	0.28	0.5967
1	A01	TIF.01:105596395	2.7635	53.385	0.0276	3.2527	87	91	8	0.0899	0.7643
1	A01	TIF.01:106295997	6.0291	59.414	0.06	1.0199	89	85	12	0.092	0.7617
1	A01	TIF.01:106677760	0.2907	59.7047	0.0029	34.6951	92	83	11	0.4629	0.4963
1	A01	TIF.01:107050093	1.7972	61.5019	0.018	-11.3769	93	82	11	0.6914	0.4057
1	A01	TIF.01:107592261	2.5021	64.004	0.025	0.7081	91	79	16	0.8471	0.3574
1	A01	TIF.01:107607089	0.2994	64.3034	0.003	3.037	95	78	13	1.6705	0.1962
1	A01	TIF.01:108268414	1.5342	65.8376	0.0153	5.3954	89	83	14	0.2093	0.6473
1	A01	TIF.01:108789304	2.7425	68.5801	0.0274	15.8092	84	77	25	0.3043	0.5812
1	A01	TIF.01:108975454	0.6667	69.2468	0.0067	-9.4253	88	81	17	0.2899	0.5903
1	A01	TIF.01:109405640	2.8332	72.08	0.0283	-3.0457	95	79	12	1.4713	0.2251
1	A01	TIF.01:109945018	2.55	74.63	0.0255	0.0664	85	85	16	0	1
1	A01	TIF.01:110255107	0.6061	75.2361	0.0061	-82.5361	90	86	10	0.0909	0.763
1	A01	TIF.01:110161515	0.2907	75.5268	0.0029	4.3899	89	88	9	0.0056	0.9401
1	A01	TIF.01:110593993	0.9037	76.4305	0.009	16.4412	89	85	12	0.092	0.7617
1	A01	TIF.01:111015260	1.2124	77.6428	0.0121	4.8125	92	84	10	0.3636	0.5465
1	A01	TIF.01:111616903	0.893	78.5358	0.0089	0	91	84	11	0.28	0.5967
2	A02	TIF.08:51576784	0	0	0.5	0	91	88	7	0.0503	0.8226
2	A02	TIF.02:736290	4.3318	4.3318	0.0432	-34.6397	97	83	6	1.0889	0.2967
2	A02	TIF.02:994207	0.2857	4.6175	0.0029	15.2879	96	81	9	1.2712	0.2595
2	A02	TIF.02:1722668	4.8539	9.4714	0.0484	-4.2708	98	76	12	2.7816	0.0954
2	A02	TIF.02:1872273	0.9376	10.409	0.0094	0.6666	93	79	14	1.1395	0.2858
2	A02	TIF.02:2078708	0.3145	10.7235	0.0031	-20.0649	94	75	17	2.1361	0.1439
2	A02	TIF.02:2312888	2.634	13.3575	0.0263	3.7218	93	78	15	1.3158	0.2513
2	A02	TIF.02:2322255	0.3049	13.6624	0.003	-19.6251	96	76	14	2.3256	0.1273
2	A02	TIF.02:2765688	2.2027	15.8651	0.022	4.9812	91	79	16	0.8471	0.3574
2	A02	TIF.02:2872025	0.926	16.7911	0.0093	6.6571	87	80	19	0.2934	0.588
2	A02	TIF.02:4120376	6.6359	23.427	0.066	5.3938	85	86	15	0.0058	0.939
2	A02	TIF.02:4853336	2.2027	25.6297	0.022	-1.102	85	86	15	0.0058	0.939
2	A02	TIF.02:5450619	3.5775	29.2072	0.0357	-0.0151	88	83	15	0.1462	0.7022
2	A02	TIF.02:5633241	2.6515	31.8587	0.0265	-13.4375	89	79	18	0.5952	0.4404
2	A02	TIF.02:6138752	0.6211	32.4799	0.0062	-15.1678	91	84	11	0.28	0.5967
2	A02	TIF.02:6456348	2.5178	34.9977	0.0252	-11.0545	95	78	13	1.6705	0.1962
2	A02	TIF.02:6683527	0.9376	35.9353	0.0094	56.471	89	80	17	0.4793	0.4887
2	A02	TIF.02:7109608	0.6061	36.5414	0.0061	-28.475	94	82	10	0.8182	0.3657
2	A02	TIF.02:7787413	1.4885	38.0299	0.0149	-7.1474	95	81	10	1.1136	0.2913
2	A02	TIF.02:8143610	0.6411	38.671	0.0064	-17.5177	75	91	20	1.5422	0.2143
2	A02	TIF.02:8341542	0.3165	38.9875	0.0032	16.6433	93	83	10	0.5682	0.451
2	A02	TIF.02:9215701	0.5814	39.5689	0.0058	5.5799	90	87	9	0.0508	0.8216
2	A02	TIF.02:9603187	0.2907	39.8596	0.0029	0.3712	88	89	9	0.0056	0.9401
2	A02	TIF.02:10592998	1.8642	41.7238	0.0186	6.1783	86	85	15	0.0058	0.939
2	A02	TIF.02:11031573	0.3068	42.0305	0.0031	0.4786	88	79	19	0.485	0.4862
2	A02	TIF.02:12837624	1.3426	43.3731	0.0134	-3.1866	81	79	26	0.025	0.8744
2	A02	TIF.02:13565951	0.9679	44.341	0.0097	-17.4247	91	81	14	0.5814	0.4458
2	A02	TIF.02:14351749	0.625	44.966	0.0063	-20.5161	87	77	22	0.6098	0.4349
2	A02	TIF.02:14528033	1.3517	46.3177	0.0135	37.351	88	75	23	1.0368	0.3086
2	A02	TIF.02:14513874	0.3205	46.6382	0.0032	-72.8378	94	76	16	1.9059	0.1674
2	A02	TIF.02:17521402	1.3161	47.9543	0.0132	6.7587	87	74	25	1.0497	0.3056
2	A02	TIF.02:14622878	0.3546	48.309	0.0035	-148.377	84	77	25	0.3043	0.5812
2	A02	TIF.02:18133424	0.6757	48.9847	0.0068	10.5	93	76	17	1.7101	0.191
2	A02	TIF.02:21733610	0.2994	49.2841	0.003	4.0488	93	77	16	1.5059	0.2198
2	A02	TIF.02:46643408	0.9037	50.1878	0.009	0	95	78	13	1.6705	0.1962
2	A02	TIF.02:46897462	0	50.1878	0	0	97	66	23	5.8957	0.0152
2	A02	TIF.02:36403751	0	50.1878	0	0	93	73	20	2.4096	0.1206
2	A02	TIF.02:46534963	0	50.1878	0	0	90	79	17	0.716	0.3975
2	A02	TIF.02:28408680	0	50.1878	0	0	93	75	18	1.9286	0.1649
2	A02	TIF.02:24924855	0	50.1878	0	0	93	78	15	1.3158	0.2513
2	A02	TIF.02:23837272	0	50.1878	0	0	95	76	15	2.1111	0.1462
2	A02	TIF.02:30968040	0	50.1878	0	0	94	72	20	2.9157	0.0877
2	A02	TIF.02:25187177	0	50.1878	0	0	95	75	16	2.3529	0.125
2	A02	TIF.02:65634047	0	50.1878	0	0	95	76	15	2.1111	0.1462
2	A02	TIF.02:63553278	0	50.1878	0	0	96	76	14	2.3256	0.1273
2	A02	TIF.02:52269660	0.3049	50.4927	0.003	-328	94	75	17	2.1361	0.1439
2	A02	TIF.02:62120684	0.303	50.7957	0.003	13.4375	95	78	13	1.6705	0.1962
2	A02	TIF.02:67526372	0.2994	51.0951	0.003	0	93	77	16	1.5059	0.2198
2	A02	TIF.02:24085689	0	51.0951	0	0	96	75	15	2.5789	0.1083
2	A02	TIF.02:52105040	0.2941	51.3892	0.0029	6.0482	95	76	15	2.1111	0.1462
2	A02	TIF.02:65814357	0.2994	51.6886	0.003	-333	98	77	11	2.52	0.1124
2	A02	TIF.02:36587421	0.2994	51.988	0.003	13.3418	96	76	14	2.3256	0.1273
2	A02	TIF.02:49994984	0.3106	52.2986	0.0031	-160	92	72	22	2.439	0.1183
2	A02	TIF.02:73174763	0.3311	52.6297	0.0033	0	91	76	19	1.3473	0.2457
2	A02	TIF.02:31128981	0	52.6297	0	0	91	76	19	1.3473	0.2457
2	A02	TIF.02:53806961	0.3106	52.9403	0.0031	20.0658	96	76	14	2.3256	0.1273
2	A02	TIF.02:49574879	0.3106	53.2509	0.0031	0	89	75	22	1.1951	0.2743
2	A02	TIF.02:46864091	0	53.2509	0	0	93	78	15	1.3158	0.2513
2	A02	TIF.02:24320293	0	53.2509	0	0	85	76	25	0.5031	0.4781
2	A02	TIF.02:49474786	0	53.2509	0	0	96	75	15	2.5789	0.1083
2	A02	TIF.02:49638896	0	53.2509	0	0	93	73	20	2.4096	0.1206
2	A02	TIF.02:36119260	0	53.2509	0	0	93	77	16	1.5059	0.2198
2	A02	TIF.02:66712526	0	53.2509	0	0	89	75	22	1.1951	0.2743
2	A02	TIF.02:73010119	0	53.2509	0	0	87	74	25	1.0497	0.3056
2	A02	TIF.02:74355808	0	53.2509	0	0	93	73	20	2.4096	0.1206
2	A02	TIF.02:46324839	0	53.2509	0	0	92	74	20	1.9518	0.1624
2	A02	TIF.02:78529582	0	53.2509	0	0	91	77	18	1.1667	0.2801
2	A02	TIF.02:43535625	0	53.2509	0	0	87	77	22	0.6098	0.4349
2	A02	TIF.02:44413790	0	53.2509	0	0	96	68	22	4.7805	0.0288
2	A02	TIF.02:75604674	0	53.2509	0	0	86	75	25	0.7516	0.386
2	A02	TIF.02:80071119	0	53.2509	0	0	92	77	17	1.3314	0.2486
2	A02	TIF.02:79159171	0	53.2509	0	0	92	74	20	1.9518	0.1624
2	A02	TIF.02:43337697	0	53.2509	0	0	87	77	22	0.6098	0.4349
2	A02	TIF.02:44691592	0	53.2509	0	0	93	78	15	1.3158	0.2513
2	A02	TIF.02:79188803	0.3205	53.5714	0.0032	0	91	68	27	3.327	0.0681
2	A02	TIF.02:43569164	0	53.5714	0	0	94	75	17	2.1361	0.1439
2	A02	TIF.02:82761819	0	53.5714	0	0	89	75	22	1.1951	0.2743
2	A02	TIF.02:76830113	0	53.5714	0	0	89	76	21	1.0242	0.3115
2	A02	TIF.02:41198197	0	53.5714	0	0	92	77	17	1.3314	0.2486
2	A02	TIF.02:80399626	0	53.5714	0	0	91	77	18	1.1667	0.2801
2	A02	TIF.02:83348939	0.6411	54.2124	0.0064	95.0274	89	80	17	0.4793	0.4887
2	A02	TIF.02:84814589	0.6411	54.8535	0.0064	-74.0588	87	80	19	0.2934	0.588
2	A02	TIF.02:84767596	0.3333	55.1868	0.0033	-152.948	89	74	23	1.3804	0.24
2	A02	TIF.02:85630767	0.329	55.5158	0.0033	165.324	89	77	20	0.8675	0.3517
2	A02	TIF.02:84573553	0.329	55.8447	0.0033	-159.776	85	81	20	0.0964	0.7562
2	A02	TIF.02:85852390	0.3185	56.1632	0.0032	16.5751	89	81	16	0.3765	0.5395
2	A02	TIF.02:85893282	0.3049	56.4681	0.003	-164.455	88	79	19	0.485	0.4862
2	A02	TIF.02:87503317	0.6173	57.0854	0.0062	-36.9434	87	82	17	0.1479	0.7005
2	A02	TIF.02:87571296	0.6135	57.6989	0.0061	44.5314	89	81	16	0.3765	0.5395
2	A02	TIF.02:87929526	0.625	58.324	0.0063	87.1146	85	80	21	0.1515	0.6971
2	A02	TIF.02:88322373	0.3125	58.6365	0.0031	3	86	80	20	0.2169	0.6414
2	A02	TIF.02:88656612	0.6173	59.2538	0.0062	6.1125	87	82	17	0.1479	0.7005
2	A02	TIF.02:89318689	0.3012	59.555	0.003	1.5	86	82	18	0.0952	0.7576
2	A02	TIF.02:89899340	0.6061	60.1611	0.0061	28.3742	87	84	15	0.0526	0.8185
2	A02	TIF.02:90522364	1.2742	61.4353	0.0127	-8.3645	86	82	18	0.0952	0.7576
2	A02	TIF.02:90179653	0.3049	61.7401	0.003	17.7595	87	88	11	0.0057	0.9397
2	A02	TIF.02:91114299	0.2976	62.0378	0.003	1.6296	84	86	16	0.0235	0.8781
2	A02	TIF.02:91349403	0.3185	62.3562	0.0032	-2.3878	84	83	19	0.006	0.9383
2	A02	TIF.02:91836734	3.8538	66.21	0.0385	-1.0071	84	85	17	0.0059	0.9387
2	A02	TIF.02:92916957	3.0036	69.2136	0.03	-25.436	86	87	13	0.0058	0.9394
2	A02	TIF.02:93085958	0.5988	69.8124	0.006	3.4013	86	87	13	0.0058	0.9394
2	A02	TIF.02:94412174	3.2095	73.022	0.0321	3.1935	83	89	14	0.2093	0.6473
2	A02	TIF.02:94903969	0.9147	73.9367	0.0091	11.2322	84	90	12	0.2069	0.6492
2	A02	TIF.02:94957316	0.3165	74.2532	0.0032	-320	82	83	21	0.0061	0.9379
2	A02	TIF.02:95000764	0.3068	74.5599	0.0031	17.1242	86	92	8	0.2022	0.6529
2	A02	TIF.02:95230238	2.4711	77.0311	0.0247	-2.839	81	90	15	0.4737	0.4913
2	A02	TIF.02:96818723	6.2829	83.3139	0.0625	-0.0726	90	85	11	0.1429	0.7055
2	A02	TIF.02:98581898	10.4434	93.7573	0.1029	-0.8097	91	80	15	0.7076	0.4002
2	A02	TIF.02:99435617	4.2868	98.0441	0.0428	43.0876	87	86	13	0.0058	0.9394
2	A02	TIF.02:99795666	0.2941	98.3382	0.0029	11.2927	89	87	10	0.0227	0.8802
2	A02	TIF.02:99487288	0.2976	98.6358	0.003	-168.456	90	83	13	0.2832	0.5946
2	A02	TIF.02:99904383	0.6024	99.2383	0.006	2.9461	87	88	11	0.0057	0.9397
2	A02	TIF.02:99951937	0.289	99.5273	0.0029	8.142	91	86	9	0.1412	0.707
2	A02	TIF.02:100044997	0.2907	99.818	0.0029	-0.3647	88	86	12	0.023	0.8795
2	A02	TIF.02:100129776	0.893	100.711	0.0089	0	91	87	8	0.0899	0.7643
3	A03	TIF.03:4873381	0	0	0.5	0	82	95	9	0.9548	0.3285
3	A03	TIF.03:5252283	0.2941	0.2941	0.0029	4.3371	76	96	14	2.3256	0.1273
3	A03	TIF.03:9789541	23.0583	23.3524	0.2155	2.329	78	100	8	2.7191	0.0992
3	A03	TIF.03:9550937	0.9037	24.2562	0.009	-76.3101	82	92	12	0.5747	0.4484
3	A03	TIF.03:9942461	1.5437	25.7999	0.0154	-29.2875	75	100	11	3.5714	0.0588
3	A03	TIF.03:10056920	0.2959	26.0957	0.003	1.9765	77	97	12	2.2989	0.1295
3	A03	TIF.03:10279206	0.2907	26.3864	0.0029	-31.5701	76	100	10	3.2727	0.0704
3	A03	TIF.03:11283135	1.4885	27.875	0.0149	3.6114	75	100	11	3.5714	0.0588
3	A03	TIF.03:11942512	0.8824	28.7574	0.0088	-114.988	80	95	11	1.2857	0.2568
3	A03	TIF.03:11833004	0.2907	29.0481	0.0029	0	77	98	11	2.52	0.1124
3	A03	TIF.03:12040577	0	29.0481	0	0	76	95	15	2.1111	0.1462
3	A03	TIF.03:13656997	3.2726	32.3207	0.0327	-0.7331	79	94	13	1.3006	0.2541
3	A03	TIF.03:17197572	2.2308	34.5515	0.0223	-0.7945	74	93	19	2.1617	0.1415
3	A03	TIF.03:18988197	2.0145	36.566	0.0201	-5.4417	76	90	20	1.1807	0.2772
3	A03	TIF.03:21658431	2.335	38.9011	0.0233	-7.2172	77	95	14	1.8837	0.1699
3	A03	TIF.03:20413380	0.629	39.53	0.0063	-80.4632	71	97	18	4.0238	0.0449
3	A03	TIF.03:21699927	0.625	40.1551	0.0063	4.4188	72	101	13	4.8613	0.0275
3	A03	TIF.03:22066470	0.9376	41.0927	0.0094	-5.7218	74	97	15	3.0936	0.0786
3	A03	TIF.03:22525900	1.6898	42.7825	0.0169	-35.7319	75	89	22	1.1951	0.2743
3	A03	TIF.03:23241434	0.6452	43.4277	0.0065	-1.1914	77	99	10	2.75	0.0973
3	A03	TIF.03:28618314	7.242	50.6697	0.0719	2.1171	77	93	16	1.5059	0.2198
3	A03	TIF.03:30497609	3.0861	53.7558	0.0308	-45.6687	78	87	21	0.4909	0.4835
3	A03	TIF.03:30728543	0.3185	54.0743	0.0032	106.003	83	90	13	0.2832	0.5946
3	A03	TIF.03:31151050	0.6135	54.6878	0.0061	-0.8181	83	88	15	0.1462	0.7022
3	A03	TIF.03:32614510	0.9318	55.6196	0.0093	4.2285	83	90	13	0.2832	0.5946
3	A03	TIF.03:35028289	1.5249	57.1444	0.0152	6.84	80	93	13	0.9769	0.323
3	A03	TIF.03:37961125	0.2976	57.4421	0.003	18.2105	80	92	14	0.8372	0.3602
3	A03	TIF.03:35774734	0.3268	57.7689	0.0033	-307	69	91	26	3.025	0.082
3	A03	TIF.03:35638667	0.3226	58.0915	0.0032	57.8476	83	92	11	0.4629	0.4963
3	A03	TIF.03:38241986	1.5065	59.5979	0.0151	-25.0679	81	91	14	0.5814	0.4458
3	A03	TIF.03:38484706	0.3086	59.9066	0.0031	-165.85	80	90	16	0.5882	0.4431
3	A03	TIF.03:38736767	0.3086	60.2152	0.0031	-73.2403	78	94	14	1.4884	0.2225
3	A03	TIF.03:39008578	0.629	60.8442	0.0063	-81.4259	78	90	18	0.8571	0.3545
3	A03	TIF.03:39693528	0.3165	61.1607	0.0032	0	80	90	16	0.5882	0.4431
3	A03	TIF.03:42458981	0	61.1607	0	0	82	88	16	0.2118	0.6454
3	A03	TIF.03:39873222	0.3145	61.4751	0.0031	-161.976	78	95	13	1.6705	0.1962
3	A03	TIF.03:38880758	0.3086	61.7838	0.0031	345.637	78	94	14	1.4884	0.2225
3	A03	TIF.03:39551554	0.3086	62.0924	0.0031	-167.751	81	90	15	0.4737	0.4913
3	A03	TIF.03:39007282	0.3068	62.3992	0.0031	-6.9578	80	93	13	0.9769	0.323
3	A03	TIF.03:44068250	3.7808	66.1799	0.0377	4.9227	77	99	10	2.75	0.0973
3	A03	TIF.03:48555351	0.9741	67.1541	0.0097	-14.521	68	94	24	4.1728	0.0411
3	A03	TIF.03:49952846	1.7013	68.8554	0.017	-28.4	77	94	15	1.6901	0.1936
3	A03	TIF.03:66415294	0.3067	69.1622	0.0031	-0.0242	76	93	17	1.7101	0.191
3	A03	TIF.03:66040236	0.3012	69.4634	0.003	-166.012	79	94	13	1.3006	0.2541
3	A03	TIF.03:71246701	0.5883	70.0517	0.0059	0	79	95	12	1.4713	0.2251
3	A03	TIF.03:95160368	0	70.0517	0	0	78	95	13	1.6705	0.1962
3	A03	TIF.03:80638173	0.5848	70.6365	0.0058	17.9327	79	95	12	1.4713	0.2251
3	A03	TIF.03:64589323	0.3145	70.9509	0.0031	-310	74	91	21	1.7515	0.1857
3	A03	TIF.03:98572341	0.3289	71.2799	0.0033	0	75	91	20	1.5422	0.2143
3	A03	TIF.03:83467319	0	71.2799	0	0	77	91	18	1.1667	0.2801
3	A03	TIF.03:82846085	0.3311	71.611	0.0033	-10.825	68	93	25	3.882	0.0488
3	A03	TIF.03:112851561	0.6579	72.269	0.0066	-3.8251	75	96	15	2.5789	0.1083
3	A03	TIF.03:118861251	1.949	74.218	0.0195	-9.0955	72	95	19	3.1677	0.0751
3	A03	TIF.03:119857890	0.3067	74.5247	0.0031	74.5641	77	98	11	2.52	0.1124
3	A03	TIF.03:124445187	0.893	75.4177	0.0089	6.0976	78	95	13	1.6705	0.1962
3	A03	TIF.03:124005318	0.2994	75.7171	0.003	13.1333	75	95	16	2.3529	0.125
3	A03	TIF.03:128039663	4.9503	80.6674	0.0493	-11.4265	79	96	11	1.6514	0.1988
3	A03	TIF.03:128529949	0.6173	81.2847	0.0062	-1.8261	78	90	18	0.8571	0.3545
3	A03	TIF.03:129239061	1.6135	82.8982	0.0161	9.9708	78	91	17	1	0.3173
3	A03	TIF.03:129574053	1.0137	83.9119	0.0101	1.4459	71	86	29	1.4331	0.2313
3	A03	TIF.03:132546966	5.9539	89.8658	0.0593	-3.2375	84	92	10	0.3636	0.5465
3	A03	TIF.03:133006225	1.4885	91.3543	0.0149	4.0167	85	92	9	0.2768	0.5988
3	A03	TIF.13:135807169	1.1837	92.538	0.0118	3.6704	80	96	10	1.4545	0.2278
3	A03	TIF.13:136245363	1.8642	94.4022	0.0186	-6.0514	77	95	14	1.8837	0.1699
3	A03	TIF.13:138581083	7.7539	102.156	0.0769	4.1984	79	97	10	1.8409	0.1748
3	A03	TIF.13:138363359	0.9617	103.118	0.0096	-14.7403	70	90	26	2.5	0.1138
3	A03	TIF.13:139062551	3.0238	106.141	0.0302	2.029	78	97	11	2.0629	0.1509
3	A03	TIF.13:139968763	1.2503	107.392	0.0125	0.9131	76	94	16	1.9059	0.1674
3	A03	TIF.13:140635460	0.926	108.318	0.0093	67.84	76	98	12	2.7816	0.0954
3	A03	TIF.13:140778547	0.629	108.947	0.0063	10.806	74	91	21	1.7515	0.1857
3	A03	TIF.13:141285777	2.4495	111.396	0.0245	3.1472	81	84	21	0.0545	0.8153
3	A03	TIF.13:141445375	1.749	113.145	0.0175	2.4913	81	81	24	0	1
3	A03	TIF.13:142786751	6.0443	119.19	0.0602	-10.1386	86	79	21	0.297	0.5858
3	A03	TIF.13:142936622	0.6411	119.831	0.0064	5.1961	89	84	13	0.1445	0.7038
3	A03	TIF.13:143437447	1.563	121.394	0.0156	71.962	88	87	11	0.0057	0.9397
3	A03	TIF.13:143483306	0.3012	121.695	0.003	41.9724	84	90	12	0.2069	0.6492
3	A03	TIF.13:143988898	1.2348	122.93	0.0123	0.9634	88	88	10	0	1
3	A03	TIF.13:144182118	0.5953	123.525	0.006	6.3456	87	91	8	0.0899	0.7643
3	A03	TIF.13:144273131	0.8824	124.407	0.0088	0.5	88	86	12	0.023	0.8795
3	A03	TIF.13:144329572	0.5848	124.992	0.0058	-167.982	90	87	9	0.0508	0.8216
3	A03	TIF.13:144405084	0.2941	125.286	0.0029	4.5808	86	88	12	0.023	0.8795
3	A03	TIF.13:145522877	3.4066	128.693	0.034	0	73	91	22	1.9756	0.1599
4	A04	TIF.04:7789	0	0	0.5	0	96	77	13	2.0867	0.1486
4	A04	TIF.04:514397	0.9037	0.9037	0.009	5.6254	97	80	9	1.6328	0.2013
4	A04	TIF.04:1069370	3.2513	4.155	0.0325	7.3734	92	76	18	1.5238	0.217
4	A04	TIF.04:1225318	1.5828	5.7379	0.0158	-6.0234	94	80	12	1.1264	0.2885
4	A04	TIF.04:1446322	1.8759	7.6137	0.0187	-16.7778	87	80	19	0.2934	0.588
4	A04	TIF.04:1589459	0.9376	8.5513	0.0094	-5.8349	92	78	16	1.1529	0.2829
4	A04	TIF.04:2048078	1.6562	10.2076	0.0166	8.6638	84	81	21	0.0545	0.8153
4	A04	TIF.04:2525494	3.0238	13.2314	0.0302	2.785	85	85	16	0	1
4	A04	TIF.04:2826144	1.5437	14.7751	0.0154	5.72	92	85	9	0.2768	0.5988
4	A04	TIF.04:2987728	1.563	16.3381	0.0156	-5	85	82	19	0.0539	0.8164
4	A04	TIF.04:3031954	0.3012	16.6393	0.003	13.0997	90	85	11	0.1429	0.7055
4	A04	TIF.04:3286635	1.2425	17.8818	0.0124	0.5	85	84	17	0.0059	0.9387
4	A04	TIF.04:3750145	2.2027	20.0845	0.022	-4.7221	84	92	10	0.3636	0.5465
4	A04	TIF.04:4034208	1.5437	21.6282	0.0154	-33.8701	83	88	15	0.1462	0.7022
4	A04	TIF.04:4111096	0.6061	22.2343	0.0061	-78.3889	87	88	11	0.0057	0.9397
4	A04	TIF.04:4192647	0.2976	22.5319	0.003	9.8095	87	88	11	0.0057	0.9397
4	A04	TIF.04:6079366	6.999	29.5309	0.0695	-3.8367	92	87	7	0.1397	0.7086
4	A04	TIF.04:5417507	0.5781	30.109	0.0058	-14.8946	92	84	10	0.3636	0.5465
4	A04	TIF.04:6524710	3.5089	33.6179	0.035	0.7112	91	83	12	0.3678	0.5442
4	A04	TIF.04:10704063	10.4551	44.073	0.1031	-2.1546	80	87	19	0.2934	0.588
4	A04	TIF.04:12516027	1.6135	45.6865	0.0161	-0.3273	83	93	10	0.5682	0.451
4	A04	TIF.04:28418851	1.6031	47.2896	0.016	-2.7094	77	90	19	1.012	0.3144
4	A04	TIF.04:23075883	0.3226	47.6122	0.0032	-2.3457	78	92	16	1.1529	0.2829
4	A04	TIF.04:76113001	0.3012	47.9134	0.003	14.2683	79	99	8	2.2472	0.1339
4	A04	TIF.04:80749607	0.2857	48.1991	0.0029	0.9885	78	99	9	2.4915	0.1145
4	A04	TIF.04:92589018	0.289	48.4881	0.0029	2	75	103	8	4.4045	0.0358
4	A04	TIF.04:98494493	0.2874	48.7755	0.0029	4.6273	78	99	9	2.4915	0.1145
4	A04	TIF.04:102582409	1.7972	50.5727	0.018	5.1274	76	98	12	2.7816	0.0954
4	A04	TIF.04:104537125	0.9318	51.5044	0.0093	-54.6176	71	99	16	4.6118	0.0318
4	A04	TIF.04:103258095	0.3145	51.8189	0.0031	-4.1121	76	97	13	2.5491	0.1104
4	A04	TIF.04:114014020	8.0396	59.8585	0.0797	1.8332	69	100	17	5.6864	0.0171
4	A04	TIF.04:114509566	1.2198	61.0782	0.0122	0	72	103	11	5.4914	0.0191
5	A05	TIF.05:10261294	0	0	0.5	0	93	86	7	0.2737	0.6008
5	A05	TIF.05:12031014	2.6972	2.6972	0.0269	-2.2752	95	85	6	0.5556	0.4561
5	A05	TIF.05:12369909	1.8877	4.5849	0.0189	-10.5361	86	83	17	0.0533	0.8175
5	A05	TIF.05:12957051	0.926	5.5109	0.0093	17.84	90	86	10	0.0909	0.763
5	A05	TIF.05:13642272	0.3106	5.8215	0.0031	-19.6127	89	75	22	1.1951	0.2743
5	A05	TIF.05:16165581	0.3068	6.1283	0.0031	31.6309	91	87	8	0.0899	0.7643
5	A05	TIF.05:17529749	0.3067	6.435	0.0031	-86.9268	86	82	18	0.0952	0.7576
5	A05	TIF.05:19241591	0.6579	7.0929	0.0066	-38.0769	82	86	18	0.0952	0.7576
5	A05	TIF.05:24987308	0.625	7.718	0.0063	8.8576	89	84	13	0.1445	0.7038
5	A05	TIF.05:26236675	0.637	8.3549	0.0064	-11.3494	86	81	19	0.1497	0.6988
5	A05	TIF.05:26491866	0.3165	8.6714	0.0032	12.2308	87	86	13	0.0058	0.9394
5	A05	TIF.05:27099802	0.303	8.9744	0.003	23.6985	85	84	17	0.0059	0.9387
5	A05	TIF.05:29179228	2.1618	11.1363	0.0216	9.2266	99	82	5	1.5967	0.2064
5	A05	TIF.05:29434809	0.2857	11.422	0.0029	-59.6897	97	83	6	1.0889	0.2967
5	A05	TIF.05:30800190	0.8824	12.3044	0.0088	69.4115	97	81	8	1.4382	0.2304
5	A05	TIF.05:31278259	0.2994	12.6038	0.003	0	95	76	15	2.1111	0.1462
5	A05	TIF.15:26397909	0	12.6038	0	0	97	77	12	2.2989	0.1295
5	A05	TIF.05:32714340	0.5883	13.1921	0.0059	-6.4304	101	77	8	3.236	0.072
5	A05	TIF.05:35117673	2.1486	15.3407	0.0215	-10.246	102	69	15	6.3684	0.0116
5	A05	TIF.05:36774077	1.2198	16.5604	0.0122	-78.5	100	72	14	4.5581	0.0328
5	A05	TIF.05:36603547	0.629	17.1894	0.0063	-5.3159	100	68	18	6.0952	0.0136
5	A05	TIF.05:37270717	0.3165	17.5058	0.0032	98.8611	100	71	15	4.9181	0.0266
5	A05	TIF.05:37667421	0.6623	18.1681	0.0066	-88.4157	98	65	23	6.681	0.0097
5	A05	TIF.05:37631144	0.3247	18.4928	0.0032	196.793	104	70	12	6.6437	0.01
5	A05	TIF.05:38144609	0.3125	18.8053	0.0031	-6	101	66	19	7.3353	0.0068
5	A05	TIF.05:41649928	0.6536	19.459	0.0065	6.8936	98	69	19	5.0359	0.0248
5	A05	TIF.05:54896392	0.9203	20.3793	0.0092	9.5727	96	73	17	3.1302	0.0769
5	A05	TIF.05:86150484	0.3125	20.6918	0.0031	-162.902	98	68	20	5.4217	0.0199
5	A05	TIF.05:86233479	0.3125	21.0043	0.0031	-34.5921	96	71	19	3.7425	0.053
5	A05	TIF.05:87472633	1.2906	22.2949	0.0129	1	99	70	17	4.9763	0.0257
5	A05	TIF.05:90394834	2.2596	24.5545	0.0226	-5.7922	98	73	15	3.655	0.0559
5	A05	TIF.05:90884468	1.2823	25.8369	0.0128	2.0992	96	65	25	5.9689	0.0146
5	A05	TIF.05:93876641	7.1376	32.9745	0.0709	0.1182	99	68	19	5.7545	0.0164
5	A05	TIF.05:94304876	0.9203	33.8948	0.0092	6.5083	101	69	16	6.0235	0.0141
5	A05	TIF.05:94417365	0.2994	34.1943	0.003	4	100	69	17	5.6864	0.0171
5	A05	TIF.05:94758997	0.3049	34.4991	0.003	3.25	98	71	17	4.3136	0.0378
5	A05	TIF.05:95377977	1.2906	35.7897	0.0129	12.4398	102	63	21	9.2182	0.0024
5	A05	TIF.05:95704032	0.6945	36.4842	0.0069	-77.3354	100	53	33	14.4379	0.0001
5	A05	TIF.05:95976817	0.6993	37.1836	0.007	-5.0556	101	62	23	9.3313	0.0023
5	A05	TIF.05:96954087	3.5775	40.7611	0.0357	0.2708	102	56	28	13.3924	0.0003
5	A05	TIF.05:97178252	1.3609	42.122	0.0136	3.1402	105	59	22	12.9024	0.0003
5	A05	TIF.05:97992157	0.3106	42.4325	0.0031	20.0267	106	64	16	10.3765	0.0013
5	A05	TIF.05:98173754	0.3185	42.751	0.0032	-11.4601	104	56	26	14.4	0.0001
5	A05	TIF.05:98341460	0.987	43.738	0.0099	-50.7451	106	63	17	10.9408	0.0009
5	A05	TIF.05:98326272	0.303	44.041	0.003	1.7143	106	63	17	10.9408	0.0009
5	A05	TIF.05:99372309	2.1889	46.2299	0.0219	7.4706	117	57	12	20.6897	0
5	A05	TIF.05:99739717	2.4261	48.6561	0.0242	-12.2706	116	60	10	17.8182	0
5	A05	TIF.05:99838305	0.3012	48.9573	0.003	-5.4461	114	57	15	19	0
5	A05	TIF.05:100254747	0.6212	49.5784	0.0062	91.7659	112	59	15	16.4269	0.0001
5	A05	TIF.05:100731888	0.303	49.8815	0.003	-54.9441	111	62	13	13.8786	0.0002
5	A05	TIF.05:101121885	1.9365	51.8179	0.0194	-6.5624	112	58	16	17.1529	0
5	A05	TIF.05:101828382	0.2994	52.1173	0.003	12.9978	114	64	8	14.0449	0.0002
5	A05	TIF.05:102813499	3.6651	55.7824	0.0366	4.3399	111	66	9	11.4407	0.0007
5	A05	TIF.05:102979567	1.819	57.6014	0.0182	3.5784	104	68	14	7.5349	0.0061
5	A05	TIF.05:103379303	1.924	59.5254	0.0192	-5.8283	103	68	15	7.1637	0.0074
5	A05	TIF.05:103982263	3.0861	62.6115	0.0308	-1.9778	103	64	19	9.1078	0.0025
5	A05	TIF.05:104876419	1.6785	64.29	0.0168	-65.9137	103	68	15	7.1637	0.0074
5	A05	TIF.05:104978384	0.2976	64.5876	0.003	95.3068	105	68	13	7.9133	0.0049
5	A05	TIF.05:105133555	0.5953	65.1829	0.006	-20.2651	109	67	10	10.0227	0.0015
5	A05	TIF.05:105228808	1.2197	66.4026	0.0122	56.1818	104	68	14	7.5349	0.0061
5	A05	TIF.05:105356579	0.3106	66.7132	0.0031	-38.2536	101	67	18	6.881	0.0087
5	A05	TIF.05:105878950	2.9837	69.6969	0.0298	-0.248	105	68	13	7.9133	0.0049
5	A05	TIF.05:106743354	1.6239	71.3208	0.0162	-7.6571	103	64	19	9.1078	0.0025
5	A05	TIF.05:107541025	2.2892	73.61	0.0229	4.2984	100	69	17	5.6864	0.0171
5	A05	TIF.05:107766823	0.9679	74.5778	0.0097	-25	93	72	21	2.6727	0.1021
5	A05	TIF.05:108496901	0.6494	75.2272	0.0065	-68.7143	97	71	18	4.0238	0.0449
5	A05	TIF.05:108326062	0.3268	75.554	0.0033	-82.1937	94	69	23	3.8344	0.0502
5	A05	TIF.05:108873906	0.6536	76.2077	0.0065	51.8816	101	70	15	5.6199	0.0178
5	A05	TIF.05:109350009	0.5953	76.8029	0.006	6.4947	99	74	13	3.6127	0.0573
5	A05	TIF.05:109977182	1.6031	78.4061	0.016	-8.2691	93	73	20	2.4096	0.1206
5	A05	TIF.05:110354275	0.3068	78.7128	0.0031	19.93	100	76	10	3.2727	0.0704
5	A05	TIF.05:110581711	0.6211	79.334	0.0062	0.6818	94	73	19	2.6407	0.1042
5	A05	TIF.05:111141153	0.6803	80.0143	0.0068	15.2552	89	75	22	1.1951	0.2743
5	A05	TIF.05:111873400	1.7738	81.7881	0.0177	-37.8622	97	70	19	4.3653	0.0367
5	A05	TIF.05:112032184	0.3106	82.0986	0.0031	16.4557	101	76	9	3.5311	0.0602
5	A05	TIF.05:112224775	0.2941	82.3927	0.0029	4.9394	98	76	12	2.7816	0.0954
5	A05	TIF.05:112393488	0.3049	82.6976	0.003	-31.438	96	77	13	2.0867	0.1486
5	A05	TIF.05:112875213	1.5929	84.2905	0.0159	34.3481	97	74	15	3.0936	0.0786
5	A05	TIF.05:113359566	0.5917	84.8823	0.0059	-80.3554	105	74	7	5.3687	0.0205
5	A05	TIF.05:114226606	0.2874	85.1696	0.0029	3	102	74	10	4.4545	0.0348
5	A05	TIF.05:114479481	0.2907	85.4603	0.0029	5.388	100	76	10	3.2727	0.0704
5	A05	TIF.05:114896958	1.2124	86.6727	0.0121	2.3333	96	75	15	2.5789	0.1083
5	A05	TIF.05:115187114	1.9118	88.5844	0.0191	1.1498	89	81	16	0.3765	0.5395
5	A05	TIF.05:115888073	0.6173	89.2018	0.0062	0	90	82	14	0.3721	0.5419
6	A06	TIF.06:445234	0	0	0.5	0	89	84	13	0.1445	0.7038
6	A06	TIF.06:521427	0.2941	0.2941	0.0029	0.9636	89	84	13	0.1445	0.7038
6	A06	TIF.06:1121425	1.5249	1.819	0.0152	7.0385	93	83	10	0.5682	0.451
6	A06	TIF.06:1501286	1.9618	3.7808	0.0196	-3.9379	86	79	21	0.297	0.5858
6	A06	TIF.06:2332238	2.7053	6.4861	0.027	15.7791	98	78	10	2.2727	0.1317
6	A06	TIF.06:2507376	0.5917	7.0779	0.0059	4.4755	96	80	10	1.4545	0.2278
6	A06	TIF.06:2852685	2.0845	9.1624	0.0208	22.7922	98	80	8	1.8202	0.1773
6	A06	TIF.06:2906745	0.6098	9.7722	0.0061	-11.3023	95	75	16	2.3529	0.125
6	A06	TIF.06:2993133	0.3086	10.0808	0.0031	-6.9387	97	79	10	1.8409	0.1748
6	A06	TIF.06:3391142	3.0713	13.1522	0.0307	6.2954	100	77	9	2.9887	0.0838
6	A06	TIF.06:3935503	2.097	15.2492	0.021	-17.6411	98	80	8	1.8202	0.1773
6	A06	TIF.06:3908338	0.2959	15.5451	0.003	0	94	79	13	1.3006	0.2541
6	A06	TIF.06:4129499	0	15.5451	0	0	93	77	16	1.5059	0.2198
6	A06	TIF.06:4290177	0.2976	15.8427	0.003	13.0473	96	83	7	0.9441	0.3312
6	A06	TIF.06:4971786	1.8301	17.6728	0.0183	12.575	92	82	12	0.5747	0.4484
6	A06	TIF.06:5626196	3.1096	20.7824	0.0311	0.3523	90	86	10	0.0909	0.763
6	A06	TIF.06:6513441	2.8332	23.6156	0.0283	44.2614	89	80	17	0.4793	0.4887
6	A06	TIF.06:6543226	0.3165	23.9321	0.0032	-8.5286	89	78	19	0.7246	0.3947
6	A06	TIF.06:8033707	10.7076	34.6397	0.1055	-5.2633	101	71	14	5.2326	0.0222
6	A06	TIF.06:8152319	1.2348	35.8745	0.0123	4.8829	103	73	10	5.1136	0.0237
6	A06	TIF.06:8127865	0.6061	36.4806	0.0061	-60.5046	103	71	12	5.8851	0.0153
6	A06	TIF.06:8931113	1.2348	37.7154	0.0123	4.0621	104	68	14	7.5349	0.0061
6	A06	TIF.06:9997137	0.2959	38.0113	0.003	4.0359	104	69	13	7.0809	0.0078
6	A06	TIF.06:10151833	0.5917	38.603	0.0059	5.3013	104	69	13	7.0809	0.0078
6	A06	TIF.06:10326387	2.2743	40.8773	0.0227	-1.3896	94	73	19	2.6407	0.1042
6	A06	TIF.06:10764126	3.6488	44.5261	0.0364	15.5168	99	75	12	3.3103	0.0688
6	A06	TIF.06:11084848	0.893	45.4191	0.0089	-41.9161	98	78	10	2.2727	0.1317
6	A06	TIF.06:10945108	0.3205	45.7396	0.0032	-162.512	89	75	22	1.1951	0.2743
6	A06	TIF.06:11310104	0.3247	46.0643	0.0032	15.6207	95	74	17	2.6095	0.1062
6	A06	TIF.06:11913625	0.3333	46.3976	0.0033	-20.5454	93	70	23	3.2454	0.0716
6	A06	TIF.06:11980201	0.3185	46.7161	0.0032	-154.885	99	78	9	2.4915	0.1145
6	A06	TIF.06:11978104	0.2874	47.0035	0.0029	18	102	76	8	3.7978	0.0513
6	A06	TIF.06:11913590	0.3185	47.3219	0.0032	-63.1728	92	71	23	2.7055	0.1
6	A06	TIF.06:12069332	1.0275	48.3495	0.0103	15.1262	91	77	18	1.1667	0.2801
6	A06	TIF.06:14247401	3.3608	51.7102	0.0336	14.4294	93	79	14	1.1395	0.2858
6	A06	TIF.06:15665465	0.2976	52.0079	0.003	10.2182	95	83	8	0.809	0.3684
6	A06	TIF.06:15734267	0.2924	52.3003	0.0029	1.0625	96	79	11	1.6514	0.1988
6	A06	TIF.06:18458731	2.4865	54.7868	0.0248	5.0954	93	81	12	0.8276	0.363
6	A06	TIF.06:20655568	0.5988	55.3856	0.006	3	94	76	16	1.9059	0.1674
6	A06	TIF.06:22050066	0.303	55.6886	0.003	174.113	91	78	17	1	0.3173
6	A06	TIF.06:22834435	0.3125	56.0011	0.0031	0	90	75	21	1.3636	0.2429
6	A06	TIF.06:56043514	0	56.0011	0	0	90	78	18	0.8571	0.3545
6	A06	TIF.06:78467844	0	56.0011	0	0	93	79	14	1.1395	0.2858
6	A06	TIF.06:75739508	0	56.0011	0	0	92	76	18	1.5238	0.217
6	A06	TIF.06:65973375	0	56.0011	0	0	93	71	22	2.9512	0.0858
6	A06	TIF.06:77045698	0	56.0011	0	0	91	73	22	1.9756	0.1599
6	A06	TIF.06:65488711	0	56.0011	0	0	95	77	14	1.8837	0.1699
6	A06	TIF.06:46040497	0.3165	56.3176	0.0032	-236	85	79	22	0.2195	0.6394
6	A06	TIF.06:61720440	0.6329	56.9506	0.0063	23.8881	96	77	13	2.0867	0.1486
6	A06	TIF.06:44377833	0.3226	57.2731	0.0032	-309	91	69	26	3.025	0.082
6	A06	TIF.06:44059010	0.3226	57.5957	0.0032	214.216	96	78	12	1.8621	0.1724
6	A06	TIF.06:55018708	0.3185	57.9142	0.0032	-311	89	75	22	1.1951	0.2743
6	A06	TIF.06:45252013	0.3226	58.2368	0.0032	180.431	95	78	13	1.6705	0.1962
6	A06	TIF.06:76014333	0.3049	58.5417	0.003	-326	96	75	15	2.5789	0.1083
6	A06	TIF.04:82726710	0.3068	58.8484	0.0031	184.98	95	76	15	2.1111	0.1462
6	A06	TIF.06:64780027	0.3165	59.1649	0.0032	-167.414	91	75	20	1.5422	0.2143
6	A06	TIF.06:35981089	0.3125	59.4774	0.0031	22.2632	94	78	14	1.4884	0.2225
6	A06	TIF.06:33172755	0.3049	59.7823	0.003	-40.5376	97	70	19	4.3653	0.0367
6	A06	TIF.06:27180457	1.3426	61.1249	0.0134	-71.75	88	79	19	0.485	0.4862
6	A06	TIF.06:76973559	1.0565	62.1814	0.0106	0	90	69	27	2.7736	0.0958
6	A06	TIF.06:66025260	0	62.1814	0	0	91	75	20	1.5422	0.2143
6	A06	TIF.06:54791139	0	62.1814	0	0	94	79	13	1.3006	0.2541
6	A06	TIF.06:38672446	0	62.1814	0	0	90	77	19	1.012	0.3144
6	A06	TIF.06:56698197	0	62.1814	0	0	92	79	15	0.9883	0.3202
6	A06	TIF.06:54757035	0	62.1814	0	0	95	76	15	2.1111	0.1462
6	A06	TIF.06:28201283	0	62.1814	0	0	94	77	15	1.6901	0.1936
6	A06	TIF.06:29731247	0	62.1814	0	0	93	79	14	1.1395	0.2858
6	A06	TIF.06:33867243	0	62.1814	0	0	94	75	17	2.1361	0.1439
6	A06	TIF.06:33118641	0	62.1814	0	0	94	77	15	1.6901	0.1936
6	A06	TIF.06:47833416	0	62.1814	0	0	94	78	14	1.4884	0.2225
6	A06	TIF.06:46489201	0	62.1814	0	0	96	75	15	2.5789	0.1083
6	A06	TIF.06:65684833	0	62.1814	0	0	98	75	13	3.0578	0.0804
6	A06	TIF.06:33944806	0	62.1814	0	0	97	76	13	2.5491	0.1104
6	A06	TIF.06:61793797	0	62.1814	0	0	95	75	16	2.3529	0.125
6	A06	TIF.06:60399915	0	62.1814	0	0	96	77	13	2.0867	0.1486
6	A06	TIF.06:47938590	0	62.1814	0	0	97	75	14	2.814	0.0934
6	A06	TIF.06:56899415	0	62.1814	0	0	98	74	14	3.3488	0.0673
6	A06	TIF.06:45852022	0	62.1814	0	0	98	75	13	3.0578	0.0804
6	A06	TIF.06:31370836	0.3247	62.506	0.0032	-24.6667	85	72	29	1.0764	0.2995
6	A06	TIF.06:27071839	0.3247	62.8307	0.0032	31.7042	94	78	14	1.4884	0.2225
6	A06	TIF.06:43783308	0.3165	63.1472	0.0032	-166.345	91	75	20	1.5422	0.2143
6	A06	TIF.06:45854771	0.3185	63.4657	0.0032	0	93	77	16	1.5059	0.2198
6	A06	TIF.06:43160170	0	63.4657	0	0	96	74	16	2.8471	0.0915
6	A06	TIF.06:60242330	0	63.4657	0	0	95	77	14	1.8837	0.1699
6	A06	TIF.06:54816251	0	63.4657	0	0	94	75	17	2.1361	0.1439
6	A06	TIF.06:28367830	0	63.4657	0	0	92	73	21	2.1879	0.1391
6	A06	TIF.06:78653128	0	63.4657	0	0	94	72	20	2.9157	0.0877
6	A06	TIF.06:38624827	0	63.4657	0	0	92	74	20	1.9518	0.1624
6	A06	TIF.06:79352325	0	63.4657	0	0	92	75	19	1.7305	0.1883
6	A06	TIF.06:79093468	0	63.4657	0	0	87	73	26	1.225	0.2684
6	A06	TIF.06:80257847	0	63.4657	0	0	93	73	20	2.4096	0.1206
6	A06	TIF.06:79147978	0	63.4657	0	0	94	71	21	3.2061	0.0734
6	A06	TIF.06:64663248	0	63.4657	0	0	97	68	21	5.097	0.024
6	A06	TIF.06:68872528	0	63.4657	0	0	97	79	10	1.8409	0.1748
6	A06	TIF.06:46707435	0	63.4657	0	0	95	75	16	2.3529	0.125
6	A06	TIF.06:79186222	0.3165	63.7821	0.0032	-156.513	92	75	19	1.7305	0.1883
6	A06	TIF.06:80293314	0.6536	64.4358	0.0065	-72.42	97	69	20	4.7229	0.0298
6	A06	TIF.06:80426710	0.3247	64.7604	0.0032	-160.852	94	71	21	3.2061	0.0734
6	A06	TIF.06:80099274	0.3145	65.0749	0.0031	171.739	97	77	12	2.2989	0.1295
6	A06	TIF.06:82758069	0.2976	65.3725	0.003	172.018	99	74	13	3.6127	0.0573
6	A06	TIF.06:81165777	0.2976	65.6702	0.003	-334	99	76	11	3.0229	0.0821
6	A06	TIF.06:84482367	0.2994	65.9696	0.003	0	99	74	13	3.6127	0.0573
6	A06	TIF.06:81078249	0	65.9696	0	0	95	74	17	2.6095	0.1062
6	A06	TIF.06:81179262	0	65.9696	0	0	99	74	13	3.6127	0.0573
6	A06	TIF.06:81330301	0.2959	66.2654	0.003	-167.503	99	75	12	3.3103	0.0688
6	A06	TIF.06:83020091	0.5988	66.8642	0.006	-83.003	100	76	10	3.2727	0.0704
6	A06	TIF.06:84595261	0.5918	67.456	0.0059	97.8975	98	76	12	2.7816	0.0954
6	A06	TIF.06:86330448	0.303	67.759	0.003	0	94	77	15	1.6901	0.1936
6	A06	TIF.06:87437455	0	67.759	0	0	87	79	20	0.3855	0.5347
6	A06	TIF.06:86025704	0	67.759	0	0	98	79	9	2.0395	0.1533
6	A06	TIF.06:87508231	0.2907	68.0497	0.0029	2	99	76	11	3.0229	0.0821
6	A06	TIF.06:86373672	0.289	68.3387	0.0029	0	100	76	10	3.2727	0.0704
6	A06	TIF.06:86062120	0	68.3387	0	0	98	74	14	3.3488	0.0673
6	A06	TIF.06:90169663	0	68.3387	0	0	97	72	17	3.6982	0.0545
6	A06	TIF.06:91187785	0.3185	68.6572	0.0032	-5	96	70	20	4.0723	0.0436
6	A06	TIF.06:93100607	0.3311	68.9883	0.0033	0	94	69	23	3.8344	0.0502
6	A06	TIF.06:91804026	0	68.9883	0	0	94	73	19	2.6407	0.1042
6	A06	TIF.06:92696158	0.3247	69.313	0.0032	-310	90	75	21	1.3636	0.2429
6	A06	TIF.06:92694129	0.3185	69.6315	0.0032	9.8734	96	74	16	2.8471	0.0915
6	A06	TIF.06:91991211	0.2976	69.9291	0.003	-165.5	99	74	13	3.6127	0.0573
6	A06	TIF.06:93323153	0.6061	70.5352	0.0061	-2.4732	97	72	17	3.6982	0.0545
6	A06	TIF.06:93719322	0.2994	70.8346	0.003	-63.1411	98	74	14	3.3488	0.0673
6	A06	TIF.06:95108080	1.5065	72.3411	0.0151	-12.9111	97	77	12	2.2989	0.1295
6	A06	TIF.06:96852460	0.5953	72.9364	0.006	-166	99	76	11	3.0229	0.0821
6	A06	TIF.06:97112163	0.3012	73.2376	0.003	5.0364	96	76	14	2.3256	0.1273
6	A06	TIF.06:96402293	0.2976	73.5352	0.003	-50.9367	99	73	14	3.9302	0.0474
6	A06	TIF.06:97612412	0.9435	74.4787	0.0094	4.718	90	75	21	1.3636	0.2429
6	A06	TIF.06:97612187	0.3165	74.7952	0.0032	163	87	76	23	0.7423	0.3889
6	A06	TIF.06:96644164	0.3247	75.1199	0.0032	5.0592	90	79	17	0.716	0.3975
6	A06	TIF.06:98892176	0.6452	75.7651	0.0065	164.167	90	75	21	1.3636	0.2429
6	A06	TIF.06:99855177	0.3289	76.094	0.0033	-5.8452	90	74	22	1.561	0.2115
6	A06	TIF.06:99336109	0.3311	76.4251	0.0033	4.4981	92	75	19	1.7305	0.1883
6	A06	TIF.06:102509125	2.3195	78.7447	0.0232	-11.2756	95	75	16	2.3529	0.125
6	A06	TIF.06:103198188	0.6098	79.3545	0.0061	13.1266	99	76	11	3.0229	0.0821
6	A06	TIF.06:103651942	0.2959	79.6503	0.003	-54.7403	97	77	12	2.2989	0.1295
6	A06	TIF.06:104040080	0.9318	80.5821	0.0093	6.0004	92	76	18	1.5238	0.217
6	A06	TIF.06:106055730	3.698	84.2801	0.0369	-18.4234	91	82	13	0.4682	0.4938
6	A06	TIF.06:106182529	0.926	85.2061	0.0093	5.1505	93	80	13	0.9769	0.323
6	A06	TIF.06:107334054	0.9376	86.1437	0.0094	6.6453	90	80	16	0.5882	0.4431
6	A06	TIF.16:144136609	3.2942	89.438	0.0329	21.872	88	87	11	0.0057	0.9397
6	A06	TIF.16:144211337	0.2994	89.7374	0.003	-4.9065	88	84	14	0.093	0.7604
6	A06	TIF.16:144457211	0.2959	90.0332	0.003	8.6626	86	91	9	0.1412	0.707
6	A06	TIF.16:144768839	0.5814	90.6147	0.0058	2.8792	83	93	10	0.5682	0.451
6	A06	TIF.16:145220457	2.7979	93.4126	0.028	-6.1075	84	88	14	0.093	0.7604
6	A06	TIF.16:145556316	1.2503	94.6629	0.0125	4.3226	86	81	19	0.1497	0.6988
6	A06	TIF.16:145715551	0.6329	95.2958	0.0063	-78	83	83	20	0	1
6	A06	TIF.16:145942309	0.3205	95.6163	0.0032	8.1299	84	83	19	0.006	0.9383
6	A06	TIF.16:146147527	0.3145	95.9308	0.0031	0.9814	87	79	20	0.3855	0.5347
6	A06	TIF.16:146313582	0.6173	96.5481	0.0062	7.1845	84	88	14	0.093	0.7604
6	A06	TIF.16:147077308	1.5249	98.073	0.0152	-3.0245	81	92	13	0.6994	0.403
6	A06	TIF.16:148620379	5.8083	103.881	0.0578	0.1477	88	82	16	0.2118	0.6454
6	A06	TIF.16:149636655	3.994	107.875	0.0399	0	88	74	24	1.2099	0.2714
7	A07	TIF.17:118381	0	0	0.5	0	91	70	25	2.7391	0.0979
7	A07	TIF.07:212015	0.987	0.987	0.0099	9.3563	95	74	17	2.6095	0.1062
7	A07	TIF.07:386273	0.6329	1.6199	0.0063	2.2278	95	75	16	2.3529	0.125
7	A07	TIF.07:848538	3.2942	4.9142	0.0329	-0.9002	98	75	13	3.0578	0.0804
7	A07	TIF.07:5503398	26.8629	31.777	0.2455	-1.3545	80	93	13	0.9769	0.323
7	A07	TIF.07:6082401	2.8155	34.5925	0.0281	1.8303	85	90	11	0.1429	0.7055
7	A07	TIF.07:6291802	1.6562	36.2487	0.0166	-39.4531	77	86	23	0.4969	0.4809
7	A07	TIF.07:6962870	0.3311	36.5799	0.0033	0	82	86	18	0.0952	0.7576
7	A07	TIF.07:7365765	0	36.5799	0	0	83	88	15	0.1462	0.7022
7	A07	TIF.07:6718451	0	36.5799	0	0	84	84	18	0	1
7	A07	TIF.07:6820246	0.3068	36.8866	0.0031	0	79	88	19	0.485	0.4862
7	A07	TIF.07:7352622	0	36.8866	0	0	80	85	21	0.1515	0.6971
7	A07	TIF.07:7461188	0.3068	37.1934	0.0031	7.0617	80	89	17	0.4793	0.4887
7	A07	TIF.07:7417616	0.2994	37.4928	0.003	5.3657	82	91	13	0.4682	0.4938
7	A07	TIF.07:8566310	1.2124	38.7051	0.0121	3.8194	82	89	15	0.2865	0.5924
7	A07	TIF.07:7940967	0.5988	39.304	0.006	5.5368	78	91	17	1	0.3173
7	A07	TIF.07:8166439	0.3049	39.6088	0.003	-163.976	75	91	20	1.5422	0.2143
7	A07	TIF.07:8432365	0.6173	40.2261	0.0062	3.8592	81	92	13	0.6994	0.403
7	A07	TIF.07:9043528	0.9037	41.1299	0.009	4.7917	82	89	15	0.2865	0.5924
7	A07	TIF.07:9638042	0.9092	42.0391	0.0091	-26.0988	80	88	18	0.381	0.5371
7	A07	TIF.07:10413055	1.2503	43.2893	0.0125	5.3694	83	91	12	0.3678	0.5442
7	A07	TIF.07:10583543	0.3086	43.598	0.0031	318.096	81	88	17	0.2899	0.5903
7	A07	TIF.07:10631421	0.303	43.901	0.003	12.3354	85	89	12	0.092	0.7617
7	A07	TIF.07:10771066	0.5883	44.4893	0.0059	3.5359	86	88	12	0.023	0.8795
7	A07	TIF.07:11143027	0.5917	45.081	0.0059	102	88	84	14	0.093	0.7604
7	A07	TIF.07:11724892	0.3145	45.3955	0.0031	-82.1147	84	82	20	0.0241	0.8766
7	A07	TIF.07:11236212	0.6757	46.0712	0.0068	-146.5	83	81	22	0.0244	0.8759
7	A07	TIF.07:11629430	0.3401	46.4113	0.0034	55.884	80	82	24	0.0247	0.8751
7	A07	TIF.07:12066482	1.0716	47.4829	0.0107	-26.6061	77	80	29	0.0573	0.8108
7	A07	TIF.07:12207926	1.3517	48.8346	0.0135	-57.125	91	86	9	0.1412	0.707
7	A07	TIF.07:13152725	0.5917	49.4263	0.0059	3.518	90	85	11	0.1429	0.7055
7	A07	TIF.07:13859780	0.2976	49.724	0.003	0	91	84	11	0.28	0.5967
7	A07	TIF.07:15968273	0.2959	50.0198	0.003	95.2424	91	85	10	0.2045	0.6511
7	A07	TIF.07:16312947	0.5883	50.6081	0.0059	191.556	88	86	12	0.023	0.8795
7	A07	TIF.07:30340434	0.3226	50.9307	0.0032	0	82	80	24	0.0247	0.8751
7	A07	TIF.07:43399479	0	50.9307	0	0	88	82	16	0.2118	0.6454
7	A07	TIF.07:25245749	0	50.9307	0	0	88	88	10	0	1
7	A07	TIF.07:30734379	0	50.9307	0	0	82	87	17	0.1479	0.7005
7	A07	TIF.07:44468919	0	50.9307	0	0	81	85	20	0.0964	0.7562
7	A07	TIF.07:33641759	0	50.9307	0	0	81	80	25	0.0062	0.9372
7	A07	TIF.07:41003753	0	50.9307	0	0	82	83	21	0.0061	0.9379
7	A07	TIF.07:43131354	0	50.9307	0	0	80	84	22	0.0976	0.7548
7	A07	TIF.07:18619298	0	50.9307	0	0	88	88	10	0	1
7	A07	TIF.07:18174122	0	50.9307	0	0	85	88	13	0.052	0.8196
7	A07	TIF.07:18465590	0.3049	51.2356	0.003	0.9879	85	89	12	0.092	0.7617
7	A07	TIF.07:24897457	0.3012	51.5368	0.003	0	84	89	13	0.1445	0.7038
7	A07	TIF.07:44662411	0	51.5368	0	0	86	84	16	0.0235	0.8781
7	A07	TIF.07:33404615	0	51.5368	0	0	81	84	21	0.0545	0.8153
7	A07	TIF.07:45217265	0	51.5368	0	0	86	85	15	0.0058	0.939
7	A07	TIF.07:30324369	0	51.5368	0	0	82	79	25	0.0559	0.8131
7	A07	TIF.07:45403447	0	51.5368	0	0	80	81	25	0.0062	0.9372
7	A07	TIF.07:21076893	0	51.5368	0	0	89	88	9	0.0056	0.9401
7	A07	TIF.07:43328801	0	51.5368	0	0	81	81	24	0	1
7	A07	TIF.07:33044840	0	51.5368	0	0	81	91	14	0.5814	0.4458
7	A07	TIF.07:41686116	0	51.5368	0	0	81	80	25	0.0062	0.9372
7	A07	TIF.07:20883397	0	51.5368	0	0	81	89	16	0.3765	0.5395
7	A07	TIF.07:40770467	0	51.5368	0	0	85	89	12	0.092	0.7617
7	A07	TIF.07:34499240	0	51.5368	0	0	79	87	20	0.3855	0.5347
7	A07	TIF.07:42398155	0	51.5368	0	0	86	91	9	0.1412	0.707
7	A07	TIF.07:40704526	0	51.5368	0	0	82	93	11	0.6914	0.4057
7	A07	TIF.07:34220378	0	51.5368	0	0	85	86	15	0.0058	0.939
7	A07	TIF.07:34621301	0	51.5368	0	0	85	88	13	0.052	0.8196
7	A07	TIF.07:41197774	0	51.5368	0	0	82	89	15	0.2865	0.5924
7	A07	TIF.07:33624902	0	51.5368	0	0	86	88	12	0.023	0.8795
7	A07	TIF.07:35599130	0	51.5368	0	0	84	93	9	0.4576	0.4987
7	A07	TIF.07:25046664	0	51.5368	0	0	78	90	18	0.8571	0.3545
7	A07	TIF.07:30747413	0	51.5368	0	0	85	90	11	0.1429	0.7055
7	A07	TIF.07:40994850	0	51.5368	0	0	82	91	13	0.4682	0.4938
7	A07	TIF.07:32749592	0	51.5368	0	0	87	91	8	0.0899	0.7643
7	A07	TIF.07:44186943	0	51.5368	0	0	76	90	20	1.1807	0.2772
7	A07	TIF.07:46051725	0	51.5368	0	0	81	91	14	0.5814	0.4458
7	A07	TIF.07:45861411	0	51.5368	0	0	83	90	13	0.2832	0.5946
7	A07	TIF.07:43637661	0	51.5368	0	0	85	91	10	0.2045	0.6511
7	A07	TIF.07:39779675	0	51.5368	0	0	75	85	26	0.625	0.4292
7	A07	TIF.07:38954115	0	51.5368	0	0	84	91	11	0.28	0.5967
7	A07	TIF.07:37593086	0	51.5368	0	0	78	87	21	0.4909	0.4835
7	A07	TIF.07:43133091	0	51.5368	0	0	85	91	10	0.2045	0.6511
7	A07	TIF.07:38256268	0	51.5368	0	0	85	89	12	0.092	0.7617
7	A07	TIF.07:37476910	0	51.5368	0	0	81	85	20	0.0964	0.7562
7	A07	TIF.07:40332604	0	51.5368	0	0	84	92	10	0.3636	0.5465
7	A07	TIF.07:35058515	0	51.5368	0	0	82	83	21	0.0061	0.9379
7	A07	TIF.07:37505265	0	51.5368	0	0	86	87	13	0.0058	0.9394
7	A07	TIF.07:38239896	0	51.5368	0	0	85	88	13	0.052	0.8196
7	A07	TIF.07:45911605	0	51.5368	0	0	89	82	15	0.2865	0.5924
7	A07	TIF.07:37117992	0	51.5368	0	0	86	89	11	0.0514	0.8206
7	A07	TIF.07:39942704	0	51.5368	0	0	88	86	12	0.023	0.8795
7	A07	TIF.07:38902044	0	51.5368	0	0	86	89	11	0.0514	0.8206
7	A07	TIF.07:39758225	0	51.5368	0	0	82	82	22	0	1
7	A07	TIF.07:34751676	0	51.5368	0	0	82	91	13	0.4682	0.4938
7	A07	TIF.07:34441264	0	51.5368	0	0	85	93	8	0.3596	0.5488
7	A07	TIF.07:42254361	0	51.5368	0	0	84	92	10	0.3636	0.5465
7	A07	TIF.07:39996589	0	51.5368	0	0	85	86	15	0.0058	0.939
7	A07	TIF.07:40595677	0	51.5368	0	0	86	89	11	0.0514	0.8206
7	A07	TIF.07:33864188	0.2941	51.8309	0.0029	-340	84	89	13	0.1445	0.7038
7	A07	TIF.07:32719505	0.2924	52.1233	0.0029	12.3415	87	89	10	0.0227	0.8802
7	A07	TIF.07:44790988	0.2976	52.4209	0.003	-336	83	87	16	0.0941	0.759
7	A07	TIF.07:43768446	0.2959	52.7168	0.003	11.2909	86	91	9	0.1412	0.707
7	A07	TIF.07:47121040	0.2924	53.0092	0.0029	0	84	88	14	0.093	0.7604
7	A07	TIF.07:46656847	0	53.0092	0	0	82	82	22	0	1
7	A07	TIF.07:47673703	0	53.0092	0	0	86	88	12	0.023	0.8795
7	A07	TIF.07:46659419	0	53.0092	0	0	86	83	17	0.0533	0.8175
7	A07	TIF.07:46947211	0.3068	53.3159	0.0031	0	85	91	10	0.2045	0.6511
7	A07	TIF.07:47123043	0	53.3159	0	0	80	90	16	0.5882	0.4431
7	A07	TIF.07:46474955	0	53.3159	0	0	75	89	22	1.1951	0.2743
7	A07	TIF.07:47882757	0	53.3159	0	0	79	88	19	0.485	0.4862
7	A07	TIF.07:41850062	0	53.3159	0	0	84	89	13	0.1445	0.7038
7	A07	TIF.07:49497350	0.303	53.6189	0.003	0	87	85	14	0.0233	0.8788
7	A07	TIF.07:49450239	0	53.6189	0	0	82	86	18	0.0952	0.7576
7	A07	TIF.07:49450171	0.3205	53.9395	0.0032	0	88	76	22	0.878	0.3487
7	A07	TIF.07:51132272	0	53.9395	0	0	89	86	11	0.0514	0.8206
7	A07	TIF.07:49478907	0	53.9395	0	0	89	79	18	0.5952	0.4404
7	A07	TIF.07:52003362	0.3086	54.2481	0.0031	0	86	86	14	0	1
7	A07	TIF.07:51778900	0	54.2481	0	0	85	87	14	0.0233	0.8788
7	A07	TIF.07:52480977	0.2959	54.544	0.003	0	87	88	11	0.0057	0.9397
7	A07	TIF.07:51840452	0	54.544	0	0	86	88	12	0.023	0.8795
7	A07	TIF.07:52727959	0.2959	54.8398	0.003	-1	84	88	14	0.093	0.7604
7	A07	TIF.07:52832763	0.8983	55.7381	0.009	-54.1516	92	84	10	0.3636	0.5465
7	A07	TIF.07:54951318	0.5848	56.323	0.0058	-165.512	87	87	12	0	1
7	A07	TIF.07:55255228	0.3012	56.6242	0.003	0	86	83	17	0.0533	0.8175
7	A07	TIF.07:54844129	0	56.6242	0	0	89	85	12	0.092	0.7617
7	A07	TIF.07:56528736	1.2124	57.8365	0.0121	-36.25	90	84	12	0.2069	0.6492
7	A07	TIF.07:56895272	0.3106	58.1471	0.0031	0	90	79	17	0.716	0.3975
7	A07	TIF.07:60434577	0	58.1471	0	0	86	83	17	0.0533	0.8175
7	A07	TIF.07:58419141	0	58.1471	0	0	80	81	25	0.0062	0.9372
7	A07	TIF.07:56824062	0.329	58.476	0.0033	-146.649	91	83	12	0.3678	0.5442
7	A07	TIF.07:60633472	0.3106	58.7866	0.0031	-3.9268	84	86	16	0.0235	0.8781
7	A07	TIF.07:58988620	0.3086	59.0952	0.0031	-161.509	85	87	14	0.0233	0.8788
7	A07	TIF.07:60911207	0.6024	59.6977	0.006	8.1863	91	82	13	0.4682	0.4938
7	A07	TIF.07:61018126	0.303	60.0007	0.003	-4.8928	89	82	15	0.2865	0.5924
7	A07	TIF.07:61393380	0.303	60.3038	0.003	178	87	86	13	0.0058	0.9394
7	A07	TIF.07:61583680	0.2924	60.5962	0.0029	8.1437	89	88	9	0.0056	0.9401
7	A07	TIF.07:61510166	0.2941	60.8903	0.0029	170.964	89	84	13	0.1445	0.7038
7	A07	TIF.07:62030346	0.2994	61.1897	0.003	8.0745	90	84	12	0.2069	0.6492
7	A07	TIF.07:61786450	0.3086	61.4983	0.0031	-10.5858	87	82	17	0.1479	0.7005
7	A07	TIF.07:62373351	0.3049	61.8032	0.003	-74.3137	90	86	10	0.0909	0.763
7	A07	TIF.07:62296798	0.5848	62.388	0.0058	3	86	88	12	0.023	0.8795
7	A07	TIF.07:62491911	0.5988	62.9869	0.006	1	87	85	14	0.0233	0.8788
7	A07	TIF.07:62797936	0.2994	63.2863	0.003	6.6098	91	82	13	0.4682	0.4938
7	A07	TIF.07:63041277	0.5953	63.8815	0.006	-19	89	83	14	0.2093	0.6473
7	A07	TIF.07:63821710	1.2198	65.1013	0.0122	-32.7325	88	85	13	0.052	0.8196
7	A07	TIF.07:63705688	0.3067	65.408	0.0031	0	84	85	17	0.0059	0.9387
7	A07	TIF.07:64328939	0	65.408	0	0	88	85	13	0.052	0.8196
7	A07	TIF.07:64138829	0.3067	65.7148	0.0031	3.5185	90	84	12	0.2069	0.6492
7	A07	TIF.07:65058094	0.6098	66.3246	0.0061	3	88	85	13	0.052	0.8196
7	A07	TIF.07:65603354	0.893	67.2175	0.0089	9.48	93	82	11	0.6914	0.4057
7	A07	TIF.07:66855946	0.9617	68.1792	0.0096	37.3374	86	76	24	0.6173	0.4321
7	A07	TIF.07:66428540	0.3205	68.4997	0.0032	13.8745	92	82	12	0.5747	0.4484
7	A07	TIF.07:67709886	0.9037	69.4034	0.009	13.094	92	82	12	0.5747	0.4484
7	A07	TIF.07:67451587	0.3106	69.714	0.0031	-9.9441	91	77	18	1.1667	0.2801
7	A07	TIF.07:69123727	0.6135	70.3275	0.0061	0	96	81	9	1.2712	0.2595
7	A07	TIF.07:69492517	0	70.3275	0	0	91	79	16	0.8471	0.3574
7	A07	TIF.07:68763333	0	70.3275	0	0	92	84	10	0.3636	0.5465
7	A07	TIF.07:69492005	0.2941	70.6216	0.0029	0	94	83	9	0.6836	0.4083
7	A07	TIF.07:68769284	0	70.6216	0	0	94	82	10	0.8182	0.3657
7	A07	TIF.07:70046570	0	70.6216	0	0	91	82	13	0.4682	0.4938
7	A07	TIF.07:70546247	0.2994	70.921	0.003	0	94	80	12	1.1264	0.2885
7	A07	TIF.07:70369247	0	70.921	0	0	94	84	8	0.5618	0.4535
7	A07	TIF.07:70607920	0.3067	71.2278	0.0031	0	92	76	18	1.5238	0.217
7	A07	TIF.07:70438718	0	71.2278	0	0	96	80	10	1.4545	0.2278
7	A07	TIF.07:70969478	0.3311	71.5589	0.0033	-94.092	89	69	28	2.5316	0.1116
7	A07	TIF.07:71180324	0.6579	72.2168	0.0066	59.9333	95	83	8	0.809	0.3684
7	A07	TIF.07:71262531	0.5682	72.785	0.0057	8.1754	98	82	6	1.4222	0.233
7	A07	TIF.07:71791422	0.2857	73.0708	0.0029	2.4242	98	79	9	2.0395	0.1533
7	A07	TIF.07:72528740	1.2198	74.2905	0.0122	2.5185	103	71	12	5.8851	0.0153
7	A07	TIF.07:72673318	0.6098	74.9003	0.0061	79.8816	99	75	12	3.3103	0.0688
7	A07	TIF.07:73429100	0.2924	75.1927	0.0029	194.242	106	73	7	6.0838	0.0136
7	A07	TIF.07:73578886	0.5917	75.7845	0.0059	-0.0479	106	69	11	7.8229	0.0052
7	A07	TIF.07:73610417	0.6135	76.398	0.0061	41.1901	106	66	14	9.3023	0.0023
7	A07	TIF.07:73613491	0.5917	76.9897	0.0059	-35.4907	105	74	7	5.3687	0.0205
7	A07	TIF.07:74397150	0.5883	77.578	0.0059	47.1801	100	74	12	3.8851	0.0487
7	A07	TIF.07:74674986	0.625	78.203	0.0063	-42.131	96	74	16	2.8471	0.0915
7	A07	TIF.07:74984464	1.2272	79.4303	0.0123	-13.9156	100	78	8	2.7191	0.0992
7	A07	TIF.07:75774215	2.0845	81.5148	0.0208	-1.805	97	81	8	1.4382	0.2304
7	A07	TIF.07:76922106	2.55	84.0648	0.0255	-7.1406	92	75	19	1.7305	0.1883
7	A07	TIF.07:77416602	5.4638	89.5286	0.0544	4.5405	100	79	7	2.4637	0.1165
7	A07	TIF.07:78303988	0.8671	90.3957	0.0087	3.6979	96	80	10	1.4545	0.2278
7	A07	TIF.07:78389208	0.289	90.6848	0.0029	0.9825	97	78	11	2.0629	0.1509
7	A07	TIF.07:78873993	0.5883	91.273	0.0059	13.4516	97	79	10	1.8409	0.1748
7	A07	TIF.07:79130470	3.1488	94.4218	0.0314	1.2855	97	78	11	2.0629	0.1509
7	A07	TIF.07:79452695	3.5544	97.9762	0.0355	3.8766	90	84	12	0.2069	0.6492
7	A07	TIF.07:79759335	2.2451	100.221	0.0224	0	91	78	17	1	0.3173
8	A08	TIF.08:199447	0	0	0.5	0	91	80	15	0.7076	0.4002
8	A08	TIF.08:615252	0.6024	0.6024	0.006	-15.0537	94	78	14	1.4884	0.2225
8	A08	TIF.08:1680998	1.3336	1.9361	0.0133	-22.5189	86	77	23	0.4969	0.4809
8	A08	TIF.08:2068800	0.6411	2.5771	0.0064	0	88	82	16	0.2118	0.6454
8	A08	TIF.08:1173361	0	2.5771	0	0	88	81	17	0.2899	0.5903
8	A08	TIF.08:2643869	1.3161	3.8932	0.0132	-1.3646	84	81	21	0.0545	0.8153
8	A08	TIF.08:3682548	1.6346	5.5278	0.0163	43.7568	82	88	16	0.2118	0.6454
8	A08	TIF.08:4144307	0.3049	5.8327	0.003	-1.773	82	87	17	0.1479	0.7005
8	A08	TIF.08:4908106	1.2503	7.083	0.0125	56.8859	85	84	17	0.0059	0.9387
8	A08	TIF.08:5158035	0.3185	7.4014	0.0032	-157.913	85	80	21	0.1515	0.6971
8	A08	TIF.08:5736098	0.6494	8.0508	0.0065	7.2192	87	80	19	0.2934	0.588
8	A08	TIF.08:5127251	0.6667	8.7175	0.0067	-76.8846	79	87	20	0.3855	0.5347
8	A08	TIF.08:5814860	0.6667	9.3842	0.0067	-14.8456	82	85	19	0.0539	0.8164
8	A08	TIF.08:6121103	1.2823	10.6666	0.0128	-40.1139	84	84	18	0	1
8	A08	TIF.08:6285163	0.2994	10.966	0.003	7.1677	85	85	16	0	1
8	A08	TIF.08:6758260	0.6098	11.5757	0.0061	-1.9639	84	84	18	0	1
8	A08	TIF.08:6919481	0.3049	11.8806	0.003	178.28	85	86	15	0.0058	0.939
8	A08	TIF.08:7121517	0.3012	12.1818	0.003	-39.2378	85	87	14	0.0233	0.8788
8	A08	TIF.08:7286636	1.2124	13.3942	0.0121	-6.4588	90	88	8	0.0225	0.8808
8	A08	TIF.08:7912344	4.3442	17.7384	0.0433	7.7426	89	80	17	0.4793	0.4887
8	A08	TIF.08:8274706	0.2994	18.0378	0.003	72.088	93	84	9	0.4576	0.4987
8	A08	TIF.08:8529232	0.893	18.9308	0.0089	1.1596	88	85	13	0.052	0.8196
8	A08	TIF.08:8777633	1.2124	20.1431	0.0121	17.7297	83	92	11	0.4629	0.4963
8	A08	TIF.08:9101671	1.2581	21.4013	0.0126	-43.5975	82	87	17	0.1479	0.7005
8	A08	TIF.08:9019393	0.3145	21.7157	0.0031	-20.377	86	85	15	0.0058	0.939
8	A08	TIF.08:9616729	2.0281	23.7439	0.0203	-61.1399	85	80	21	0.1515	0.6971
8	A08	TIF.08:9762780	0.3185	24.0623	0.0032	27.4242	88	88	10	0	1
8	A08	TIF.08:11728516	7.2927	31.355	0.0724	-8.2177	84	90	12	0.2069	0.6492
8	A08	TIF.08:12210307	0.2941	31.6491	0.0029	7.0013	82	94	10	0.8182	0.3657
8	A08	TIF.08:13877618	4.9178	36.5669	0.049	-9.2	81	91	14	0.5814	0.4458
8	A08	TIF.08:14314779	0.3012	36.8681	0.003	32.2692	83	88	15	0.1462	0.7022
8	A08	TIF.08:16280056	2.1753	39.0434	0.0217	0.9257	79	92	15	0.9883	0.3202
8	A08	TIF.08:17127982	2.5664	41.6097	0.0256	31.3581	75	94	17	2.1361	0.1439
8	A08	TIF.08:17105376	0.3185	41.9282	0.0032	-40.5779	70	96	20	4.0723	0.0436
8	A08	TIF.08:23589430	1.3336	43.2618	0.0133	0	72	95	19	3.1677	0.0751
8	A08	TIF.08:24950569	0	43.2618	0	0	74	96	16	2.8471	0.0915
8	A08	TIF.08:21358620	0	43.2618	0	0	74	99	13	3.6127	0.0573
8	A08	TIF.08:23709204	0.6452	43.907	0.0065	-153	70	91	25	2.7391	0.0979
8	A08	TIF.08:23630383	0.6536	44.5607	0.0065	100.938	74	98	14	3.3488	0.0673
8	A08	TIF.08:25511963	0.3106	44.8712	0.0031	-7.7844	75	93	18	1.9286	0.1649
8	A08	TIF.08:26461740	0.3049	45.1761	0.003	20.9759	78	94	14	1.4884	0.2225
8	A08	TIF.08:28997796	5.1199	50.296	0.051	4.2796	75	92	19	1.7305	0.1883
8	A08	TIF.08:29401864	0.6623	50.9583	0.0066	148	72	90	24	2	0.1573
8	A08	TIF.08:30155429	0.3226	51.2809	0.0032	-154	78	95	13	1.6705	0.1962
8	A08	TIF.08:30330612	0.3012	51.5821	0.003	-160	78	93	15	1.3158	0.2513
8	A08	TIF.08:30422539	0.3106	51.8926	0.0031	-3.6012	76	92	18	1.5238	0.217
8	A08	TIF.08:31495801	0.9435	52.8361	0.0094	5.7686	77	95	14	1.8837	0.1699
8	A08	TIF.08:31987063	0.8877	53.7238	0.0089	4.7819	77	96	13	2.0867	0.1486
8	A08	TIF.08:32171240	0.9037	54.6275	0.009	-1.6903	81	94	11	0.9657	0.3258
8	A08	TIF.08:32931512	0.2941	54.9216	0.0029	-13.44	83	94	9	0.6836	0.4083
8	A08	TIF.08:35860729	5.6911	60.6128	0.0567	1.4776	85	86	15	0.0058	0.939
8	A08	TIF.08:42210392	20.7768	81.3895	0.1966	21.2569	90	82	14	0.3721	0.5419
8	A08	TIF.08:42425390	0.3145	81.704	0.0031	-67.8815	85	81	20	0.0964	0.7562
8	A08	TIF.08:43108154	1.6239	83.3279	0.0162	-24.4309	87	84	15	0.0526	0.8185
8	A08	TIF.08:42873984	0.3125	83.6404	0.0031	-58.8049	85	80	21	0.1515	0.6971
8	A08	TIF.08:43393211	0.9617	84.6021	0.0096	3.2484	86	84	16	0.0235	0.8781
8	A08	TIF.08:43970875	0.2994	84.9015	0.003	43.4765	87	85	14	0.0233	0.8788
8	A08	TIF.08:44269214	1.6346	86.5361	0.0163	-22.6667	83	85	18	0.0238	0.8774
8	A08	TIF.08:44545258	0.9617	87.4977	0.0096	6.1711	92	81	13	0.6994	0.403
8	A08	TIF.08:44703527	1.819	89.3167	0.0182	2.5535	98	78	10	2.2727	0.1317
8	A08	TIF.08:46361508	4.4639	93.7806	0.0445	0.6291	90	74	22	1.561	0.2115
8	A08	TIF.08:49550693	13.2161	106.997	0.1292	-2.6415	87	82	17	0.1479	0.7005
8	A08	TIF.08:49890436	1.5437	108.54	0.0154	4.9426	92	82	12	0.5747	0.4484
8	A08	TIF.08:50388029	5.2827	113.823	0.0526	3.9249	89	81	16	0.3765	0.5395
8	A08	TIF.08:50714270	1.8996	115.723	0.019	5.9678	85	82	19	0.0539	0.8164
8	A08	TIF.08:51366451	1.0137	116.736	0.0101	0	87	72	27	1.4151	0.2342
9	A09	TIF.09:838236	0	0	0.5	0	82	85	19	0.0539	0.8164
9	A09	TIF.09:1365877	1.2906	1.2906	0.0129	4.6453	84	85	17	0.0059	0.9387
9	A09	TIF.09:1689339	2.2892	3.5798	0.0229	-8.4546	83	83	20	0	1
9	A09	TIF.09:1863964	0.637	4.2168	0.0064	93.9521	86	81	19	0.1497	0.6988
9	A09	TIF.09:1912002	0.3356	4.5523	0.0034	-5.952	81	78	27	0.0566	0.8119
9	A09	TIF.09:2661400	3.5521	8.1044	0.0355	2.1559	79	89	18	0.5952	0.4404
9	A09	TIF.09:3561836	4.0086	12.113	0.04	6.1094	86	85	15	0.0058	0.939
9	A09	TIF.09:3870190	2.4865	14.5995	0.0248	-3.5029	88	86	12	0.023	0.8795
9	A09	TIF.09:4382753	2.6168	17.2163	0.0261	-7.5778	75	88	23	1.0368	0.3086
9	A09	TIF.09:5032075	0.9617	18.1779	0.0096	4.6667	87	90	9	0.0508	0.8216
9	A09	TIF.09:4565524	0.5988	18.7767	0.006	-120.25	86	87	13	0.0058	0.9394
9	A09	TIF.09:4557129	0.629	19.4057	0.0063	-3.165	78	90	18	0.8571	0.3545
9	A09	TIF.09:5571226	1.6453	21.051	0.0164	1.1647	83	85	18	0.0238	0.8774
9	A09	TIF.09:8171333	9.4389	30.49	0.0933	7.8925	77	92	17	1.3314	0.2486
9	A09	TIF.09:8515742	1.3426	31.8326	0.0134	-18.25	77	85	24	0.3951	0.5297
9	A09	TIF.09:10008573	0.6945	32.527	0.0069	156.993	74	88	24	1.2099	0.2714
9	A09	TIF.09:11146979	0.3106	32.8376	0.0031	12.125	80	91	15	0.7076	0.4002
9	A09	TIF.09:11465859	0.2941	33.1317	0.0029	4.3976	79	94	13	1.3006	0.2541
9	A09	TIF.09:11673699	0.893	34.0247	0.0089	4.2178	80	93	13	0.9769	0.323
9	A09	TIF.09:12292072	0.6061	34.6308	0.0061	-81.5	74	96	16	2.8471	0.0915
9	A09	TIF.09:11743132	0.303	34.9338	0.003	-156	75	97	14	2.814	0.0934
9	A09	TIF.09:12403642	0.3185	35.2523	0.0032	299.512	71	93	22	2.9512	0.0858
9	A09	TIF.09:13033825	0.3106	35.5628	0.0031	108.407	78	96	12	1.8621	0.1724
9	A09	TIF.09:13093804	0.6135	36.1764	0.0061	-1.7745	74	93	19	2.1617	0.1415
9	A09	TIF.09:14939029	3.43	39.6064	0.0342	3.0759	75	94	17	2.1361	0.1439
9	A09	TIF.09:16015476	0.3226	39.929	0.0032	-160.87	73	96	17	3.1302	0.0769
9	A09	TIF.09:19236054	0.3145	40.2434	0.0031	0	74	97	15	3.0936	0.0786
9	A09	TIF.09:19539895	0	40.2434	0	0	75	93	18	1.9286	0.1649
9	A09	TIF.09:19454268	0.3145	40.5579	0.0031	56.7097	73	93	20	2.4096	0.1206
9	A09	TIF.09:20017886	0.9617	41.5196	0.0096	-0.7673	75	95	16	2.3529	0.125
9	A09	TIF.09:20261141	0.3068	41.8263	0.0031	8.1118	73	97	16	3.3882	0.0657
9	A09	TIF.09:28463241	0.5988	42.4251	0.006	0	71	98	17	4.3136	0.0378
9	A09	TIF.09:32406823	0	42.4251	0	0	73	97	16	3.3882	0.0657
9	A09	TIF.09:32570508	0.3145	42.7396	0.0031	-161.926	71	96	19	3.7425	0.053
9	A09	TIF.09:30866388	0.3125	43.0521	0.0031	0	70	100	16	5.2941	0.0214
9	A09	TIF.09:33137362	0	43.0521	0	0	72	100	14	4.5581	0.0328
9	A09	TIF.09:28523257	0.3086	43.3608	0.0031	-156.127	68	100	18	6.0952	0.0136
9	A09	TIF.09:21477394	0.3268	43.6876	0.0033	4.4062	61	97	28	8.2025	0.0042
9	A09	TIF.09:31184902	0.6993	44.3869	0.007	-106	67	94	25	4.528	0.0333
9	A09	TIF.09:36200917	0.7043	45.0912	0.007	0	66	96	24	5.5556	0.0184
9	A09	TIF.09:56568970	0	45.0912	0	0	73	100	13	4.2139	0.0401
9	A09	TIF.09:53835380	0	45.0912	0	0	72	96	18	3.4286	0.0641
9	A09	TIF.09:55610259	0	45.0912	0	0	75	99	12	3.3103	0.0688
9	A09	TIF.09:39102573	0	45.0912	0	0	73	96	17	3.1302	0.0769
9	A09	TIF.09:41872638	0	45.0912	0	0	71	95	20	3.4699	0.0625
9	A09	TIF.09:58163104	0	45.0912	0	0	74	96	16	2.8471	0.0915
9	A09	TIF.09:55774469	0	45.0912	0	0	72	95	19	3.1677	0.0751
9	A09	TIF.09:39115726	0	45.0912	0	0	70	97	19	4.3653	0.0367
9	A09	TIF.09:55656350	0	45.0912	0	0	69	95	22	4.122	0.0423
9	A09	TIF.09:37062214	0	45.0912	0	0	70	97	19	4.3653	0.0367
9	A09	TIF.09:54314395	0	45.0912	0	0	74	93	19	2.1617	0.1415
9	A09	TIF.09:40077744	0	45.0912	0	0	71	89	26	2.025	0.1547
9	A09	TIF.09:53190137	0	45.0912	0	0	71	97	18	4.0238	0.0449
9	A09	TIF.09:55939118	0.3106	45.4018	0.0031	0	74	96	16	2.8471	0.0915
9	A09	TIF.09:41899643	0	45.4018	0	0	68	89	29	2.8089	0.0937
9	A09	TIF.09:53151188	0	45.4018	0	0	73	97	16	3.3882	0.0657
9	A09	TIF.01:29143840	0	45.4018	0	0	75	93	18	1.9286	0.1649
9	A09	TIF.09:69918809	0	45.4018	0	0	64	95	27	6.044	0.014
9	A09	TIF.09:83804675	0	45.4018	0	0	66	97	23	5.8957	0.0152
9	A09	TIF.05:33140394	0	45.4018	0	0	72	95	19	3.1677	0.0751
9	A09	TIF.03:56573054	0	45.4018	0	0	69	97	20	4.7229	0.0298
9	A09	TIF.09:44580074	0	45.4018	0	0	68	90	28	3.0633	0.0801
9	A09	TIF.09:59637931	0	45.4018	0	0	71	90	25	2.2422	0.1343
9	A09	TIF.09:51895374	0	45.4018	0	0	73	96	17	3.1302	0.0769
9	A09	TIF.09:44928909	0.3165	45.7182	0.0032	-315	76	93	17	1.7101	0.191
9	A09	TIF.09:65291599	0.3165	46.0347	0.0032	0	69	99	18	5.3571	0.0206
9	A09	TIF.09:76930059	0	46.0347	0	0	72	100	14	4.5581	0.0328
9	A09	TIF.09:48720610	0	46.0347	0	0	66	92	28	4.2785	0.0386
9	A09	TIF.09:83082016	0	46.0347	0	0	71	85	30	1.2564	0.2623
9	A09	TIF.09:76923554	0	46.0347	0	0	73	94	19	2.6407	0.1042
9	A09	TIF.09:73058654	0	46.0347	0	0	74	99	13	3.6127	0.0573
9	A09	TIF.09:62133625	0	46.0347	0	0	70	100	16	5.2941	0.0214
9	A09	TIF.09:44364021	0	46.0347	0	0	69	99	18	5.3571	0.0206
9	A09	TIF.09:44016247	0	46.0347	0	0	69	97	20	4.7229	0.0298
9	A09	TIF.09:62131895	0	46.0347	0	0	73	97	16	3.3882	0.0657
9	A09	TIF.09:73399245	0.3145	46.3491	0.0031	-318	71	99	16	4.6118	0.0318
9	A09	TIF.09:49784329	0.3125	46.6616	0.0031	520.653	71	97	18	4.0238	0.0449
9	A09	TIF.09:45987065	0.3268	46.9884	0.0033	-159.453	70	93	23	3.2454	0.0716
9	A09	TIF.09:49793062	0.3333	47.3218	0.0033	-154.29	71	96	19	3.7425	0.053
9	A09	TIF.09:45964418	0.3049	47.6267	0.003	18.7895	72	98	16	3.9765	0.0461
9	A09	TIF.09:67307987	0.3185	47.9451	0.0032	-314	62	102	22	9.7561	0.0018
9	A09	TIF.09:59528197	0.3165	48.2616	0.0032	24.6463	73	98	15	3.655	0.0559
9	A09	TIF.09:70019356	0.3165	48.5781	0.0032	-313	69	95	22	4.122	0.0423
9	A09	TIF.09:64485646	0.3205	48.8986	0.0032	0	75	96	15	2.5789	0.1083
9	A09	TIF.09:70418169	0	48.8986	0	0	75	91	20	1.5422	0.2143
9	A09	TIF.09:44517603	0	48.8986	0	0	71	94	21	3.2061	0.0734
9	A09	TIF.09:67278965	0	48.8986	0	0	68	97	21	5.097	0.024
9	A09	TIF.09:71056263	0	48.8986	0	0	73	95	18	2.881	0.0896
9	A09	TIF.09:47460597	0	48.8986	0	0	70	91	25	2.7391	0.0979
9	A09	TIF.09:44035577	0	48.8986	0	0	71	93	22	2.9512	0.0858
9	A09	TIF.09:49108636	0	48.8986	0	0	74	95	17	2.6095	0.1062
9	A09	TIF.09:64437590	0	48.8986	0	0	75	96	15	2.5789	0.1083
9	A09	TIF.09:83529995	0.3247	49.2233	0.0032	0	74	89	23	1.3804	0.24
9	A09	TIF.09:89301675	0	49.2233	0	0	74	96	16	2.8471	0.0915
9	A09	TIF.09:83922056	0.3333	49.5566	0.0033	-298	63	99	24	8	0.0047
9	A09	TIF.09:92392578	0.3356	49.8922	0.0034	0	73	96	17	3.1302	0.0769
9	A09	TIF.09:90411361	0	49.8922	0	0	75	95	16	2.3529	0.125
9	A09	TIF.09:91004093	0	49.8922	0	0	75	96	15	2.5789	0.1083
9	A09	TIF.09:90511261	0.3125	50.2047	0.0031	-321	69	99	18	5.3571	0.0206
9	A09	TIF.09:91966448	0.3086	50.5133	0.0031	0	75	98	13	3.0578	0.0804
9	A09	TIF.09:90881787	0	50.5133	0	0	71	99	16	4.6118	0.0318
9	A09	TIF.09:91081757	0.3068	50.8201	0.0031	5.0943	74	99	13	3.6127	0.0573
9	A09	TIF.09:96418126	1.2348	52.0549	0.0123	-39.5	74	99	13	3.6127	0.0573
9	A09	TIF.09:100116745	0.9318	52.9867	0.0093	182.415	78	92	16	1.1529	0.2829
9	A09	TIF.09:104342480	0.3165	53.3031	0.0032	11.2761	79	86	21	0.297	0.5858
9	A09	TIF.09:113022657	17.17	70.4731	0.1653	2.3891	82	93	11	0.6914	0.4057
9	A09	TIF.09:113691558	2.9837	73.4568	0.0298	-5.1607	75	90	21	1.3636	0.2429
9	A09	TIF.09:115486705	6.2391	79.6958	0.0621	1.6654	85	95	6	0.5556	0.4561
9	A09	TIF.09:115857183	2.6972	82.3931	0.0269	0.7619	84	95	7	0.676	0.411
9	A09	TIF.09:116709368	5.506	87.8991	0.0548	5.6265	84	91	11	0.28	0.5967
9	A09	TIF.09:116742660	0.5917	88.4908	0.0059	0.8916	82	89	15	0.2865	0.5924
9	A09	TIF.09:117145531	1.5065	89.9973	0.0151	5.7174	87	89	10	0.0227	0.8802
9	A09	TIF.09:117224888	0.5848	90.5821	0.0058	2.3333	88	85	13	0.052	0.8196
9	A09	TIF.09:117648921	2.8332	93.4153	0.0283	-6.6151	89	88	9	0.0056	0.9401
9	A09	TIF.09:117883683	1.8301	95.2454	0.0183	2.977	89	86	11	0.0514	0.8206
9	A09	TIF.09:118507198	6.3675	101.613	0.0633	0.1688	94	82	10	0.8182	0.3657
9	A09	TIF.09:118740562	1.7865	103.399	0.0179	17.2952	94	81	11	0.9657	0.3258
9	A09	TIF.09:118947555	0.5848	103.984	0.0058	-25.4643	95	81	10	1.1136	0.2913
9	A09	TIF.09:119042213	0.8773	104.862	0.0088	0	92	84	10	0.3636	0.5465
10	A10	TIF.10:12872	0	0	0.5	0	78	81	27	0.0566	0.8119
10	A10	TIF.10:700971	2.5201	2.5201	0.0252	-18.5926	80	86	20	0.2169	0.6414
10	A10	TIF.10:861569	1.3702	3.8903	0.0137	9.5462	87	78	21	0.4909	0.4835
10	A10	TIF.10:1426522	2.4668	6.3571	0.0246	11.4537	84	78	24	0.2222	0.6374
10	A10	TIF.10:2320213	4.1764	10.5335	0.0417	-3.087	88	81	17	0.2899	0.5903
10	A10	TIF.10:2586195	3.5775	14.111	0.0357	-0.1735	86	87	13	0.0058	0.9394
10	A10	TIF.10:3060684	2.8332	16.9442	0.0283	2.1111	87	87	12	0	1
10	A10	TIF.10:3042920	0.5917	17.5359	0.0059	-62.2522	87	89	10	0.0227	0.8802
10	A10	TIF.10:3735892	1.1978	18.7338	0.012	4.3594	87	87	12	0	1
10	A10	TIF.10:5791260	9.8476	28.5814	0.0972	0.813	94	85	7	0.4525	0.5011
10	A10	TIF.10:6144777	2.6972	31.2786	0.0269	-5.183	93	84	9	0.4576	0.4987
10	A10	TIF.10:6247723	1.4797	32.7583	0.0148	10.4551	91	85	10	0.2045	0.6511
10	A10	TIF.10:6730374	1.4975	34.2558	0.015	57.4581	94	83	9	0.6836	0.4083
10	A10	TIF.10:6761543	0.3226	34.5784	0.0032	-112.006	84	75	27	0.5094	0.4754
10	A10	TIF.10:7319798	0.9935	35.5719	0.0099	-52.6645	93	83	10	0.5682	0.451
10	A10	TIF.10:6998448	0.2924	35.8643	0.0029	7.2406	94	84	8	0.5618	0.4535
10	A10	TIF.10:7910786	3.8787	39.743	0.0387	-4.7422	84	89	13	0.1445	0.7038
10	A10	TIF.10:7853810	0.2994	40.0424	0.003	-155.49	87	90	9	0.0508	0.8216
10	A10	TIF.10:7888041	0.303	40.3454	0.003	-10.5321	80	87	19	0.2934	0.588
10	A10	TIF.10:8182042	0.9318	41.2772	0.0093	7.125	81	95	10	1.1136	0.2913
10	A10	TIF.10:8390726	0.2857	41.5629	0.0029	4.3178	80	96	10	1.4545	0.2278
10	A10	TIF.10:9342790	1.1978	42.7608	0.012	1.6554	81	94	11	0.9657	0.3258
10	A10	TIF.10:9847415	1.5065	44.2673	0.0151	5.2739	81	94	11	0.9657	0.3258
10	A10	TIF.10:10260783	0.5917	44.859	0.0059	3.4632	81	91	14	0.5814	0.4458
10	A10	TIF.10:11034603	0.6173	45.4763	0.0062	14.3581	79	92	15	0.9883	0.3202
10	A10	TIF.10:11156747	0.3401	45.8165	0.0034	-26.3468	65	94	27	5.2893	0.0215
10	A10	TIF.10:11959661	3.1074	48.9239	0.031	6.3447	79	97	10	1.8409	0.1748
10	A10	TIF.10:12462949	0.5781	49.502	0.0058	-167	77	98	11	2.52	0.1124
10	A10	TIF.10:14503498	0.2976	49.7996	0.003	0	78	93	15	1.3158	0.2513
10	A10	TIF.10:12326203	0	49.7996	0	0	76	95	15	2.1111	0.1462
10	A10	TIF.10:16806940	0.3012	50.1008	0.003	-53.0375	77	97	12	2.2989	0.1295
10	A10	TIF.01:57754552	0.9435	51.0443	0.0094	-105.624	78	94	14	1.4884	0.2225
10	A10	TIF.10:17487275	0.6329	51.6772	0.0063	82.7764	79	91	16	0.8471	0.3574
10	A10	TIF.10:19027105	0.2994	51.9767	0.003	12.3704	78	98	10	2.2727	0.1317
10	A10	TIF.10:19035242	0.2976	52.2743	0.003	-333	76	97	13	2.5491	0.1104
10	A10	TIF.10:19156872	0.3012	52.5755	0.003	61.125	77	96	13	2.0867	0.1486
10	A10	TIF.10:19545048	0.926	53.5015	0.0093	-29.4286	78	97	11	2.0629	0.1509
10	A10	TIF.10:21916294	0.6061	54.1076	0.0061	100.315	78	97	11	2.0629	0.1509
10	A10	TIF.10:20877946	0.303	54.4106	0.003	-324	74	96	16	2.8471	0.0915
10	A10	TIF.10:20730283	0.3125	54.7231	0.0031	189.857	74	98	14	3.3488	0.0673
10	A10	TIF.10:22396233	0.3247	55.0478	0.0032	0	74	87	25	1.0497	0.3056
10	A10	TIF.10:27545402	0	55.0478	0	0	77	95	14	1.8837	0.1699
10	A10	TIF.10:26259396	0.2976	55.3454	0.003	-75.8462	78	97	11	2.0629	0.1509
10	A10	TIF.10:22615951	0.6329	55.9784	0.0063	-164.512	77	88	21	0.7333	0.3918
10	A10	TIF.10:25999589	0.3125	56.2909	0.0031	20.9032	80	97	9	1.6328	0.2013
10	A10	TIF.10:24701666	0.2959	56.5868	0.003	-324	81	92	13	0.6994	0.403
10	A10	TIF.10:24653875	0.3205	56.9073	0.0032	146.766	72	91	23	2.2147	0.1367
10	A10	TIF.10:29287662	0.3378	57.2451	0.0034	-6.5535	74	94	18	2.381	0.1228
10	A10	TIF.10:28620338	0.3068	57.5519	0.0031	0	77	100	9	2.9887	0.0838
10	A10	TIF.10:30588269	0	57.5519	0	0	78	98	10	2.2727	0.1317
10	A10	TIF.10:28499300	0	57.5519	0	0	71	95	20	3.4699	0.0625
10	A10	TIF.10:29195958	0.329	57.8808	0.0033	-144.466	78	93	15	1.3158	0.2513
10	A10	TIF.10:77185938	0.3145	58.1953	0.0031	0	75	90	21	1.3636	0.2429
10	A10	TIF.10:30986556	0	58.1953	0	0	82	93	11	0.6914	0.4057
10	A10	TIF.10:47246947	0.6098	58.8051	0.0061	9.4129	79	93	14	1.1395	0.2858
10	A10	TIF.10:48425619	0.3247	59.1298	0.0032	0	86	79	21	0.297	0.5858
10	A10	TIF.10:47921723	0	59.1298	0	0	75	86	25	0.7516	0.386
10	A10	TIF.10:31234092	0	59.1298	0	0	81	98	7	1.6145	0.2039
10	A10	TIF.10:34348377	0.303	59.4328	0.003	0	73	96	17	3.1302	0.0769
10	A10	TIF.10:45389823	0	59.4328	0	0	76	83	27	0.3082	0.5788
10	A10	TIF.10:33433861	0	59.4328	0	0	77	93	16	1.5059	0.2198
10	A10	TIF.10:47225695	0	59.4328	0	0	75	94	17	2.1361	0.1439
10	A10	TIF.10:51873954	0	59.4328	0	0	72	92	22	2.439	0.1183
10	A10	TIF.10:34082071	0	59.4328	0	0	72	91	23	2.2147	0.1367
10	A10	TIF.10:53589046	0	59.4328	0	0	74	98	14	3.3488	0.0673
10	A10	TIF.02:62497517	0	59.4328	0	0	74	90	22	1.561	0.2115
10	A10	TIF.10:48214768	0.3165	59.7493	0.0032	-326	83	94	9	0.6836	0.4083
10	A10	TIF.10:43950489	0.2959	60.0451	0.003	368.667	80	95	11	1.2857	0.2568
10	A10	TIF.10:45463327	0.3106	60.3557	0.0031	-322	73	95	18	2.881	0.0896
10	A10	TIF.10:31009920	0.3086	60.6643	0.0031	212.924	80	97	9	1.6328	0.2013
10	A10	TIF.10:43982844	0.3145	60.9788	0.0031	-316	73	90	23	1.773	0.183
10	A10	TIF.10:30969759	0.3165	61.2952	0.0032	0	79	95	12	1.4713	0.2251
10	A10	TIF.02:63800593	0	61.2952	0	0	82	91	13	0.4682	0.4938
10	A10	TIF.10:53767687	0.3165	61.6117	0.0032	0.2218	81	88	17	0.2899	0.5903
10	A10	TIF.10:86235206	0.6803	62.292	0.0068	135.887	72	88	26	1.6	0.2059
10	A10	TIF.10:79357481	0.329	62.621	0.0033	0	76	97	13	2.5491	0.1104
10	A10	TIF.10:85429603	0	62.621	0	0	80	96	10	1.4545	0.2278
10	A10	TIF.10:78854552	0	62.621	0	0	73	91	22	1.9756	0.1599
10	A10	TIF.10:78885072	0.6803	63.3013	0.0068	-139.521	73	91	22	1.9756	0.1599
10	A10	TIF.10:79608739	0.3571	63.6584	0.0036	0	65	96	25	5.9689	0.0146
10	A10	TIF.02:67574917	0	63.6584	0	0	77	95	14	1.8837	0.1699
10	A10	TIF.10:79309824	0	63.6584	0	0	76	89	21	1.0242	0.3115
10	A10	TIF.10:89286797	0	63.6584	0	0	79	95	12	1.4713	0.2251
10	A10	TIF.10:92575429	0.2994	63.9578	0.003	175.186	78	93	15	1.3158	0.2513
10	A10	TIF.10:97356314	0.6135	64.5714	0.0061	8.2922	84	89	13	0.1445	0.7038
10	A10	TIF.10:97995748	0.629	65.2003	0.0063	-163.037	81	86	19	0.1497	0.6988
10	A10	TIF.10:97995759	0.3012	65.5015	0.003	21.8533	80	90	16	0.5882	0.4431
10	A10	TIF.10:98990496	0.3247	65.8262	0.0032	-5	79	88	19	0.485	0.4862
10	A10	TIF.10:99881801	0.3125	66.1387	0.0031	13.4575	80	91	15	0.7076	0.4002
10	A10	TIF.10:99137089	0.3165	66.4552	0.0032	-3.1538	77	90	19	1.012	0.3144
10	A10	TIF.10:95709487	0.3333	66.7885	0.0033	-4	78	86	22	0.3902	0.5322
10	A10	TIF.10:93030644	0.3226	67.1111	0.0032	70.9398	78	92	16	1.1529	0.2829
10	A10	TIF.10:102028528	0.9742	68.0853	0.0097	0	76	90	20	1.1807	0.2772
10	A10	TIF.10:101746192	0	68.0853	0	0	77	86	23	0.4969	0.4809
10	A10	TIF.10:102260426	0.6757	68.761	0.0068	-77.2105	68	101	17	6.4438	0.0111
10	A10	TIF.10:100691636	0.3125	69.0735	0.0031	16.6667	76	97	13	2.5491	0.1104
10	A10	TIF.10:101856725	0.3226	69.3961	0.0032	439.227	69	93	24	3.5556	0.0593
10	A10	TIF.10:103586231	0.3165	69.7125	0.0032	16.4645	78	95	13	1.6705	0.1962
10	A10	TIF.10:103454291	0.2994	70.0119	0.003	-0.0241	78	92	16	1.1529	0.2829
10	A10	TIF.10:103830050	0.3049	70.3168	0.003	-79.0314	79	93	14	1.1395	0.2858
10	A10	TIF.10:104491381	0.6329	70.9498	0.0063	44.6655	74	93	19	2.1617	0.1415
10	A10	TIF.10:104912445	0.6803	71.6301	0.0068	-38.1818	76	82	28	0.2278	0.6331
10	A10	TIF.10:105187608	1.3248	72.9549	0.0132	5.2763	82	88	16	0.2118	0.6454
10	A10	TIF.10:106266206	0.9203	73.8752	0.0092	-106.271	85	88	13	0.052	0.8196
10	A10	TIF.10:106350162	0.303	74.1783	0.003	166.944	82	85	19	0.0539	0.8164
10	A10	TIF.10:105993942	0.3106	74.4888	0.0031	-159.506	84	85	17	0.0059	0.9387
10	A10	TIF.10:106834871	0.6329	75.1218	0.0063	4.5503	85	82	19	0.0539	0.8164
10	A10	TIF.10:107592818	1.0001	76.1219	0.01	-11.9524	83	83	20	0	1
10	A10	TIF.10:108780936	4.4333	80.5553	0.0442	6.782	87	89	10	0.0227	0.8802
10	A10	TIF.10:108532012	0.2907	80.846	0.0029	-42.358	84	89	13	0.1445	0.7038
10	A10	TIF.10:109600602	2.5021	83.348	0.025	0.9441	83	89	14	0.2093	0.6473
10	A10	TIF.10:109723991	0.2959	83.6439	0.003	-65.1905	87	89	10	0.0227	0.8802
10	A10	TIF.10:110078764	1.471	85.1149	0.0147	5.3792	88	91	7	0.0503	0.8226
10	A10	TIF.10:110543149	3.3161	88.431	0.0331	3.3158	81	82	23	0.0061	0.9376
10	A10	TIF.10:111024689	4.2656	92.6967	0.0426	3.3071	89	84	13	0.1445	0.7038
10	A10	TIF.10:111211721	1.2197	93.9164	0.0122	3.4753	90	84	12	0.2069	0.6492
10	A10	TIF.10:111668083	2.456	96.3724	0.0245	1.6079	94	83	9	0.6836	0.4083
10	A10	TIF.10:112083453	2.2743	98.6467	0.0227	8	88	77	21	0.7333	0.3918
10	A10	TIF.10:112896695	3.8538	102.5	0.0385	3.3486	90	77	19	1.012	0.3144
10	A10	TIF.10:113408205	1.5828	104.083	0.0158	4.3924	94	74	18	2.381	0.1228
10	A10	TIF.10:114108841	5.4638	109.547	0.0544	6.5677	84	84	18	0	1
10	A10	TIF.10:114162058	0.3125	109.86	0.0031	-81.2314	86	84	16	0.0235	0.8781
10	A10	TIF.10:114323318	1.2742	111.134	0.0127	3.6701	82	86	18	0.0952	0.7576
10	A10	TIF.10:114425313	1.5437	112.677	0.0154	-2.512	84	88	14	0.093	0.7604
10	A10	TIF.10:114774679	3.5089	116.186	0.035	10.9533	88	87	11	0.0057	0.9397
10	A10	TIF.10:114816085	0.6329	116.819	0.0063	0	82	81	23	0.0061	0.9376
11	B01	TIF.11:433690	0	0	0.5	0	60	112	14	15.7209	0.0001
11	B01	TIF.11:617390	1.8413	1.8413	0.0184	4.3938	64	107	15	10.8129	0.001
11	B01	TIF.11:765740	1.6239	3.4653	0.0162	1.9636	61	105	20	11.6627	0.0006
11	B01	TIF.11:4012566	30.5304	33.9956	0.2723	-0.9366	91	81	14	0.5814	0.4458
11	B01	TIF.11:4824773	3.43	37.4257	0.0342	-0.3355	82	84	20	0.0241	0.8766
11	B01	TIF.11:5839915	3.6295	41.0552	0.0362	3.8356	84	79	23	0.1534	0.6953
11	B01	TIF.11:8104092	10.1366	51.1918	0.1	1.6513	91	78	17	1	0.3173
11	B01	TIF.11:20516919	10.7464	61.9383	0.1058	5.8662	93	81	12	0.8276	0.363
11	B01	TIF.11:32403074	1.7972	63.7354	0.018	5.3161	94	83	9	0.6836	0.4083
11	B01	TIF.11:34817905	0.2924	64.0278	0.0029	-0.2963	93	81	12	0.8276	0.363
11	B01	TIF.11:37507901	0.9495	64.9773	0.0095	4.1155	87	79	20	0.3855	0.5347
11	B01	TIF.11:50497629	0.3378	65.3152	0.0034	0	87	78	21	0.4909	0.4835
11	B01	TIF.11:63446817	0	65.3152	0	0	91	82	13	0.4682	0.4938
11	B01	TIF.11:55049386	0	65.3152	0	0	88	79	19	0.485	0.4862
11	B01	TIF.11:53984172	0.3356	65.6507	0.0034	-12.3807	84	78	24	0.2222	0.6374
11	B01	TIF.11:50496208	0.3401	65.9909	0.0034	8.0822	88	79	19	0.485	0.4862
11	B01	TIF.11:53141465	0.3289	66.3198	0.0033	-154	85	82	19	0.0539	0.8164
11	B01	TIF.11:54046072	0.3226	66.6424	0.0032	0	88	81	17	0.2899	0.5903
11	B01	TIF.11:50298729	0	66.6424	0	0	88	84	14	0.093	0.7604
11	B01	TIF.11:43623255	0.3205	66.9629	0.0032	-309	78	83	25	0.1553	0.6935
11	B01	TIF.11:55107296	0.3247	67.2876	0.0032	0	87	85	14	0.0233	0.8788
11	B01	TIF.11:54153697	0	67.2876	0	0	86	76	24	0.6173	0.4321
11	B01	TIF.11:53000139	0	67.2876	0	0	90	83	13	0.2832	0.5946
11	B01	TIF.11:71060948	0.637	67.9246	0.0064	0	90	75	21	1.3636	0.2429
11	B01	TIF.11:69738565	0	67.9246	0	0	82	78	26	0.1	0.7518
11	B01	TIF.11:70372019	0	67.9246	0	0	85	76	25	0.5031	0.4781
11	B01	TIF.11:64053185	0.3205	68.2451	0.0032	-149.603	91	83	12	0.3678	0.5442
11	B01	TIF.11:66102244	0.3067	68.5519	0.0031	0	90	80	16	0.5882	0.4431
11	B01	TIF.11:85016362	0	68.5519	0	0	91	81	14	0.5814	0.4458
11	B01	TIF.11:66143809	0	68.5519	0	0	92	70	24	2.9877	0.0839
11	B01	TIF.11:84511428	0.6945	69.2464	0.0069	-114.583	82	84	20	0.0241	0.8766
11	B01	TIF.11:84488514	0.6212	69.8675	0.0062	0	92	84	10	0.3636	0.5465
11	B01	TIF.11:66102174	0	69.8675	0	0	89	83	14	0.2093	0.6473
11	B01	TIF.11:69765950	0	69.8675	0	0	88	84	14	0.093	0.7604
11	B01	TIF.11:85934871	0	69.8675	0	0	91	86	9	0.1412	0.707
11	B01	TIF.11:98439496	0.2857	70.1532	0.0029	8.071	92	85	9	0.2768	0.5988
11	B01	TIF.11:91436475	0.2941	70.4473	0.0029	-337	89	84	13	0.1445	0.7038
11	B01	TIF.11:91263908	0.2976	70.745	0.003	0	92	84	10	0.3636	0.5465
11	B01	TIF.11:96150044	0	70.745	0	0	92	81	13	0.6994	0.403
11	B01	TIF.11:87693897	0	70.745	0	0	92	82	12	0.5747	0.4484
11	B01	TIF.11:88296825	0.289	71.034	0.0029	-346	94	81	11	0.9657	0.3258
11	B01	TIF.11:92966400	0.2874	71.3213	0.0029	7.0592	93	82	11	0.6914	0.4057
11	B01	TIF.11:96396066	0.2941	71.6155	0.0029	0	90	83	13	0.2832	0.5946
11	B01	TIF.11:114913558	0	71.6155	0	0	84	76	26	0.4	0.5271
11	B01	TIF.11:111799521	0	71.6155	0	0	92	82	12	0.5747	0.4484
11	B01	TIF.11:109592716	0	71.6155	0	0	90	76	20	1.1807	0.2772
11	B01	TIF.11:103706569	0	71.6155	0	0	88	83	15	0.1462	0.7022
11	B01	TIF.11:109621748	0	71.6155	0	0	88	85	13	0.052	0.8196
11	B01	TIF.11:103818817	0	71.6155	0	0	89	86	11	0.0514	0.8206
11	B01	TIF.11:93044788	0	71.6155	0	0	88	78	20	0.6024	0.4377
11	B01	TIF.11:103832652	0	71.6155	0	0	92	83	11	0.4629	0.4963
11	B01	TIF.11:114708254	0.2994	71.9149	0.003	-161.062	87	84	15	0.0526	0.8185
11	B01	TIF.11:111048675	0.3125	72.2274	0.0031	0	82	85	19	0.0539	0.8164
11	B01	TIF.11:99948990	0	72.2274	0	0	84	78	24	0.2222	0.6374
11	B01	TIF.11:100301529	0.3448	72.5722	0.0034	-147.869	82	78	26	0.1	0.7518
11	B01	TIF.11:104512709	0.6757	73.2479	0.0068	89.2671	82	87	17	0.1479	0.7005
11	B01	TIF.11:123347257	0.629	73.8769	0.0063	13.4027	87	85	14	0.0233	0.8788
11	B01	TIF.11:123547900	0.3268	74.2037	0.0033	0	83	80	23	0.0552	0.8142
11	B01	TIF.11:122313062	0	74.2037	0	0	85	86	15	0.0058	0.939
11	B01	TIF.11:120883516	0.2959	74.4995	0.003	21.974	90	87	9	0.0508	0.8216
11	B01	TIF.11:120933516	0.3145	74.814	0.0031	137.541	88	74	24	1.2099	0.2714
11	B01	TIF.11:118235936	0.3448	75.1588	0.0034	-2	83	81	22	0.0244	0.8759
11	B01	TIF.11:125401611	0.9742	76.133	0.0097	10.6081	89	85	12	0.092	0.7617
11	B01	TIF.11:126127949	0.6024	76.7354	0.006	98	91	79	16	0.8471	0.3574
11	B01	TIF.11:127831804	0.329	77.0644	0.0033	-162.122	89	72	25	1.795	0.1803
11	B01	TIF.11:129890782	0.3289	77.3933	0.0033	0	90	79	17	0.716	0.3975
11	B01	TIF.11:127592409	0	77.3933	0	0	84	76	26	0.4	0.5271
11	B01	TIF.11:130496690	0.3378	77.7312	0.0034	155.702	89	75	22	1.1951	0.2743
11	B01	TIF.11:132269780	0.3205	78.0517	0.0032	9	93	75	18	1.9286	0.1649
11	B01	TIF.11:133997065	0.3049	78.3566	0.003	1.4741	91	80	15	0.7076	0.4002
11	B01	TIF.11:144740988	9.0253	87.3819	0.0893	1.9715	93	79	14	1.1395	0.2858
11	B01	TIF.11:147229142	9.3265	96.7085	0.0922	3.6975	90	89	7	0.0056	0.9404
11	B01	TIF.11:147249748	0.2825	96.991	0.0028	3.3854	92	87	7	0.1397	0.7086
11	B01	TIF.11:147543681	5.0807	102.072	0.0506	-7.2105	90	90	6	0	1
11	B01	TIF.11:147820819	0.5814	102.653	0.0058	47.5	88	88	10	0	1
11	B01	TIF.11:147966867	0.6061	103.259	0.0061	-7.7687	86	89	11	0.0514	0.8206
11	B01	TIF.11:148552012	7.1404	110.4	0.0709	5.3097	88	82	16	0.2118	0.6454
11	B01	TIF.11:148818090	4.1764	114.576	0.0417	-9.3039	99	81	6	1.8	0.1797
11	B01	TIF.11:149083773	0.5781	115.154	0.0058	0	94	81	11	0.9657	0.3258
12	B02	TIF.12:1300061	0	0	0.5	0	72	103	11	5.4914	0.0191
12	B02	TIF.12:3753373	20.3103	20.3103	0.1926	0.855	82	94	10	0.8182	0.3657
12	B02	TIF.12:6782409	9.6941	30.0044	0.0957	10.9188	72	102	12	5.1724	0.0229
12	B02	TIF.12:6905188	0.3012	30.3056	0.003	-39.7064	70	99	17	4.9763	0.0257
12	B02	TIF.12:7255804	1.3797	31.6853	0.0138	-50.7315	53	109	24	19.358	0
12	B02	TIF.12:7645780	1.0068	32.6921	0.0101	-48.6667	74	97	15	3.0936	0.0786
12	B02	TIF.12:7909959	0.2994	32.9915	0.003	7.6709	76	98	12	2.7816	0.0954
12	B02	TIF.12:8029169	0.625	33.6165	0.0063	-86.6666	73	92	21	2.1879	0.1391
12	B02	TIF.12:8047190	0.3106	33.9271	0.0031	10.5716	76	98	12	2.7816	0.0954
12	B02	TIF.12:8572556	1.5342	35.4613	0.0153	3.6696	74	98	14	3.3488	0.0673
12	B02	TIF.12:8735134	0.5917	36.0531	0.0059	6.1875	73	100	13	4.2139	0.0401
12	B02	TIF.12:8856652	0.9147	36.9678	0.0091	0.9563	69	98	19	5.0359	0.0248
12	B02	TIF.12:9468111	1.2742	38.242	0.0127	-15.777	72	99	15	4.2632	0.0389
12	B02	TIF.12:10116140	0.629	38.8709	0.0063	23.8177	74	93	19	2.1617	0.1415
12	B02	TIF.12:10544685	1.2661	40.137	0.0127	4.0478	82	87	17	0.1479	0.7005
12	B02	TIF.12:10584976	0.5988	40.7359	0.006	5.6118	80	93	13	0.9769	0.323
12	B02	TIF.12:11599394	0.6098	41.3456	0.0061	99	79	89	18	0.5952	0.4404
12	B02	TIF.12:10840347	0.3378	41.6835	0.0034	-82.6622	85	70	31	1.4516	0.2283
12	B02	TIF.12:11954190	0.7463	42.4298	0.0075	-40.5116	72	88	26	1.6	0.2059
12	B02	TIF.12:12070981	1.0951	43.5249	0.0109	-12	65	90	31	4.0323	0.0446
12	B02	TIF.12:12199533	0.3333	43.8582	0.0033	24.4842	83	87	16	0.0941	0.759
12	B02	TIF.12:14305061	0.9741	44.8324	0.0097	47.0844	81	82	23	0.0061	0.9376
12	B02	TIF.12:14636489	0.3205	45.1529	0.0032	10.1818	83	85	18	0.0238	0.8774
12	B02	TIF.12:16968021	0.3106	45.4634	0.0031	15.44	86	83	17	0.0533	0.8175
12	B02	TIF.12:17066884	0.3268	45.7902	0.0033	-307	78	82	26	0.1	0.7518
12	B02	TIF.12:17424150	0.3226	46.1128	0.0032	34.223	87	85	14	0.0233	0.8788
12	B02	TIF.12:18421188	0.3268	46.4396	0.0033	-22.1205	83	77	26	0.225	0.6353
12	B02	TIF.12:19687179	0.3247	46.7643	0.0032	19.7467	88	84	14	0.093	0.7604
12	B02	TIF.12:20473515	0.3049	47.0692	0.003	-77.1299	82	88	16	0.2118	0.6454
12	B02	TIF.12:19745042	0.6579	47.7271	0.0066	-117.775	84	80	22	0.0976	0.7548
12	B02	TIF.12:20706108	0.637	48.3641	0.0064	11.3097	89	86	11	0.0514	0.8206
12	B02	TIF.12:23872167	0.2924	48.6565	0.0029	-168	90	87	9	0.0508	0.8216
12	B02	TIF.12:24754895	0.2959	48.9524	0.003	9.8742	85	89	12	0.092	0.7617
12	B02	TIF.12:25197153	0.3165	49.2688	0.0032	0	83	81	22	0.0244	0.8759
12	B02	TIF.12:30247449	0	49.2688	0	0	87	84	15	0.0526	0.8185
12	B02	TIF.12:28916417	0	49.2688	0	0	88	83	15	0.1462	0.7022
12	B02	TIF.12:28312308	0.3106	49.5794	0.0031	7	88	84	14	0.093	0.7604
12	B02	TIF.12:30144218	0.3226	49.902	0.0032	0	82	83	21	0.0061	0.9379
12	B02	TIF.12:30358738	0	49.902	0	0	85	87	14	0.0233	0.8788
12	B02	TIF.12:28738536	0.303	50.205	0.003	-329	86	86	14	0	1
12	B02	TIF.12:28408517	0.303	50.508	0.003	0	88	87	11	0.0057	0.9397
12	B02	TIF.12:28785987	0	50.508	0	0	83	83	20	0	1
12	B02	TIF.12:28256132	0	50.508	0	0	88	86	12	0.023	0.8795
12	B02	TIF.12:33294445	0.5917	51.0998	0.0059	7	87	85	14	0.0233	0.8788
12	B02	TIF.12:40351534	0.3068	51.4065	0.0031	-5.8554	84	85	17	0.0059	0.9387
12	B02	TIF.12:54540132	0.3086	51.7152	0.0031	0	85	85	16	0	1
12	B02	TIF.12:54030799	0	51.7152	0	0	83	83	20	0	1
12	B02	TIF.12:48595702	0	51.7152	0	0	83	85	18	0.0238	0.8774
12	B02	TIF.12:37360764	0	51.7152	0	0	77	88	21	0.7333	0.3918
12	B02	TIF.12:34360594	0	51.7152	0	0	82	81	23	0.0061	0.9376
12	B02	TIF.12:62739898	0	51.7152	0	0	86	89	11	0.0514	0.8206
12	B02	TIF.12:66269092	0	51.7152	0	0	87	87	12	0	1
12	B02	TIF.12:66776095	0.3106	52.0257	0.0031	-160	84	85	17	0.0059	0.9387
12	B02	TIF.12:54056872	0.3205	52.3463	0.0032	0	80	87	19	0.2934	0.588
12	B02	TIF.12:62921094	0	52.3463	0	0	83	83	20	0	1
12	B02	TIF.12:62345415	0	52.3463	0	0	84	84	18	0	1
12	B02	TIF.12:48655421	0.3311	52.6774	0.0033	-160.253	80	79	27	0.0063	0.9368
12	B02	TIF.12:46814849	0.3311	53.0085	0.0033	18.9103	87	83	16	0.0941	0.759
12	B02	TIF.12:33669117	0.3205	53.329	0.0032	-157.076	85	81	20	0.0964	0.7562
12	B02	TIF.12:33669120	0.3049	53.6339	0.003	0	85	83	18	0.0238	0.8774
12	B02	TIF.12:40333425	0	53.6339	0	0	85	85	16	0	1
12	B02	TIF.12:66455257	0	53.6339	0	0	86	85	15	0.0058	0.939
12	B02	TIF.12:34640829	0.3311	53.9651	0.0033	-303	82	80	24	0.0247	0.8751
12	B02	TIF.12:46753864	0.3268	54.2919	0.0033	557.821	87	86	13	0.0058	0.9394
12	B02	TIF.12:54054133	0.3145	54.6063	0.0031	-315	87	77	22	0.6098	0.4349
12	B02	TIF.12:76994279	0.3185	54.9248	0.0032	191.933	86	85	15	0.0058	0.939
12	B02	TIF.12:77692723	0.3106	55.2354	0.0031	-320	83	86	17	0.0533	0.8175
12	B02	TIF.12:78655061	0.3125	55.5479	0.0031	347.098	87	83	16	0.0941	0.759
12	B02	TIF.12:54740716	0.3145	55.8623	0.0031	-7.7546	84	84	18	0	1
12	B02	TIF.12:81792872	0.3165	56.1788	0.0032	8.0764	85	85	16	0	1
12	B02	TIF.12:79954372	0.3068	56.4856	0.0031	0	86	84	16	0.0235	0.8781
12	B02	TIF.12:83528034	0	56.4856	0	0	87	83	16	0.0941	0.759
12	B02	TIF.12:80001708	0.3268	56.8124	0.0033	-302	80	80	26	0	1
12	B02	TIF.12:81693258	0.3333	57.1457	0.0033	94.7662	85	82	19	0.0539	0.8164
12	B02	TIF.12:84200374	0.6803	57.826	0.0068	-9.4545	75	87	24	0.8889	0.3458
12	B02	TIF.12:85990214	0.3425	58.1685	0.0034	-151.395	83	83	20	0	1
12	B02	TIF.12:86829038	0.3086	58.4771	0.0031	0	88	84	14	0.093	0.7604
12	B02	TIF.12:84326312	0	58.4771	0	0	82	81	23	0.0061	0.9376
12	B02	TIF.12:89374420	0.3378	58.815	0.0034	10.68	83	84	19	0.006	0.9383
12	B02	TIF.12:88378245	0.3086	59.1236	0.0031	0.1946	86	83	17	0.0533	0.8175
12	B02	TIF.12:110972193	23.3865	82.5101	0.2182	0.833	85	85	16	0	1
12	B02	TIF.12:115446575	15.9351	98.4453	0.1542	8.8167	85	82	19	0.0539	0.8164
12	B02	TIF.12:115937309	0.9617	99.4069	0.0096	9.0526	91	79	16	0.8471	0.3574
12	B02	TIF.12:116027653	0.3068	99.7137	0.0031	-83.4458	87	81	18	0.2143	0.6434
12	B02	TIF.12:116156867	0.6135	100.327	0.0061	-36.9045	92	80	14	0.8372	0.3602
12	B02	TIF.12:116333629	1.2348	101.562	0.0123	23.2717	95	75	16	2.3529	0.125
12	B02	TIF.12:116554312	0.6061	102.168	0.0061	3.8954	92	80	14	0.8372	0.3602
12	B02	TIF.12:116705342	0.9147	103.083	0.0091	0	93	78	15	1.3158	0.2513
13	B03	TIF.13:426533	0	0	0.5	0	92	80	14	0.8372	0.3602
13	B03	TIF.13:1381919	0.3086	0.3086	0.0031	-1.2911	86	81	19	0.1497	0.6988
13	B03	TIF.13:1626426	1.6135	1.9221	0.0161	-5.4318	86	85	15	0.0058	0.939
13	B03	TIF.13:1877836	1.2425	3.1646	0.0124	-15.2282	89	82	15	0.2865	0.5924
13	B03	TIF.13:2403326	2.1889	5.3535	0.0219	3.7247	89	82	15	0.2865	0.5924
13	B03	TIF.13:4220874	4.9833	10.3368	0.0497	1.5408	85	85	16	0	1
13	B03	TIF.13:4599349	0.6329	10.9698	0.0063	38.0312	84	81	21	0.0545	0.8153
13	B03	TIF.13:4715714	0.6329	11.6027	0.0063	1.2717	83	84	19	0.006	0.9383
13	B03	TIF.13:7402837	11.5281	23.1309	0.1133	2.1436	85	80	21	0.1515	0.6971
13	B03	TIF.13:7830797	2.3507	25.4816	0.0235	-4.6055	75	90	21	1.3636	0.2429
13	B03	TIF.13:8023112	0.3145	25.7961	0.0031	-70.1284	83	86	17	0.0533	0.8175
13	B03	TIF.13:8270810	0.6536	26.4497	0.0065	-53.6258	81	83	22	0.0244	0.8759
13	B03	TIF.13:8441173	1.0137	27.4633	0.0101	-22.1667	76	88	22	0.878	0.3487
13	B03	TIF.13:8626018	1.2742	28.7375	0.0127	1.8098	79	89	18	0.5952	0.4404
13	B03	TIF.13:17010501	14.5067	43.2442	0.1411	-1.2176	92	81	13	0.6994	0.403
13	B03	TIF.13:17336486	0.3068	43.5509	0.0031	0	85	86	15	0.0058	0.939
13	B03	TIF.13:16919990	0	43.5509	0	0	86	88	12	0.023	0.8795
13	B03	TIF.13:17593679	0	43.5509	0	0	82	85	19	0.0539	0.8164
13	B03	TIF.13:17879175	0.3125	43.8635	0.0031	5.7957	84	85	17	0.0059	0.9387
13	B03	TIF.13:18154833	0.9495	44.8129	0.0095	-24.6624	87	79	20	0.3855	0.5347
13	B03	TIF.13:19705579	0.6329	45.4459	0.0063	-81.0373	86	82	18	0.0952	0.7576
13	B03	TIF.13:20118809	0.3068	45.7526	0.0031	7.0755	91	80	15	0.7076	0.4002
13	B03	TIF.13:25910901	2.1618	47.9145	0.0216	4.8857	93	81	12	0.8276	0.363
13	B03	TIF.13:26422623	0.2907	48.2052	0.0029	4	92	81	13	0.6994	0.403
13	B03	TIF.13:28364414	1.949	50.1542	0.0195	-5.4917	86	78	22	0.3902	0.5322
13	B03	TIF.13:28566187	0.3205	50.4747	0.0032	-159.175	88	82	16	0.2118	0.6454
13	B03	TIF.13:28681931	0.2994	50.7741	0.003	188.589	97	79	10	1.8409	0.1748
13	B03	TIF.13:29083212	0.2924	51.0665	0.0029	13.6154	96	78	12	1.8621	0.1724
13	B03	TIF.13:29192163	0.3247	51.3912	0.0032	-11.8478	84	76	26	0.4	0.5271
13	B03	TIF.13:31813941	0.6623	52.0535	0.0066	13.1562	96	75	15	2.5789	0.1083
13	B03	TIF.13:32117660	0.3268	52.3803	0.0033	-11.5031	91	74	21	1.7515	0.1857
13	B03	TIF.13:32313450	0.3205	52.7008	0.0032	174.62	97	74	15	3.0936	0.0786
13	B03	TIF.13:32318571	0.2976	52.9985	0.003	-79.4398	98	80	8	1.8202	0.1773
13	B03	TIF.13:32737582	0.5848	53.5833	0.0058	2	96	80	10	1.4545	0.2278
13	B03	TIF.13:32576116	0.289	53.8723	0.0029	0	97	79	10	1.8409	0.1748
13	B03	TIF.13:33209874	0	53.8723	0	0	99	78	9	2.4915	0.1145
13	B03	TIF.13:33388851	0.2907	54.163	0.0029	178.053	98	77	11	2.52	0.1124
13	B03	TIF.13:33743172	0.2941	54.4571	0.0029	1.4912	99	76	11	3.0229	0.0821
13	B03	TIF.13:36089133	0.5814	55.0385	0.0058	-34.775	98	81	7	1.6145	0.2039
13	B03	TIF.13:36874417	0.6098	55.6483	0.0061	-169.559	96	74	16	2.8471	0.0915
13	B03	TIF.13:37459904	0.303	55.9514	0.003	0	99	79	8	2.2472	0.1339
13	B03	TIF.13:36734759	0	55.9514	0	0	91	73	22	1.9756	0.1599
13	B03	TIF.13:35120012	0	55.9514	0	0	99	76	11	3.0229	0.0821
13	B03	TIF.13:36772488	0	55.9514	0	0	97	71	18	4.0238	0.0449
13	B03	TIF.13:39041493	0.3145	56.2658	0.0031	11.3247	96	75	15	2.5789	0.1083
13	B03	TIF.13:38953291	0.3145	56.5803	0.0031	-324	94	78	14	1.4884	0.2225
13	B03	TIF.13:38935950	0.3012	56.8815	0.003	192.607	100	77	9	2.9887	0.0838
13	B03	TIF.13:40137209	0.2874	57.1689	0.0029	19	100	77	9	2.9887	0.0838
13	B03	TIF.13:40718217	0.3205	57.4894	0.0032	117.462	89	73	24	1.5802	0.2087
13	B03	TIF.13:41203547	0.3247	57.8141	0.0032	18.5563	95	79	12	1.4713	0.2251
13	B03	TIF.13:41549537	0.303	58.1171	0.003	-167.953	91	81	14	0.5814	0.4458
13	B03	TIF.13:41730472	0.2994	58.4165	0.003	-79.9759	95	80	11	1.2857	0.2568
13	B03	TIF.13:42094595	0.5883	59.0048	0.0059	17.5385	96	80	10	1.4545	0.2278
13	B03	TIF.13:42184757	0.3125	59.3173	0.0031	-321	91	74	21	1.7515	0.1857
13	B03	TIF.13:42232498	0.3086	59.6259	0.0031	112.382	97	81	8	1.4382	0.2304
13	B03	TIF.13:42655251	0.5917	60.2177	0.0059	-85.9138	89	84	13	0.1445	0.7038
13	B03	TIF.13:42904229	0.5953	60.8129	0.006	5.0539	93	87	6	0.2	0.6547
13	B03	TIF.13:45396565	0.289	61.1019	0.0029	0	94	83	9	0.6836	0.4083
13	B03	TIF.13:43545328	0	61.1019	0	0	89	79	18	0.5952	0.4404
13	B03	TIF.13:46212197	0.3125	61.4145	0.0031	21.2	94	80	12	1.1264	0.2885
13	B03	TIF.13:43572711	0.3145	61.7289	0.0031	-164.122	88	78	20	0.6024	0.4377
13	B03	TIF.13:49991938	0.6173	62.3462	0.0062	0	94	84	8	0.5618	0.4535
13	B03	TIF.13:48174411	0	62.3462	0	0	93	77	16	1.5059	0.2198
13	B03	TIF.13:48286648	0.2976	62.6439	0.003	-166.479	92	86	8	0.2022	0.6529
13	B03	TIF.13:51558623	0.5747	63.2186	0.0057	2.8529	94	83	9	0.6836	0.4083
13	B03	TIF.13:52212829	0.8773	64.0959	0.0088	-108.313	93	84	9	0.4576	0.4987
13	B03	TIF.13:52086102	0.2994	64.3953	0.003	0	93	77	16	1.5059	0.2198
13	B03	TIF.13:52566168	0	64.3953	0	0	93	82	11	0.6914	0.4057
13	B03	TIF.13:54784631	0.2874	64.6826	0.0029	0	95	84	7	0.676	0.411
13	B03	TIF.13:55007565	0	64.6826	0	0	95	83	8	0.809	0.3684
13	B03	TIF.13:54884987	0.3086	64.9913	0.0031	133.737	90	77	19	1.012	0.3144
13	B03	TIF.13:55666050	0.3125	65.3038	0.0031	10.7037	96	81	9	1.2712	0.2595
13	B03	TIF.13:56844174	0.2874	65.5911	0.0029	0	95	84	7	0.676	0.411
13	B03	TIF.13:56423120	0	65.5911	0	0	88	81	17	0.2899	0.5903
13	B03	TIF.13:56512597	0.3068	65.8979	0.0031	0	95	82	9	0.9548	0.3285
13	B03	TIF.13:55586857	0	65.8979	0	0	88	76	22	0.878	0.3487
13	B03	TIF.19:118453696	0	65.8979	0	0	85	78	23	0.3006	0.5835
13	B03	TIF.13:102351413	0	65.8979	0	0	95	82	9	0.9548	0.3285
13	B03	TIF.13:111611915	0	65.8979	0	0	93	82	11	0.6914	0.4057
13	B03	TIF.13:108882895	0	65.8979	0	0	84	80	22	0.0976	0.7548
13	B03	TIF.13:96662830	0	65.8979	0	0	96	84	6	0.8	0.3711
13	B03	TIF.13:73576033	0	65.8979	0	0	85	79	22	0.2195	0.6394
13	B03	TIF.13:73576034	0.3068	66.2047	0.0031	-152	84	81	21	0.0545	0.8153
13	B03	TIF.13:87535101	0.3268	66.5315	0.0033	-160.398	92	79	15	0.9883	0.3202
13	B03	TIF.13:101703087	0.2959	66.8273	0.003	26.8064	95	84	7	0.676	0.411
13	B03	TIF.13:100829444	0.303	67.1304	0.003	-161.222	95	72	19	3.1677	0.0751
13	B03	TIF.13:114768416	0.3333	67.4637	0.0033	-8.7325	87	78	21	0.4909	0.4835
13	B03	TIF.13:67893411	0.3247	67.7884	0.0032	0	94	76	16	1.9059	0.1674
13	B03	TIF.13:85814812	0	67.7884	0	0	90	76	20	1.1807	0.2772
13	B03	TIF.13:68600280	0	67.7884	0	0	90	83	13	0.2832	0.5946
13	B03	TIF.13:67652924	0	67.7884	0	0	95	81	10	1.1136	0.2913
13	B03	TIF.13:69922047	0	67.7884	0	0	93	80	13	0.9769	0.323
13	B03	TIF.13:79071685	0	67.7884	0	0	94	83	9	0.6836	0.4083
13	B03	TIF.13:96416955	0	67.7884	0	0	94	82	10	0.8182	0.3657
13	B03	TIF.13:101572894	0.303	68.0914	0.003	-330	90	79	17	0.716	0.3975
13	B03	TIF.13:91874561	0.3012	68.3926	0.003	0	94	83	9	0.6836	0.4083
13	B03	TIF.13:90837815	0	68.3926	0	0	93	83	10	0.5682	0.451
13	B03	TIF.13:72848189	0	68.3926	0	0	89	80	17	0.4793	0.4887
13	B03	TIF.13:72461155	0	68.3926	0	0	94	83	9	0.6836	0.4083
13	B03	TIF.13:70449193	0	68.3926	0	0	94	84	8	0.5618	0.4535
13	B03	TIF.13:101416866	0	68.3926	0	0	84	83	19	0.006	0.9383
13	B03	TIF.13:100757514	0	68.3926	0	0	87	80	19	0.2934	0.588
13	B03	TIF.13:88751972	0	68.3926	0	0	94	85	7	0.4525	0.5011
13	B03	TIF.13:68547437	0	68.3926	0	0	88	83	15	0.1462	0.7022
13	B03	TIF.13:69804880	0	68.3926	0	0	94	85	7	0.4525	0.5011
13	B03	TIF.13:96756292	0.2825	68.6751	0.0028	-153.858	96	85	5	0.6685	0.4136
13	B03	TIF.13:79105368	0.3205	68.9956	0.0032	-35.2542	77	83	26	0.225	0.6353
13	B03	TIF.13:70465607	0.3185	69.3141	0.0032	0	94	87	5	0.2707	0.6029
13	B03	TIF.13:72711927	0	69.3141	0	0	94	86	6	0.3556	0.551
13	B03	TIF.13:92314266	0	69.3141	0	0	94	85	7	0.4525	0.5011
13	B03	TIF.13:90864214	0	69.3141	0	0	94	85	7	0.4525	0.5011
13	B03	TIF.13:85835159	0	69.3141	0	0	93	86	7	0.2737	0.6008
13	B03	TIF.13:82512413	0	69.3141	0	0	93	86	7	0.2737	0.6008
13	B03	TIF.13:80100456	0	69.3141	0	0	93	85	8	0.3596	0.5488
13	B03	TIF.13:75836319	0	69.3141	0	0	92	86	8	0.2022	0.6529
13	B03	TIF.13:68565112	0	69.3141	0	0	91	88	7	0.0503	0.8226
13	B03	TIF.13:101703135	0	69.3141	0	0	94	85	7	0.4525	0.5011
13	B03	TIF.13:111675177	0	69.3141	0	0	90	80	16	0.5882	0.4431
13	B03	TIF.13:109038866	0	69.3141	0	0	86	85	15	0.0058	0.939
13	B03	TIF.13:102524158	0	69.3141	0	0	91	83	12	0.3678	0.5442
13	B03	TIF.13:96492624	0	69.3141	0	0	92	82	12	0.5747	0.4484
13	B03	TIF.13:109061288	0.3247	69.6388	0.0032	-4.1842	87	77	22	0.6098	0.4349
13	B03	TIF.13:73037865	0.3448	69.9836	0.0034	0	86	76	24	0.6173	0.4321
13	B03	TIF.13:75567205	0	69.9836	0	0	93	81	12	0.8276	0.363
13	B03	TIF.13:82052873	0	69.9836	0	0	94	84	8	0.5618	0.4535
13	B03	TIF.13:79827139	0	69.9836	0	0	95	84	7	0.676	0.411
13	B03	TIF.13:86293820	0	69.9836	0	0	95	83	8	0.809	0.3684
13	B03	TIF.13:82917429	0	69.9836	0	0	94	82	10	0.8182	0.3657
13	B03	TIF.13:87366297	0	69.9836	0	0	94	84	8	0.5618	0.4535
13	B03	TIF.13:87849965	0	69.9836	0	0	91	84	11	0.28	0.5967
13	B03	TIF.13:82923067	0	69.9836	0	0	91	83	12	0.3678	0.5442
13	B03	TIF.13:116074617	0.5917	70.5754	0.0059	0	97	82	7	1.257	0.2622
13	B03	TIF.13:115375206	0	70.5754	0	0	99	78	9	2.4915	0.1145
13	B03	TIF.13:117660829	0	70.5754	0	0	99	81	6	1.8	0.1797
13	B03	TIF.13:119312308	0.2825	70.8579	0.0028	19	98	80	8	1.8202	0.1773
13	B03	TIF.13:119645480	0.3145	71.1723	0.0031	-320	88	76	22	0.878	0.3487
13	B03	TIF.13:118284627	0.3086	71.481	0.0031	218.108	100	81	5	1.9945	0.1579
13	B03	TIF.13:119362683	0.3012	71.7822	0.003	-174.261	94	74	18	2.381	0.1228
13	B03	TIF.13:118246248	0.3068	72.0889	0.0031	0	98	79	9	2.0395	0.1533
13	B03	TIF.13:118952999	0	72.0889	0	0	95	78	13	1.6705	0.1962
13	B03	TIF.13:122975880	0	72.0889	0	0	93	76	17	1.7101	0.191
13	B03	TIF.13:124079783	0	72.0889	0	0	97	79	10	1.8409	0.1748
13	B03	TIF.13:118987750	0	72.0889	0	0	83	77	26	0.225	0.6353
13	B03	TIF.13:124656712	0.3571	72.4461	0.0036	0	88	72	26	1.6	0.2059
13	B03	TIF.13:118072966	0	72.4461	0	0	93	74	19	2.1617	0.1415
13	B03	TIF.13:119696029	0	72.4461	0	0	97	80	9	1.6328	0.2013
13	B03	TIF.13:118612407	0	72.4461	0	0	103	64	19	9.1078	0.0025
13	B03	TIF.13:119365642	0	72.4461	0	0	96	77	13	2.0867	0.1486
13	B03	TIF.13:116074835	0.6452	73.0913	0.0065	-76.5	91	71	24	2.4691	0.1161
13	B03	TIF.13:115826376	0.685	73.7763	0.0068	-8.4204	89	78	19	0.7246	0.3947
13	B03	TIF.13:119851830	0.3106	74.0868	0.0031	0	97	82	7	1.257	0.2622
13	B03	TIF.13:123659178	0	74.0868	0	0	96	81	9	1.2712	0.2595
13	B03	TIF.13:124863574	0	74.0868	0	0	87	79	20	0.3855	0.5347
13	B03	TIF.13:126539273	0.6329	74.7198	0.0063	-76.9108	97	79	10	1.8409	0.1748
13	B03	TIF.13:127500322	0.2924	75.0122	0.0029	1.9767	95	80	11	1.2857	0.2568
13	B03	TIF.13:127838292	0.2874	75.2995	0.0029	8.1412	97	80	9	1.6328	0.2013
13	B03	TIF.13:129111638	0.289	75.5885	0.0029	0.4102	97	77	12	2.2989	0.1295
13	B03	TIF.13:130008147	1.2124	76.8009	0.0121	-7.8482	100	75	11	3.5714	0.0588
13	B03	TIF.13:130089260	1.1907	77.9916	0.0119	-23.5	95	82	9	0.9548	0.3285
13	B03	TIF.13:131007735	2.5997	80.5914	0.026	10.0762	98	70	18	4.6667	0.0308
13	B03	TIF.13:130935449	0.3068	80.8981	0.0031	-23.4529	99	78	9	2.4915	0.1145
13	B03	TIF.13:132574397	2.8878	83.7859	0.0288	1.3358	95	70	21	3.7879	0.0516
13	B03	TIF.13:133643537	2.335	86.121	0.0233	3.5714	92	77	17	1.3314	0.2486
13	B03	TIF.13:133643540	0.2976	86.4186	0.003	4.614	91	79	16	0.8471	0.3574
13	B03	TIF.03:134347473	6.544	92.9625	0.0651	-1.6534	95	80	11	1.2857	0.2568
13	B03	TIF.03:134465045	0.5953	93.5578	0.006	39.4667	93	81	12	0.8276	0.363
13	B03	TIF.03:134905547	1.4975	95.0553	0.015	-14.6819	91	85	10	0.2045	0.6511
13	B03	TIF.03:135245374	0.5848	95.6401	0.0058	99.775	93	83	10	0.5682	0.451
13	B03	TIF.03:135562327	0.3086	95.9487	0.0031	-9.5059	88	79	19	0.485	0.4862
13	B03	TIF.03:135922944	0.6135	96.5623	0.0061	9.2236	91	86	9	0.1412	0.707
13	B03	TIF.03:136051991	0.289	96.8513	0.0029	181.089	90	86	10	0.0909	0.763
13	B03	TIF.03:136250932	0.2959	97.1471	0.003	1.4086	87	86	13	0.0058	0.9394
13	B03	TIF.03:136154195	0.6173	97.7645	0.0062	-122.959	88	82	16	0.2118	0.6454
13	B03	TIF.03:136680612	0.6061	98.3705	0.0061	10.2848	90	85	11	0.1429	0.7055
13	B03	TIF.03:137067435	0.9435	99.3141	0.0094	-1.6375	86	80	20	0.2169	0.6414
13	B03	TIF.03:137190508	0.9805	100.295	0.0098	167.333	85	84	17	0.0059	0.9387
13	B03	TIF.03:137398948	0.3068	100.601	0.0031	176	84	89	13	0.1445	0.7038
13	B03	TIF.03:137480973	0.2959	100.897	0.003	8.2236	85	89	12	0.092	0.7617
13	B03	TIF.03:137748443	0.6098	101.507	0.0061	0.4564	83	89	14	0.2093	0.6473
13	B03	TIF.03:137914495	1.6453	103.152	0.0164	2.1053	83	82	21	0.0061	0.9379
13	B03	TIF.03:139116975	5.085	108.237	0.0507	6.2184	98	79	9	2.0395	0.1533
13	B03	TIF.03:139521427	0.2941	108.531	0.0029	-1.474	100	75	11	3.5714	0.0588
13	B03	TIF.03:139802452	0.5814	109.113	0.0058	-72.475	103	77	6	3.7556	0.0526
13	B03	TIF.03:139834978	0.2994	109.412	0.003	-157.627	100	68	18	6.0952	0.0136
13	B03	TIF.03:140082016	0.3401	109.752	0.0034	-9.0125	93	67	26	4.225	0.0398
13	B03	TIF.03:140370901	0.6411	110.394	0.0064	13.709	104	72	10	5.8182	0.0159
13	B03	TIF.03:141043152	1.5249	111.918	0.0152	-0.1487	96	76	14	2.3256	0.1273
13	B03	TIF.03:141613244	4.5285	116.447	0.0452	3.4109	98	78	10	2.2727	0.1317
13	B03	TIF.03:141988968	0.2907	116.737	0.0029	2	99	77	10	2.75	0.0973
13	B03	TIF.03:142135641	0.5883	117.326	0.0059	5.0932	96	79	11	1.6514	0.1988
13	B03	TIF.03:142472408	0.9203	118.246	0.0092	0	97	73	16	3.3882	0.0657
14	B04	TIF.14:597592	0	0	0.5	0	78	95	13	1.6705	0.1962
14	B04	TIF.14:1150976	2.8878	2.8878	0.0288	3.4314	76	99	11	3.0229	0.0821
14	B04	TIF.14:1990568	7.192	10.0799	0.0714	3.0144	75	102	9	4.1186	0.0424
14	B04	TIF.14:2857522	3.5089	13.5888	0.035	7.0098	73	102	11	4.8057	0.0284
14	B04	TIF.14:4210204	2.1354	15.7242	0.0213	2.923	69	110	7	9.3911	0.0022
14	B04	TIF.14:5466326	6.1533	21.8776	0.0612	4.1015	74	96	16	2.8471	0.0915
14	B04	TIF.14:5626692	0.6024	22.48	0.006	7.9807	73	104	9	5.4294	0.0198
14	B04	TIF.14:6713627	4.442	26.922	0.0443	15.5377	73	102	11	4.8057	0.0284
14	B04	TIF.14:7128355	0.2907	27.2127	0.0029	5.5898	75	101	10	3.8409	0.05
14	B04	TIF.14:7717594	0.5917	27.8045	0.0059	2.9216	78	97	11	2.0629	0.1509
14	B04	TIF.14:9116727	8.2894	36.0939	0.0821	0.6061	84	86	16	0.0235	0.8781
14	B04	TIF.14:9808676	1.3426	37.4365	0.0134	-19.5757	82	79	25	0.0559	0.8131
14	B04	TIF.14:10999614	0.6757	38.1122	0.0068	-19.1667	88	79	19	0.485	0.4862
14	B04	TIF.14:11278541	0.9805	39.0927	0.0098	27.9355	81	86	19	0.1497	0.6988
14	B04	TIF.14:11586793	0.625	39.7178	0.0063	95.6234	84	88	14	0.093	0.7604
14	B04	TIF.14:12714289	0.3086	40.0264	0.0031	1	84	85	17	0.0059	0.9387
14	B04	TIF.14:13141562	0.926	40.9524	0.0093	-110.024	85	89	12	0.092	0.7617
14	B04	TIF.14:13305230	0.2994	41.2519	0.003	187.76	83	88	15	0.1462	0.7022
14	B04	TIF.14:13449610	0.3185	41.5703	0.0032	-110.521	77	87	22	0.6098	0.4349
14	B04	TIF.14:13759069	0.9679	42.5382	0.0097	-49.5757	85	89	12	0.092	0.7617
14	B04	TIF.14:13694895	0.2976	42.8358	0.003	-167.982	83	89	14	0.2093	0.6473
14	B04	TIF.14:14096023	0.3012	43.137	0.003	187.935	82	90	14	0.3721	0.5419
14	B04	TIF.14:14333485	0.3165	43.4535	0.0032	-57.6667	73	91	22	1.9756	0.1599
14	B04	TIF.14:15861568	1.0068	44.4603	0.0101	-0.4946	79	88	19	0.485	0.4862
14	B04	TIF.14:31638739	0.625	45.0854	0.0063	186.548	86	89	11	0.0514	0.8206
14	B04	TIF.14:23501683	0.2976	45.383	0.003	-331	86	88	12	0.023	0.8795
14	B04	TIF.14:33943630	0.3049	45.6879	0.003	0	85	86	15	0.0058	0.939
14	B04	TIF.14:31489628	0	45.6879	0	0	87	74	25	1.0497	0.3056
14	B04	TIF.14:24385473	0	45.6879	0	0	86	90	10	0.0909	0.763
14	B04	TIF.14:31815742	0.3125	46.0004	0.0031	-323	84	85	17	0.0059	0.9387
14	B04	TIF.14:23343869	0.3049	46.3053	0.003	197.916	88	88	10	0	1
14	B04	TIF.14:28591301	0.3012	46.6065	0.003	-5.9281	85	87	14	0.0233	0.8788
14	B04	TIF.14:26220935	0.3106	46.917	0.0031	0	86	86	14	0	1
14	B04	TIF.14:25406803	0	46.917	0	0	83	76	27	0.3082	0.5788
14	B04	TIF.14:26349251	0	46.917	0	0	85	82	19	0.0539	0.8164
14	B04	TIF.14:25541385	0.303	47.2201	0.003	21.8368	91	86	9	0.1412	0.707
14	B04	TIF.14:25921036	0.637	47.857	0.0064	-57.7216	80	84	22	0.0976	0.7548
14	B04	TIF.14:18185632	0.9741	48.8312	0.0097	129.42	86	89	11	0.0514	0.8206
14	B04	TIF.14:31610315	0.3086	49.1398	0.0031	151.183	88	82	16	0.2118	0.6454
14	B04	TIF.14:43140702	0.3145	49.4543	0.0031	0	88	85	13	0.052	0.8196
14	B04	TIF.14:92318178	0	49.4543	0	0	88	88	10	0	1
14	B04	TIF.14:72553804	0	49.4543	0	0	90	86	10	0.0909	0.763
14	B04	TIF.14:70792226	0	49.4543	0	0	88	88	10	0	1
14	B04	TIF.14:67754078	0.3165	49.7708	0.0032	-315	84	80	22	0.0976	0.7548
14	B04	TIF.14:64649096	0.3165	50.0872	0.0032	26.7067	87	89	10	0.0227	0.8802
14	B04	TIF.14:72618126	0.3012	50.3884	0.003	-329	85	86	15	0.0058	0.939
14	B04	TIF.14:66823514	0.3049	50.6933	0.003	0	86	89	11	0.0514	0.8206
14	B04	TIF.14:64859278	0	50.6933	0	0	87	85	14	0.0233	0.8788
14	B04	TIF.14:58697455	0	50.6933	0	0	84	81	21	0.0545	0.8153
14	B04	TIF.14:93476118	0	50.6933	0	0	83	83	20	0	1
14	B04	TIF.14:54508343	0	50.6933	0	0	89	74	23	1.3804	0.24
14	B04	TIF.14:36120828	0	50.6933	0	0	90	86	10	0.0909	0.763
14	B04	TIF.14:46384240	0	50.6933	0	0	90	86	10	0.0909	0.763
14	B04	TIF.14:60038749	0	50.6933	0	0	88	88	10	0	1
14	B04	TIF.14:35964413	0	50.6933	0	0	84	82	20	0.0241	0.8766
14	B04	TIF.14:56165486	0	50.6933	0	0	82	84	20	0.0241	0.8766
14	B04	TIF.14:58011907	0	50.6933	0	0	83	89	14	0.2093	0.6473
14	B04	TIF.14:60363575	0	50.6933	0	0	88	87	11	0.0057	0.9397
14	B04	TIF.14:63920489	0	50.6933	0	0	87	83	16	0.0941	0.759
14	B04	TIF.14:66925499	0	50.6933	0	0	84	81	21	0.0545	0.8153
14	B04	TIF.14:54669079	0	50.6933	0	0	91	77	18	1.1667	0.2801
14	B04	TIF.14:43495680	0.3226	51.0159	0.0032	168.196	85	86	15	0.0058	0.939
14	B04	TIF.14:37576184	0.3165	51.3324	0.0032	0	86	84	16	0.0235	0.8781
14	B04	TIF.14:67436907	0	51.3324	0	0	82	86	18	0.0952	0.7576
14	B04	TIF.14:64709394	0.3311	51.6635	0.0033	-157.648	92	71	23	2.7055	0.1
14	B04	TIF.14:56094466	0.329	51.9924	0.0033	0	86	84	16	0.0235	0.8781
14	B04	TIF.14:63746925	0	51.9924	0	0	85	82	19	0.0539	0.8164
14	B04	TIF.14:55276666	0	51.9924	0	0	89	85	12	0.092	0.7617
14	B04	TIF.14:46641353	0	51.9924	0	0	91	84	11	0.28	0.5967
14	B04	TIF.14:71352391	0.3205	52.313	0.0032	-314	78	85	23	0.3006	0.5835
14	B04	TIF.14:56793463	0.3145	52.6274	0.0031	205.487	90	88	8	0.0225	0.8808
14	B04	TIF.14:52593092	0.2941	52.9216	0.0029	-175.723	88	87	11	0.0057	0.9397
14	B04	TIF.14:63162361	0.2941	53.2157	0.0029	0	89	89	8	0	1
14	B04	TIF.14:37379811	0	53.2157	0	0	84	84	18	0	1
14	B04	TIF.14:61089827	0	53.2157	0	0	87	84	15	0.0526	0.8185
14	B04	TIF.14:50332971	0	53.2157	0	0	90	87	9	0.0508	0.8216
14	B04	TIF.14:36664002	0	53.2157	0	0	87	84	15	0.0526	0.8185
14	B04	TIF.14:46420913	0	53.2157	0	0	81	88	17	0.2899	0.5903
14	B04	TIF.14:37426128	0	53.2157	0	0	81	85	20	0.0964	0.7562
14	B04	TIF.14:72501066	0	53.2157	0	0	85	83	18	0.0238	0.8774
14	B04	TIF.14:67533955	0	53.2157	0	0	82	86	18	0.0952	0.7576
14	B04	TIF.14:64934744	0	53.2157	0	0	83	81	22	0.0244	0.8759
14	B04	TIF.14:94545873	0	53.2157	0	0	85	87	14	0.0233	0.8788
14	B04	TIF.14:93914752	0.3106	53.5262	0.0031	-164.849	85	83	18	0.0238	0.8774
14	B04	TIF.14:37460671	0.3106	53.8368	0.0031	0	88	87	11	0.0057	0.9397
14	B04	TIF.14:51154139	0	53.8368	0	0	88	89	9	0.0056	0.9401
14	B04	TIF.14:58010043	0	53.8368	0	0	87	88	11	0.0057	0.9397
14	B04	TIF.14:56069104	0	53.8368	0	0	81	85	20	0.0964	0.7562
14	B04	TIF.14:61302008	0	53.8368	0	0	89	80	17	0.4793	0.4887
14	B04	TIF.14:37085399	0	53.8368	0	0	82	82	22	0	1
14	B04	TIF.14:36013421	0	53.8368	0	0	85	87	14	0.0233	0.8788
14	B04	TIF.14:46110718	0	53.8368	0	0	81	81	24	0	1
14	B04	TIF.14:36286596	0	53.8368	0	0	86	88	12	0.023	0.8795
14	B04	TIF.14:95735941	0	53.8368	0	0	83	88	15	0.1462	0.7022
14	B04	TIF.14:95643622	0.3106	54.1474	0.0031	-164.121	85	88	13	0.052	0.8196
14	B04	TIF.14:95475325	0.2941	54.4415	0.0029	0	88	88	10	0	1
14	B04	TIF.14:97228118	0	54.4415	0	0	89	86	11	0.0514	0.8206
14	B04	TIF.14:97981829	0.289	54.7305	0.0029	0	88	89	9	0.0056	0.9401
14	B04	TIF.14:98742719	0	54.7305	0	0	82	90	14	0.3721	0.5419
14	B04	TIF.14:99756177	0	54.7305	0	0	89	87	10	0.0227	0.8802
14	B04	TIF.14:99339103	0.289	55.0195	0.0029	0	86	90	10	0.0909	0.763
14	B04	TIF.14:97724634	0	55.0195	0	0	82	83	21	0.0061	0.9379
14	B04	TIF.14:98486590	0	55.0195	0	0	82	83	21	0.0061	0.9379
14	B04	TIF.14:100914465	0	55.0195	0	0	85	89	12	0.092	0.7617
14	B04	TIF.14:101852404	0	55.0195	0	0	81	84	21	0.0545	0.8153
14	B04	TIF.14:100922978	0.3205	55.34	0.0032	-72	85	86	15	0.0058	0.939
14	B04	TIF.14:104280015	0.6024	55.9425	0.006	-82	86	86	14	0	1
14	B04	TIF.14:103889744	0.2959	56.2383	0.003	-162.97	87	86	13	0.0058	0.9394
14	B04	TIF.14:106078327	0.303	56.5414	0.003	-5.3236	85	85	16	0	1
14	B04	TIF.14:106603096	0.6024	57.1438	0.006	8.2209	90	85	11	0.1429	0.7055
14	B04	TIF.14:106917061	0.2924	57.4362	0.0029	-170.982	89	83	14	0.2093	0.6473
14	B04	TIF.14:106977733	0.2959	57.7321	0.003	11.4586	89	85	12	0.092	0.7617
14	B04	TIF.14:107453504	0.6212	58.3532	0.0062	-162.833	79	87	20	0.3855	0.5347
14	B04	TIF.14:107453334	0.3125	58.6657	0.0031	181.818	90	81	15	0.4737	0.4913
14	B04	TIF.14:107381806	0.3106	58.9763	0.0031	-9.6667	87	81	18	0.2143	0.6434
14	B04	TIF.14:107661224	0.3049	59.2812	0.003	14.5032	92	82	12	0.5747	0.4484
14	B04	TIF.14:108182461	0.2994	59.5806	0.003	-160.149	89	81	16	0.3765	0.5395
14	B04	TIF.14:108211345	0.3185	59.899	0.0032	-13.4762	89	80	17	0.4793	0.4887
14	B04	TIF.14:110081340	0.3049	60.2039	0.003	107.558	91	86	9	0.1412	0.707
14	B04	TIF.14:108656509	0.6024	60.8064	0.006	-167.838	89	80	17	0.4793	0.4887
14	B04	TIF.14:108567250	0.303	61.1094	0.003	0	93	82	11	0.6914	0.4057
14	B04	TIF.14:109681783	0	61.1094	0	0	83	80	23	0.0552	0.8142
14	B04	TIF.14:109021827	0	61.1094	0	0	85	79	22	0.2195	0.6394
14	B04	TIF.14:110417011	0	61.1094	0	0	91	85	10	0.2045	0.6511
14	B04	TIF.14:109212211	0.2941	61.4035	0.0029	0	88	85	13	0.052	0.8196
14	B04	TIF.14:108677304	0	61.4035	0	0	81	80	25	0.0062	0.9372
14	B04	TIF.14:111041471	0.3268	61.7303	0.0033	-69.6806	88	87	11	0.0057	0.9397
14	B04	TIF.14:111131234	0.5917	62.3221	0.0059	7.0915	90	85	11	0.1429	0.7055
14	B04	TIF.14:111149566	0.3012	62.6233	0.003	-168.816	90	84	12	0.2069	0.6492
14	B04	TIF.14:111248436	0.6024	63.2257	0.006	-52.6424	91	86	9	0.1412	0.707
14	B04	TIF.14:111516904	0.8671	64.0928	0.0087	11.2195	92	84	10	0.3636	0.5465
14	B04	TIF.14:112089105	0.2994	64.3923	0.003	0	89	81	16	0.3765	0.5395
14	B04	TIF.14:112978374	0	64.3923	0	0	90	83	13	0.2832	0.5946
14	B04	TIF.14:113250997	0.2994	64.6917	0.003	0	86	86	14	0	1
14	B04	TIF.14:112547381	0	64.6917	0	0	88	85	13	0.052	0.8196
14	B04	TIF.14:114501192	0.2924	64.9841	0.0029	0	89	86	11	0.0514	0.8206
14	B04	TIF.14:113316450	0	64.9841	0	0	86	84	16	0.0235	0.8781
14	B04	TIF.14:113648382	0	64.9841	0	0	89	87	10	0.0227	0.8802
14	B04	TIF.14:113502814	0.289	65.2731	0.0029	0	91	85	10	0.2045	0.6511
14	B04	TIF.14:114555471	0	65.2731	0	0	90	85	11	0.1429	0.7055
14	B04	TIF.14:114417716	0	65.2731	0	0	91	85	10	0.2045	0.6511
14	B04	TIF.14:114672303	0.3125	65.5856	0.0031	-23.0463	82	84	20	0.0241	0.8766
14	B04	TIF.14:115051850	0.3125	65.8981	0.0031	22.2632	88	88	10	0	1
14	B04	TIF.14:114910535	0.3049	66.203	0.003	0	85	82	19	0.0539	0.8164
14	B04	TIF.14:115239499	0	66.203	0	0	83	85	18	0.0238	0.8774
14	B04	TIF.14:115423278	0.6061	66.8091	0.0061	-169	91	87	8	0.0899	0.7643
14	B04	TIF.14:115644977	0.2857	67.0948	0.0029	6.3637	89	88	9	0.0056	0.9401
14	B04	TIF.14:116034175	1.6135	68.7082	0.0161	-33.6491	82	82	22	0	1
14	B04	TIF.14:116936080	1.2823	69.9906	0.0128	15.551	89	88	9	0.0056	0.9401
14	B04	TIF.14:117851928	0.3049	70.2955	0.003	-160.168	87	81	18	0.2143	0.6434
14	B04	TIF.14:117720620	0.3289	70.6244	0.0033	-161.865	83	81	22	0.0244	0.8759
14	B04	TIF.14:117767363	0.3106	70.935	0.0031	-160	91	87	8	0.0899	0.7643
14	B04	TIF.14:117535971	0.2841	71.2191	0.0028	-173	90	88	8	0.0225	0.8808
14	B04	TIF.14:118518714	0.2874	71.5064	0.0029	3.4615	90	86	10	0.0909	0.763
14	B04	TIF.14:119546831	1.6135	73.1199	0.0161	22.3436	87	76	23	0.7423	0.3889
14	B04	TIF.14:119564775	0.3165	73.4363	0.0032	17.6234	94	80	12	1.1264	0.2885
14	B04	TIF.14:119048289	0.3012	73.7375	0.003	-111.317	91	79	16	0.8471	0.3574
14	B04	TIF.14:121058158	0.9203	74.6579	0.0092	3.358	94	78	14	1.4884	0.2225
14	B04	TIF.14:124126397	0.893	75.5508	0.0089	5.5375	96	79	11	1.6514	0.1988
14	B04	TIF.14:126175054	1.1978	76.7487	0.012	5.9141	99	75	12	3.3103	0.0688
14	B04	TIF.14:126746695	0.6061	77.3548	0.0061	3	98	73	15	3.655	0.0559
14	B04	TIF.14:126945956	0.3068	77.6615	0.0031	6.0774	94	75	17	2.1361	0.1439
14	B04	TIF.14:127584480	0.6411	78.3026	0.0064	-72.1325	96	70	20	4.0723	0.0436
14	B04	TIF.14:127829898	0.3401	78.6427	0.0034	76	92	75	19	1.7305	0.1883
14	B04	TIF.14:128169750	0.6945	79.3372	0.0069	-72	79	84	23	0.1534	0.6953
14	B04	TIF.14:128145973	0.3448	79.6821	0.0034	0	89	73	24	1.5802	0.2087
14	B04	TIF.14:128681567	0	79.6821	0	0	98	79	9	2.0395	0.1533
14	B04	TIF.14:128003677	0	79.6821	0	0	92	78	16	1.1529	0.2829
14	B04	TIF.14:129602962	0.3226	80.0046	0.0032	-160.957	90	79	17	0.716	0.3975
14	B04	TIF.14:128824303	0.3106	80.3152	0.0031	-153.613	97	80	9	1.6328	0.2013
14	B04	TIF.14:129212705	0.303	80.6182	0.003	154.18	91	79	16	0.8471	0.3574
14	B04	TIF.14:129783282	0.3086	80.9269	0.0031	3.878	94	79	13	1.3006	0.2541
14	B04	TIF.14:130003486	0.2959	81.2227	0.003	8.465	96	80	10	1.4545	0.2278
14	B04	TIF.14:130516709	1.4797	82.7025	0.0148	3.7759	97	78	11	2.0629	0.1509
14	B04	TIF.14:130641288	0.5814	83.2839	0.0058	2.5118	98	76	12	2.7816	0.0954
14	B04	TIF.14:130903861	0.5848	83.8687	0.0058	-36.8896	100	76	10	3.2727	0.0704
14	B04	TIF.14:130953402	0.6024	84.4711	0.006	-10.6293	97	75	14	2.814	0.0934
14	B04	TIF.14:131187157	2.2451	86.7162	0.0224	0.9491	89	79	18	0.5952	0.4404
14	B04	TIF.14:132044934	0.3049	87.0211	0.003	28.9494	96	78	12	1.8621	0.1724
14	B04	TIF.14:133061002	2.5338	89.5549	0.0253	-8.8451	95	77	14	1.8837	0.1699
14	B04	TIF.14:133309990	0.9742	90.5291	0.0097	-53.8	86	81	19	0.1497	0.6988
14	B04	TIF.14:134319934	0.9617	91.4907	0.0096	8.1611	94	79	13	1.3006	0.2541
14	B04	TIF.14:134598872	1.2198	92.7105	0.0122	46.0741	92	78	16	1.1529	0.2829
14	B04	TIF.14:135027698	0.5953	93.3058	0.006	5.0976	93	80	13	0.9769	0.323
14	B04	TIF.14:135652711	0.5953	93.901	0.006	-41.25	92	80	14	0.8372	0.3602
14	B04	TIF.14:135894565	0.5988	94.4999	0.006	103.344	95	78	13	1.6705	0.1962
14	B04	TIF.14:136089243	0.3145	94.8143	0.0031	-31.3677	99	64	23	7.5153	0.0061
14	B04	TIF.14:136324699	2.3195	97.1339	0.0232	0	91	83	12	0.3678	0.5442
15	B05	TIF.15:6574983	0	0	0.5	0	85	87	14	0.0233	0.8788
15	B05	TIF.15:7887119	1.2197	1.2197	0.0122	2.6012	83	91	12	0.3678	0.5442
15	B05	TIF.15:8070657	0.893	2.1127	0.0089	-16.1309	82	93	11	0.6914	0.4057
15	B05	TIF.15:8820231	1.808	3.9207	0.0181	3.8966	85	93	8	0.3596	0.5488
15	B05	TIF.15:8990869	1.5156	5.4363	0.0152	-6.6951	76	98	12	2.7816	0.0954
15	B05	TIF.15:9453956	1.2051	6.6414	0.012	8.0217	76	99	11	3.0229	0.0821
15	B05	TIF.15:9601727	0.2976	6.939	0.003	-1.0359	73	97	16	3.3882	0.0657
15	B05	TIF.15:9732494	0.3049	7.2439	0.003	8.0736	74	98	14	3.3488	0.0673
15	B05	TIF.15:9775034	0.2959	7.5397	0.003	61.7604	74	98	14	3.3488	0.0673
15	B05	TIF.15:10041066	0.9318	8.4715	0.0093	-47.7308	75	91	20	1.5422	0.2143
15	B05	TIF.15:10578650	0.3247	8.7962	0.0032	-154.962	69	95	22	4.122	0.0423
15	B05	TIF.15:10556764	0.3268	9.123	0.0033	0	75	91	20	1.5422	0.2143
15	B05	TIF.15:10643696	0	9.123	0	0	78	95	13	1.6705	0.1962
15	B05	TIF.15:11566533	0.6024	9.7255	0.006	44.5	74	97	15	3.0936	0.0786
15	B05	TIF.15:12134128	0.6173	10.3428	0.0062	-78.4906	80	92	14	0.8372	0.3602
15	B05	TIF.15:12171437	0.625	10.9678	0.0063	-40.2407	79	90	17	0.716	0.3975
15	B05	TIF.15:12549489	0.6211	11.589	0.0062	5.193	78	94	14	1.4884	0.2225
15	B05	TIF.15:12930962	1.5156	13.1046	0.0152	-28.8519	81	94	11	0.9657	0.3258
15	B05	TIF.15:13245199	0.2941	13.3987	0.0029	182	81	92	13	0.6994	0.403
15	B05	TIF.15:14039542	0.3145	13.7132	0.0031	143.389	75	88	23	1.0368	0.3086
15	B05	TIF.15:14823188	0.3226	14.0357	0.0032	176.788	79	94	13	1.3006	0.2541
15	B05	TIF.15:15560904	0.2994	14.3351	0.003	185.384	82	93	11	0.6914	0.4057
15	B05	TIF.15:15682188	0.2924	14.6275	0.0029	0.9882	83	91	12	0.3678	0.5442
15	B05	TIF.15:15983331	0.2959	14.9234	0.003	5.0552	83	90	13	0.2832	0.5946
15	B05	TIF.15:16896385	0.6098	15.5332	0.0061	-0.9759	77	94	15	1.6901	0.1936
15	B05	TIF.15:17378880	0.6098	16.143	0.0061	6.15	82	90	14	0.3721	0.5419
15	B05	TIF.15:17579552	0.6024	16.7454	0.006	-40.5	77	94	15	1.6901	0.1936
15	B05	TIF.15:18510428	0.6024	17.3479	0.006	92.1863	81	91	14	0.5814	0.4458
15	B05	TIF.15:19324468	0.3049	17.6527	0.003	0.6502	81	92	13	0.6994	0.403
15	B05	TIF.15:19617490	0.9318	18.5845	0.0093	5.0968	77	91	18	1.1667	0.2801
15	B05	TIF.15:20416900	0.6329	19.2175	0.0063	-3.463	73	94	19	2.6407	0.1042
15	B05	TIF.15:20760166	0.3106	19.528	0.0031	66.5865	74	99	13	3.6127	0.0573
15	B05	TIF.15:21126190	0.9037	20.4318	0.009	-54.3333	77	95	14	1.8837	0.1699
15	B05	TIF.15:21309011	0.2959	20.7276	0.003	189.584	78	93	15	1.3158	0.2513
15	B05	TIF.15:21873119	0.3205	21.0481	0.0032	-57.1299	67	97	22	5.4878	0.0191
15	B05	TIF.15:22302847	1.0418	22.09	0.0104	-16.7439	75	90	21	1.3636	0.2429
15	B05	TIF.15:23341554	0.9742	23.0641	0.0097	6.2429	74	100	12	3.8851	0.0487
15	B05	TIF.15:23270646	0.5988	23.6629	0.006	-24.8006	77	96	13	2.0867	0.1486
15	B05	TIF.15:24255477	0.9092	24.5721	0.0091	3.5463	77	96	13	2.0867	0.1486
15	B05	TIF.15:26396738	0.6061	25.1782	0.0061	-72.3846	72	101	13	4.8613	0.0275
15	B05	TIF.15:26386763	0.3165	25.4947	0.0032	74.6145	73	93	20	2.4096	0.1206
15	B05	TIF.15:26669246	1.3248	26.8195	0.0132	-35.0263	75	92	19	1.7305	0.1883
15	B05	TIF.15:28125803	0.9935	27.813	0.0099	-35.6576	73	94	19	2.6407	0.1042
15	B05	TIF.15:27262552	1.3517	29.1647	0.0135	-35.0139	73	94	19	2.6407	0.1042
15	B05	TIF.15:29578822	1.4088	30.5735	0.0141	-7	66	92	28	4.2785	0.0386
15	B05	TIF.15:29461004	0.3333	30.9068	0.0033	12.3266	71	97	18	4.0238	0.0449
15	B05	TIF.15:30001645	0.3226	31.2294	0.0032	154	73	91	22	1.9756	0.1599
15	B05	TIF.15:29696063	0.3185	31.5479	0.0032	5.5385	72	97	17	3.6982	0.0545
15	B05	TIF.15:30914041	0.625	32.1729	0.0063	0	74	99	13	3.6127	0.0573
15	B05	TIF.15:31498735	0	32.1729	0	0	72	99	15	4.2632	0.0389
15	B05	TIF.15:30399926	0.3012	32.4741	0.003	-49.2484	75	96	15	2.5789	0.1083
15	B05	TIF.15:30662673	0.9742	33.4483	0.0097	-69.4741	68	94	24	4.1728	0.0411
15	B05	TIF.15:31062993	0.987	34.4352	0.0099	22.3922	75	96	15	2.5789	0.1083
15	B05	TIF.15:32411833	0.3401	34.7754	0.0034	-27.0552	57	94	35	9.0662	0.0026
15	B05	TIF.15:32824947	0.3378	35.1132	0.0034	30.1714	71	98	17	4.3136	0.0378
15	B05	TIF.15:32960764	0.3145	35.4277	0.0031	-81.7219	69	97	20	4.7229	0.0298
15	B05	TIF.15:33280493	1.299	36.7267	0.013	3.549	69	99	18	5.3571	0.0206
15	B05	TIF.15:33480516	0.3145	37.0412	0.0031	-318	67	99	20	6.1687	0.013
15	B05	TIF.15:33505009	0.3125	37.3537	0.0031	172.229	69	100	17	5.6864	0.0171
15	B05	TIF.15:35282221	0.3106	37.6642	0.0031	-164.94	71	97	18	4.0238	0.0449
15	B05	TIF.15:35168751	0.3049	37.9691	0.003	0	72	99	15	4.2632	0.0389
15	B05	TIF.15:37634707	0	37.9691	0	0	72	100	14	4.5581	0.0328
15	B05	TIF.15:39878399	0.6494	38.6185	0.0065	-158.875	72	91	23	2.2147	0.1367
15	B05	TIF.15:39591331	0.3268	38.9453	0.0033	0	73	100	13	4.2139	0.0401
15	B05	TIF.15:43072494	0	38.9453	0	0	72	95	19	3.1677	0.0751
15	B05	TIF.15:75925800	0	38.9453	0	0	74	93	19	2.1617	0.1415
15	B05	TIF.15:50357669	0	38.9453	0	0	67	97	22	5.4878	0.0191
15	B05	TIF.15:60018635	0.6452	39.5905	0.0065	-113.995	70	96	20	4.0723	0.0436
15	B05	TIF.15:59961667	0.6536	40.2441	0.0065	0	65	100	21	7.4242	0.0064
15	B05	TIF.15:104147418	0	40.2441	0	0	67	99	20	6.1687	0.013
15	B05	TIF.15:50254131	0	40.2441	0	0	70	99	17	4.9763	0.0257
15	B05	TIF.15:45376424	0	40.2441	0	0	73	97	16	3.3882	0.0657
15	B05	TIF.15:62989871	0	40.2441	0	0	74	100	12	3.8851	0.0487
15	B05	TIF.15:100701994	0	40.2441	0	0	68	97	21	5.097	0.024
15	B05	TIF.15:86021892	0	40.2441	0	0	64	103	19	9.1078	0.0025
15	B05	TIF.15:100489108	0	40.2441	0	0	72	100	14	4.5581	0.0328
15	B05	TIF.15:86577004	0	40.2441	0	0	75	98	13	3.0578	0.0804
15	B05	TIF.15:87001569	0	40.2441	0	0	69	99	18	5.3571	0.0206
15	B05	TIF.15:80221135	0	40.2441	0	0	77	87	22	0.6098	0.4349
15	B05	TIF.15:84238881	0	40.2441	0	0	71	98	17	4.3136	0.0378
15	B05	TIF.15:74402264	0	40.2441	0	0	71	98	17	4.3136	0.0378
15	B05	TIF.15:87015538	0	40.2441	0	0	67	99	20	6.1687	0.013
15	B05	TIF.15:61422827	0	40.2441	0	0	71	98	17	4.3136	0.0378
15	B05	TIF.15:44154390	0.3145	40.5586	0.0031	-157.044	70	94	22	3.5122	0.0609
15	B05	TIF.15:86842691	0.3311	40.8897	0.0033	0	65	97	24	6.321	0.0119
15	B05	TIF.15:65950449	0	40.8897	0	0	70	103	13	6.2948	0.0121
15	B05	TIF.15:79639236	0	40.8897	0	0	66	91	29	3.9809	0.046
15	B05	TIF.15:63225146	0	40.8897	0	0	65	93	28	4.962	0.0259
15	B05	TIF.15:47807044	0	40.8897	0	0	69	100	17	5.6864	0.0171
15	B05	TIF.15:80668775	0.3068	41.1965	0.0031	-162.994	66	103	17	8.1006	0.0044
15	B05	TIF.15:48117198	0.6098	41.8063	0.0061	-164.5	71	101	14	5.2326	0.0222
15	B05	TIF.15:59460820	0.2994	42.1057	0.003	14.2821	71	99	16	4.6118	0.0318
15	B05	TIF.15:61446108	0.3165	42.4221	0.0032	-162.707	73	94	19	2.6407	0.1042
15	B05	TIF.15:100597546	0.3205	42.7427	0.0032	510.773	69	100	17	5.6864	0.0171
15	B05	TIF.15:98318344	0.6623	43.4049	0.0066	-150	52	116	18	24.381	0
15	B05	TIF.15:97535516	0.6623	44.0672	0.0066	135.773	70	99	17	4.9763	0.0257
15	B05	TIF.15:104521281	0.6411	44.7083	0.0064	-75.1039	72	93	21	2.6727	0.1021
15	B05	TIF.15:109508481	0.3425	45.0508	0.0034	0	67	93	26	4.225	0.0398
15	B05	TIF.15:112016896	0	45.0508	0	0	65	90	31	4.0323	0.0446
15	B05	TIF.15:109516115	0	45.0508	0	0	61	100	25	9.4472	0.0021
15	B05	TIF.15:107123514	0	45.0508	0	0	59	101	26	11.025	0.0009
15	B05	TIF.15:108647751	0	45.0508	0	0	65	95	26	5.625	0.0177
15	B05	TIF.15:104450506	0	45.0508	0	0	70	97	19	4.3653	0.0367
15	B05	TIF.15:108446109	0	45.0508	0	0	67	92	27	3.9308	0.0474
15	B05	TIF.15:104480783	0	45.0508	0	0	69	100	17	5.6864	0.0171
15	B05	TIF.15:104679584	0.3106	45.3613	0.0031	19.6164	70	98	18	4.6667	0.0308
15	B05	TIF.15:104835406	0.3356	45.6969	0.0034	-294	56	104	26	14.4	0.0001
15	B05	TIF.15:109246279	0.3425	46.0394	0.0034	0	70	96	20	4.0723	0.0436
15	B05	TIF.15:110072443	0	46.0394	0	0	69	96	21	4.4182	0.0356
15	B05	TIF.15:112927136	0.3356	46.375	0.0034	2	66	92	28	4.2785	0.0386
15	B05	TIF.15:118908648	0.3333	46.7083	0.0033	4	70	92	24	2.9877	0.0839
15	B05	TIF.15:116127179	0.3268	47.0351	0.0033	-150.974	70	98	18	4.6667	0.0308
15	B05	TIF.15:123362759	0.3205	47.3556	0.0032	0	71	93	22	2.9512	0.0858
15	B05	TIF.15:120315666	0	47.3556	0	0	65	98	23	6.681	0.0097
15	B05	TIF.15:120322311	0.3425	47.6981	0.0034	-295	63	96	27	6.8491	0.0089
15	B05	TIF.15:123318601	0.3333	48.0314	0.0033	0	68	100	18	6.0952	0.0136
15	B05	TIF.15:115887336	0	48.0314	0	0	69	95	22	4.122	0.0423
15	B05	TIF.15:125112035	0	48.0314	0	0	67	94	25	4.528	0.0333
15	B05	TIF.15:127292242	0.6712	48.7026	0.0067	7.1014	62	101	23	9.3313	0.0023
15	B05	TIF.15:129334162	0.3165	49.0191	0.0032	0	61	102	23	10.3129	0.0013
15	B05	TIF.15:129668470	0.3145	49.3335	0.0031	-160.037	62	104	20	10.6265	0.0011
15	B05	TIF.15:129902509	0.3049	49.6384	0.003	9.2923	63	104	19	10.0659	0.0015
15	B05	TIF.15:130583998	0.637	50.2754	0.0064	-2.9245	61	102	23	10.3129	0.0013
15	B05	TIF.15:132326954	0.3226	50.598	0.0032	7.106	60	105	21	12.2727	0.0005
15	B05	TIF.15:130159708	0.3268	50.9248	0.0033	-80.3654	65	99	22	7.0488	0.0079
15	B05	TIF.15:135933419	0.6712	51.596	0.0067	87.7721	59	103	24	11.9506	0.0005
15	B05	TIF.15:136470575	0.3185	51.9144	0.0032	-144.083	58	105	23	13.5521	0.0002
15	B05	TIF.15:136315649	0.3472	52.2617	0.0035	0	52	101	33	15.6928	0.0001
15	B05	TIF.15:137029111	0	52.2617	0	0	58	106	22	14.0488	0.0002
15	B05	TIF.15:139206051	0.685	52.9466	0.0068	-15.7736	58	102	26	12.1	0.0005
15	B05	TIF.15:139624417	0.3356	53.2822	0.0034	18.5753	60	107	19	13.2275	0.0003
15	B05	TIF.15:139123671	0.3125	53.5947	0.0031	-161.424	60	105	21	12.2727	0.0005
15	B05	TIF.15:142301936	0.625	54.2198	0.0063	15.894	65	107	14	10.2558	0.0014
15	B05	TIF.15:140376973	0.3106	54.5303	0.0031	-163.292	59	105	22	12.9024	0.0003
15	B05	TIF.15:143232459	0.6329	55.1633	0.0063	-8.0888	62	108	16	12.4471	0.0004
15	B05	TIF.15:143781119	1.8877	57.051	0.0189	33.3718	65	102	19	8.1976	0.0042
15	B05	TIF.15:144751741	0.3049	57.3558	0.003	3.7966	67	100	19	6.521	0.0107
15	B05	TIF.15:145220439	1.2272	58.5831	0.0123	3.2966	67	101	18	6.881	0.0087
15	B05	TIF.15:145484577	0.6024	59.1855	0.006	4.5549	67	102	17	7.2485	0.0071
15	B05	TIF.15:145543307	0.2994	59.4849	0.003	2.5	65	103	18	8.5952	0.0034
15	B05	TIF.15:146047905	0.6098	60.0947	0.0061	6.5472	65	102	19	8.1976	0.0042
15	B05	TIF.15:146287172	0.3125	60.4072	0.0031	7	63	102	21	9.2182	0.0024
15	B05	TIF.15:146893687	0.3247	60.7319	0.0032	-2.0523	64	97	25	6.764	0.0093
15	B05	TIF.15:147023759	0.3356	61.0675	0.0034	-1.0581	59	101	26	11.025	0.0009
15	B05	TIF.15:147220965	0.6411	61.7085	0.0064	95.8	63	104	19	10.0659	0.0015
15	B05	TIF.15:147496399	0.3125	62.021	0.0031	-3.6008	58	107	21	14.5515	0.0001
15	B05	TIF.15:147857051	0.9495	62.9705	0.0095	-14.0541	67	102	17	7.2485	0.0071
15	B05	TIF.15:148652568	0.9147	63.8853	0.0091	14.4614	65	106	15	9.8304	0.0017
15	B05	TIF.15:148903989	1.924	65.8093	0.0192	9.7707	66	98	22	6.2439	0.0125
15	B05	TIF.15:149041875	0.9435	66.7528	0.0094	34.2323	67	101	18	6.881	0.0087
15	B05	TIF.15:149368904	0.6098	67.3626	0.0061	9.892	66	105	15	8.8947	0.0029
15	B05	TIF.15:151309107	5.6531	73.0157	0.0563	-0.0653	79	95	12	1.4713	0.2251
15	B05	TIF.15:151894077	3.904	76.9197	0.039	-2.9444	69	100	17	5.6864	0.0171
15	B05	TIF.15:152302831	0.9376	77.8573	0.0094	3.982	72	98	16	3.9765	0.0461
15	B05	TIF.15:152708111	2.634	80.4913	0.0263	-4.3111	76	90	20	1.1807	0.2772
15	B05	TIF.15:152797074	0.9742	81.4655	0.0097	59.532	80	85	21	0.1515	0.6971
15	B05	TIF.15:153031005	0.3185	81.784	0.0032	0.8875	82	85	19	0.0539	0.8164
15	B05	TIF.15:153094429	0.3067	82.0907	0.0031	13.7152	82	87	17	0.1479	0.7005
15	B05	TIF.15:153315103	0.637	82.7277	0.0064	-9.1	86	80	20	0.2169	0.6414
15	B05	TIF.15:153994863	3.2942	86.0219	0.0329	-7.6177	94	82	10	0.8182	0.3657
15	B05	TIF.15:154201816	1.8301	87.852	0.0183	7.3584	93	79	14	1.1395	0.2858
15	B05	TIF.15:154255663	0.637	88.489	0.0064	-0.7632	84	81	21	0.0545	0.8153
15	B05	TIF.15:155641216	0.6945	89.1835	0.0069	-151.403	89	74	23	1.3804	0.24
15	B05	TIF.15:154466906	0.3311	89.5146	0.0033	36.1702	92	77	17	1.3314	0.2486
15	B05	TIF.15:156871476	4.3442	93.8588	0.0433	3.5565	85	88	13	0.052	0.8196
15	B05	TIF.15:157578859	1.5342	95.393	0.0153	6.8415	83	88	15	0.1462	0.7022
15	B05	TIF.15:157426609	0.2994	95.6925	0.003	-166.976	84	85	17	0.0059	0.9387
15	B05	TIF.15:157810497	0.6061	96.2985	0.0061	5.592	81	90	15	0.4737	0.4913
15	B05	TIF.15:157923041	0.2976	96.5962	0.003	7.0949	79	92	15	0.9883	0.3202
15	B05	TIF.05:113193010	0.629	97.2251	0.0063	10.777	79	88	19	0.485	0.4862
15	B05	TIF.15:158132160	0.3425	97.5676	0.0034	-19.481	83	75	28	0.4051	0.5245
15	B05	TIF.15:158427578	0.3378	97.9054	0.0034	104.089	83	84	19	0.006	0.9383
15	B05	TIF.15:158753848	0.637	98.5424	0.0064	77.5	80	86	20	0.2169	0.6414
15	B05	TIF.15:159025495	0.3145	98.8569	0.0031	9.7922	82	88	16	0.2118	0.6454
15	B05	TIF.15:159338530	0.625	99.4819	0.0063	1	81	89	16	0.3765	0.5395
15	B05	TIF.15:159943600	1.2503	100.732	0.0125	0	78	93	15	1.3158	0.2513
16	B06	TIF.16:686581	0	0	0.5	0	93	85	8	0.3596	0.5488
16	B06	TIF.16:1246936	6.2391	6.2391	0.0621	3.8472	82	86	18	0.0952	0.7576
16	B06	TIF.16:1361361	1.2742	7.5132	0.0127	-2.5201	84	88	14	0.093	0.7604
16	B06	TIF.16:1417532	0.2959	7.8091	0.003	-5.3681	90	87	9	0.0508	0.8216
16	B06	TIF.16:1835485	3.8291	11.6382	0.0382	1.9922	77	94	15	1.6901	0.1936
16	B06	TIF.16:2076560	4.1474	15.7856	0.0414	-10.5729	72	93	21	2.6727	0.1021
16	B06	TIF.16:2159994	0.6803	16.466	0.0068	-19.2857	73	93	20	2.4096	0.1206
16	B06	TIF.16:6152540	2.4668	18.9327	0.0246	0	80	86	20	0.2169	0.6414
16	B06	TIF.16:4982216	0	18.9327	0	0	77	97	12	2.2989	0.1295
16	B06	TIF.16:5161137	0.2976	19.2304	0.003	-168.474	78	94	14	1.4884	0.2225
16	B06	TIF.16:6452811	0.5953	19.8256	0.006	-31.0263	78	97	11	2.0629	0.1509
16	B06	TIF.16:6800537	0.6329	20.4586	0.0063	-3.9951	73	91	22	1.9756	0.1599
16	B06	TIF.16:6951054	1.6031	22.0617	0.016	9.7568	85	93	8	0.3596	0.5488
16	B06	TIF.16:7184197	0.5953	22.657	0.006	-1.9474	83	88	15	0.1462	0.7022
16	B06	TIF.16:7264730	0.5953	23.2522	0.006	41.6868	87	89	10	0.0227	0.8802
16	B06	TIF.16:7435604	0.9555	24.2078	0.0096	-5.4017	77	86	23	0.4969	0.4809
16	B06	TIF.16:7430987	0.3268	24.5346	0.0033	4.3558	80	89	17	0.4793	0.4887
16	B06	TIF.16:7448079	0.6211	25.1557	0.0062	6.1795	84	89	13	0.1445	0.7038
16	B06	TIF.16:7581986	1.5249	26.6806	0.0152	3.2121	89	86	11	0.0514	0.8206
16	B06	TIF.16:8184471	2.8332	29.5138	0.0283	-16.6667	86	88	12	0.023	0.8795
16	B06	TIF.16:8184209	0.2959	29.8096	0.003	11.0175	88	87	11	0.0057	0.9397
16	B06	TIF.16:22352954	16.5641	46.3737	0.1598	-1.1304	87	82	17	0.1479	0.7005
16	B06	TIF.16:43106293	4.2586	50.6324	0.0425	-10.7692	93	84	9	0.4576	0.4987
16	B06	TIF.16:47005594	0.2857	50.9181	0.0029	7.0935	95	83	8	0.809	0.3684
16	B06	TIF.16:51244141	0.289	51.2071	0.0029	177.892	94	81	11	0.9657	0.3258
16	B06	TIF.16:89862079	0.3012	51.5083	0.003	-169.912	94	79	13	1.3006	0.2541
16	B06	TIF.16:94246437	0.2976	51.8059	0.003	12.3415	93	84	9	0.4576	0.4987
16	B06	TIF.16:63560800	0.2924	52.0983	0.0029	-341	90	85	11	0.1429	0.7055
16	B06	TIF.16:62215978	0.2924	52.3907	0.0029	0	92	85	9	0.2768	0.5988
16	B06	TIF.16:86630745	0	52.3907	0	0	92	85	9	0.2768	0.5988
16	B06	TIF.16:113767170	2.0011	54.3918	0.02	3.6699	87	76	23	0.7423	0.3889
16	B06	TIF.16:123601553	2.557	56.9488	0.0255	60.6349	87	78	21	0.4909	0.4835
16	B06	TIF.16:127291975	0.3125	57.2613	0.0031	15.3312	94	82	10	0.8182	0.3657
16	B06	TIF.16:128540279	0.8824	58.1437	0.0088	8.9106	95	83	8	0.809	0.3684
16	B06	TIF.16:128402081	0.2959	58.4396	0.003	-83.1841	96	79	11	1.6514	0.1988
16	B06	TIF.16:129258084	0.6329	59.0725	0.0063	-4.1098	85	83	18	0.0238	0.8774
16	B06	TIF.16:129375932	0.3012	59.3737	0.003	0	92	83	11	0.4629	0.4963
16	B06	TIF.16:130104566	0	59.3737	0	0	92	83	11	0.4629	0.4963
16	B06	TIF.16:130048532	0	59.3737	0	0	93	84	9	0.4576	0.4987
16	B06	TIF.16:130008718	0.3086	59.6824	0.0031	0	90	76	20	1.1807	0.2772
16	B06	TIF.16:130104500	0	59.6824	0	0	93	82	11	0.6914	0.4057
16	B06	TIF.16:130505257	0.289	59.9714	0.0029	4.0233	95	82	9	0.9548	0.3285
16	B06	TIF.16:130473247	0.2874	60.2588	0.0029	0	92	85	9	0.2768	0.5988
16	B06	TIF.16:130539797	0	60.2588	0	0	92	85	9	0.2768	0.5988
16	B06	TIF.16:132138382	0.2941	60.5529	0.0029	-4	91	80	15	0.7076	0.4002
16	B06	TIF.16:132341737	0.303	60.8559	0.003	5.7321	94	81	11	0.9657	0.3258
16	B06	TIF.16:132990027	0.8983	61.7542	0.009	0.9762	96	80	10	1.4545	0.2278
16	B06	TIF.16:133096717	0.2924	62.0466	0.0029	12.3637	94	82	10	0.8182	0.3657
16	B06	TIF.16:133183558	0.2941	62.3407	0.0029	3.6582	92	79	15	0.9883	0.3202
16	B06	TIF.16:133356310	0.6452	62.9859	0.0065	-4.7812	82	81	23	0.0061	0.9376
16	B06	TIF.16:134375470	0.6536	63.6396	0.0065	-77.6161	91	81	14	0.5814	0.4458
16	B06	TIF.16:135094083	0.3049	63.9445	0.003	8.1491	92	80	14	0.8372	0.3602
16	B06	TIF.16:134947420	0.303	64.2475	0.003	-166.895	91	80	15	0.7076	0.4002
16	B06	TIF.16:135187413	0.6061	64.8536	0.0061	24.3717	92	82	12	0.5747	0.4484
16	B06	TIF.16:135596806	1.4885	66.3421	0.0149	0	91	85	10	0.2045	0.6511
16	B06	TIF.16:136022976	0	66.3421	0	0	89	84	13	0.1445	0.7038
16	B06	TIF.16:135463507	0.2994	66.6415	0.003	0	91	82	13	0.4682	0.4938
16	B06	TIF.16:135670474	0	66.6415	0	0	92	83	11	0.4629	0.4963
16	B06	TIF.16:136768911	0.5848	67.2263	0.0058	0	94	81	11	0.9657	0.3258
16	B06	TIF.16:137796648	0	67.2263	0	0	91	83	12	0.3678	0.5442
16	B06	TIF.16:137317382	0.3125	67.5388	0.0031	0	85	82	19	0.0539	0.8164
16	B06	TIF.16:136307814	0	67.5388	0	0	91	84	11	0.28	0.5967
16	B06	TIF.16:138343406	0.6494	68.1882	0.0065	-81.994	81	83	22	0.0244	0.8759
16	B06	TIF.16:138833922	0.6494	68.8376	0.0065	-24.9987	90	85	11	0.1429	0.7055
16	B06	TIF.16:139833382	1.5533	70.3909	0.0155	26.2346	92	81	13	0.6994	0.403
16	B06	TIF.16:140041786	0.9037	71.2946	0.009	34.3542	91	84	11	0.28	0.5967
16	B06	TIF.16:140207357	0.6061	71.9007	0.0061	5.8868	89	82	15	0.2865	0.5924
16	B06	TIF.16:140729450	0.3185	72.2192	0.0032	-3.3718	80	84	22	0.0976	0.7548
16	B06	TIF.16:140890896	1.3426	73.5618	0.0134	-14.3448	85	83	18	0.0238	0.8774
16	B06	TIF.16:141059035	0.6494	74.2112	0.0065	-76.9807	80	86	20	0.2169	0.6414
16	B06	TIF.16:141066726	0.3289	74.5402	0.0033	-50.4833	85	84	17	0.0059	0.9387
16	B06	TIF.16:141265738	0.9203	75.4605	0.0092	-52.2778	87	91	8	0.0899	0.7643
16	B06	TIF.16:141519443	0.2924	75.7529	0.0029	6.6355	88	88	10	0	1
16	B06	TIF.16:142201773	0.5917	76.3446	0.0059	3.4729	87	85	14	0.0233	0.8788
16	B06	TIF.16:142088889	0.303	76.6477	0.003	-163	90	84	12	0.2069	0.6492
16	B06	TIF.16:142405702	0.6135	77.2612	0.0061	1.4677	86	84	16	0.0235	0.8781
16	B06	TIF.16:143208570	2.5997	79.8609	0.026	2.8452	85	86	15	0.0058	0.939
16	B06	TIF.06:110820537	11.1171	90.9781	0.1094	3.8498	93	74	19	2.1617	0.1415
16	B06	TIF.06:111169142	4.4032	95.3813	0.0439	-1.7115	94	79	13	1.3006	0.2541
16	B06	TIF.06:111511710	2.441	97.8223	0.0244	10.3833	96	82	8	1.1011	0.294
16	B06	TIF.06:111985487	0.6135	98.4358	0.0061	0	94	75	17	2.1361	0.1439
17	B07	TIF.17:4323079	0	0	0.5	0	103	70	13	6.2948	0.0121
17	B07	TIF.17:117809062	39.5366	39.5366	0.3294	3.199	64	88	34	3.7895	0.0516
17	B07	TIF.17:106705134	1.749	41.2856	0.0175	11.6	74	94	18	2.381	0.1228
17	B07	TIF.17:65713569	0.3106	41.5961	0.0031	82.7632	72	91	23	2.2147	0.1367
17	B07	TIF.17:89836770	0.6667	42.2628	0.0067	-21.2123	66	94	26	4.9	0.0269
17	B07	TIF.17:114006939	2.557	44.8198	0.0255	-31.7448	78	85	23	0.3006	0.5835
17	B07	TIF.17:114262996	0.329	45.1488	0.0033	347.086	72	94	20	2.9157	0.0877
17	B07	TIF.17:115806167	0.3356	45.4843	0.0034	-160.969	70	92	24	2.9877	0.0839
17	B07	TIF.17:116212418	0.3311	45.8155	0.0033	14.16	72	96	18	3.4286	0.0641
17	B07	TIF.17:115085608	0.3086	46.1241	0.0031	-161.969	73	96	17	3.1302	0.0769
17	B07	TIF.17:117020367	0.3165	46.4406	0.0032	167.115	68	97	21	5.097	0.024
17	B07	TIF.17:117101207	0.3145	46.755	0.0031	-160.982	72	95	19	3.1677	0.0751
17	B07	TIF.17:119267322	0.3106	47.0656	0.0031	9.151	70	99	17	4.9763	0.0257
17	B07	TIF.17:119401686	0.303	47.3686	0.003	0	70	98	18	4.6667	0.0308
17	B07	TIF.17:118892715	0	47.3686	0	0	71	98	17	4.3136	0.0378
17	B07	TIF.17:119853135	0.3068	47.6754	0.0031	-0.9878	70	100	16	5.2941	0.0214
17	B07	TIF.17:120730208	0.3068	47.9821	0.0031	95.1357	68	100	18	6.0952	0.0136
17	B07	TIF.17:121175430	0.6452	48.6273	0.0065	-77.4679	61	99	26	9.025	0.0027
17	B07	TIF.17:123353306	0.3311	48.9585	0.0033	157.061	70	96	20	4.0723	0.0436
17	B07	TIF.17:122101615	0.3356	49.294	0.0034	-77.4226	63	99	24	8	0.0047
17	B07	TIF.17:121947370	0.6536	49.9477	0.0065	0	69	101	16	6.0235	0.0141
17	B07	TIF.17:122364618	0	49.9477	0	0	67	102	17	7.2485	0.0071
17	B07	TIF.17:124432183	0.3125	50.2602	0.0031	8	72	97	17	3.6982	0.0545
17	B07	TIF.17:125385650	0.2994	50.5596	0.003	6.0732	70	99	17	4.9763	0.0257
17	B07	TIF.17:125420452	0.3012	50.8608	0.003	-0.988	70	97	19	4.3653	0.0367
17	B07	TIF.17:125801545	0.3012	51.162	0.003	7.672	70	99	17	4.9763	0.0257
17	B07	TIF.17:126176330	0.629	51.791	0.0063	-51.8524	69	98	19	5.0359	0.0248
17	B07	TIF.17:126700788	0.9741	52.7651	0.0097	-98.6133	68	99	19	5.7545	0.0164
17	B07	TIF.17:126967174	0.3268	53.0919	0.0033	5.9184	63	101	22	8.8049	0.003
17	B07	TIF.17:127114720	0.3425	53.4344	0.0034	27.2564	64	95	27	6.044	0.014
17	B07	TIF.17:127283746	1.7013	55.1357	0.017	5.2	73	96	17	3.1302	0.0769
17	B07	TIF.17:127291363	0.2976	55.4333	0.003	5.6582	75	95	16	2.3529	0.125
17	B07	TIF.17:127579080	1.2503	56.6836	0.0125	-12.5031	73	96	17	3.1302	0.0769
17	B07	TIF.17:127843812	0.926	57.6096	0.0093	30.023	77	97	12	2.2989	0.1295
17	B07	TIF.17:128121202	0.9679	58.5775	0.0097	-5.2771	72	93	21	2.6727	0.1021
17	B07	TIF.17:128477759	3.3383	61.9158	0.0333	-10.939	71	105	10	6.5682	0.0104
17	B07	TIF.17:128273170	0.9203	62.8361	0.0092	-109.222	76	94	16	1.9059	0.1674
17	B07	TIF.17:128370539	0.3125	63.1486	0.0031	115.872	68	102	16	6.8	0.0091
17	B07	TIF.17:128846770	0.9376	64.0862	0.0094	1.9503	70	103	13	6.2948	0.0121
17	B07	TIF.17:129143935	0.2994	64.3856	0.003	4.3033	71	103	12	5.8851	0.0153
17	B07	TIF.17:130296344	5.2827	69.6684	0.0526	8.1701	79	95	12	1.4713	0.2251
17	B07	TIF.17:130313738	0.2959	69.9642	0.003	8.7484	77	94	15	1.6901	0.1936
17	B07	TIF.17:130489736	0.3185	70.2827	0.0032	-157.887	77	89	20	0.8675	0.3517
17	B07	TIF.17:130447143	0.3333	70.616	0.0033	153.402	75	88	23	1.0368	0.3086
17	B07	TIF.17:130741537	0.6452	71.2612	0.0065	84.1583	77	94	15	1.6901	0.1936
17	B07	TIF.17:130800531	0.2994	71.5606	0.003	10.8984	83	94	9	0.6836	0.4083
17	B07	TIF.17:130993376	0.9679	72.5285	0.0097	-14.1939	71	91	24	2.4691	0.1161
17	B07	TIF.17:131421113	1.6346	74.1631	0.0163	6.2133	76	98	12	2.7816	0.0954
17	B07	TIF.17:131886912	0.8824	75.0455	0.0088	-53.1212	79	98	9	2.0395	0.1533
17	B07	TIF.17:131939496	0.5953	75.6408	0.006	-2.4269	77	98	11	2.52	0.1124
17	B07	TIF.17:132081435	0.9037	76.5445	0.009	11.847	80	96	10	1.4545	0.2278
17	B07	TIF.17:133380046	13.9904	90.5349	0.1364	-1.4108	91	83	12	0.3678	0.5442
17	B07	TIF.17:133494342	0.926	91.4609	0.0093	-2.1097	91	81	14	0.5814	0.4458
17	B07	TIF.17:134070672	3.1291	94.59	0.0312	4.3846	86	88	12	0.023	0.8795
17	B07	TIF.17:134261019	0.5953	95.1853	0.006	0	87	89	10	0.0227	0.8802
18	B08	TIF.18:1211644	0	0	0.5	0	88	86	12	0.023	0.8795
18	B08	TIF.18:1606855	1.2197	1.2197	0.0122	3.8658	89	86	11	0.0514	0.8206
18	B08	TIF.18:2238920	3.1688	4.3885	0.0316	4.0269	88	83	15	0.1462	0.7022
18	B08	TIF.18:2631891	0.303	4.6916	0.003	-64.2355	90	83	13	0.2832	0.5946
18	B08	TIF.18:2771214	1.5929	6.2845	0.0159	14.3262	82	82	22	0	1
18	B08	TIF.18:3131354	1.5828	7.8673	0.0158	2.8999	86	86	14	0	1
18	B08	TIF.18:6156074	15.8312	23.6985	0.1532	6.9278	95	78	13	1.6705	0.1962
18	B08	TIF.18:6327227	0.629	24.3275	0.0063	-2.0904	90	76	20	1.1807	0.2772
18	B08	TIF.18:6700574	0.9318	25.2592	0.0093	8.1622	93	82	11	0.6914	0.4057
18	B08	TIF.18:6967069	1.563	26.8223	0.0156	7.0844	91	79	16	0.8471	0.3574
18	B08	TIF.18:7673028	1.9618	28.784	0.0196	29.9351	95	75	16	2.3529	0.125
18	B08	TIF.18:8147667	0.6024	29.3865	0.006	-35.5531	94	80	12	1.1264	0.2885
18	B08	TIF.18:8595835	0.5988	29.9853	0.006	2.141	93	79	14	1.1395	0.2858
18	B08	TIF.18:9262509	0.9318	30.9171	0.0093	-50.6667	92	79	15	0.9883	0.3202
18	B08	TIF.18:9060161	0.3145	31.2316	0.0031	-1.9752	91	77	18	1.1667	0.2801
18	B08	TIF.18:9185512	0.3125	31.5441	0.0031	-103.282	90	79	17	0.716	0.3975
18	B08	TIF.18:10025469	0.9318	32.4759	0.0093	1.0054	87	81	18	0.2143	0.6434
18	B08	TIF.18:23235478	11.7804	44.2563	0.1157	-2.898	89	87	10	0.0227	0.8802
18	B08	TIF.18:27208100	1.5437	45.8	0.0154	3.7592	89	83	14	0.2093	0.6473
18	B08	TIF.18:36712567	1.713	47.513	0.0171	-32.2267	83	78	25	0.1553	0.6935
18	B08	TIF.18:35036396	0.3311	47.8441	0.0033	16.7832	86	79	21	0.297	0.5858
18	B08	TIF.18:35834026	0.3333	48.1774	0.0033	79	89	74	23	1.3804	0.24
18	B08	TIF.18:47986932	0.6579	48.8354	0.0066	-81.3038	94	76	16	1.9059	0.1674
18	B08	TIF.18:55222131	0.3012	49.1366	0.003	12.1829	95	82	9	0.9548	0.3285
18	B08	TIF.18:77386439	0.5747	49.7113	0.0057	0	95	82	9	0.9548	0.3285
18	B08	TIF.18:74917975	0	49.7113	0	0	96	81	9	1.2712	0.2595
18	B08	TIF.18:56099571	0.2994	50.0107	0.003	-332	95	78	13	1.6705	0.1962
18	B08	TIF.18:69783179	0.3012	50.3119	0.003	368.182	96	79	11	1.6514	0.1988
18	B08	TIF.18:74927252	0.3106	50.6225	0.0031	-323	87	82	17	0.1479	0.7005
18	B08	TIF.18:77337526	0.3068	50.9293	0.0031	199.388	97	80	9	1.6328	0.2013
18	B08	TIF.18:77436753	0.3068	51.236	0.0031	-326	90	78	18	0.8571	0.3545
18	B08	TIF.18:69761192	0.3049	51.5409	0.003	19.9114	97	82	7	1.257	0.2622
18	B08	TIF.18:77228631	0.2941	51.835	0.0029	-335	97	75	14	2.814	0.0934
18	B08	TIF.18:77457316	0.3012	52.1362	0.003	0	96	80	10	1.4545	0.2278
18	B08	TIF.18:60689607	0	52.1362	0	0	92	82	12	0.5747	0.4484
18	B08	TIF.18:75301854	0	52.1362	0	0	97	71	18	4.0238	0.0449
18	B08	TIF.18:77759097	0	52.1362	0	0	92	73	21	2.1879	0.1391
18	B08	TIF.18:61552840	0	52.1362	0	0	91	82	13	0.4682	0.4938
18	B08	TIF.18:72786409	0	52.1362	0	0	90	80	16	0.5882	0.4431
18	B08	TIF.18:75414032	0.3425	52.4787	0.0034	-145.925	81	77	28	0.1013	0.7503
18	B08	TIF.18:58100309	0.3677	52.8463	0.0037	0	87	74	25	1.0497	0.3056
18	B08	TIF.18:90298647	0	52.8463	0	0	94	80	12	1.1264	0.2885
18	B08	TIF.18:79223122	0	52.8463	0	0	97	81	8	1.4382	0.2304
18	B08	TIF.18:57938618	0	52.8463	0	0	93	80	13	0.9769	0.323
18	B08	TIF.18:79241076	0	52.8463	0	0	83	84	19	0.006	0.9383
18	B08	TIF.18:77146588	0	52.8463	0	0	91	78	17	1	0.3173
18	B08	TIF.18:87226839	0	52.8463	0	0	88	80	18	0.381	0.5371
18	B08	TIF.18:82911616	0.3106	53.1569	0.0031	16.7273	93	82	11	0.6914	0.4057
18	B08	TIF.18:90316439	0.3086	53.4656	0.0031	-320	88	82	16	0.2118	0.6454
18	B08	TIF.18:78984025	0.3145	53.78	0.0031	0	93	80	13	0.9769	0.323
18	B08	TIF.18:80252550	0	53.78	0	0	101	61	24	9.8765	0.0017
18	B08	TIF.18:87137257	0	53.78	0	0	94	77	15	1.6901	0.1936
18	B08	TIF.18:95174619	0	53.78	0	0	94	82	10	0.8182	0.3657
18	B08	TIF.18:79258988	0	53.78	0	0	85	85	16	0	1
18	B08	TIF.18:102716420	0	53.78	0	0	94	83	9	0.6836	0.4083
18	B08	TIF.18:99864881	0.3185	54.0985	0.0032	-312	79	83	24	0.0988	0.7533
18	B08	TIF.18:97975187	0.3205	54.419	0.0032	196.342	93	82	11	0.6914	0.4057
18	B08	TIF.18:103617805	0.2959	54.7149	0.003	-336	91	84	11	0.28	0.5967
18	B08	TIF.18:98221692	0.2976	55.0125	0.003	0	93	80	13	0.9769	0.323
18	B08	TIF.18:98618471	0	55.0125	0	0	92	84	10	0.3636	0.5465
18	B08	TIF.18:101091642	0	55.0125	0	0	92	79	15	0.9883	0.3202
18	B08	TIF.18:114220629	0	55.0125	0	0	82	80	24	0.0247	0.8751
18	B08	TIF.18:103115792	0	55.0125	0	0	88	81	17	0.2899	0.5903
18	B08	TIF.18:114162252	0	55.0125	0	0	85	77	24	0.3951	0.5297
18	B08	TIF.18:98088752	0	55.0125	0	0	92	81	13	0.6994	0.403
18	B08	TIF.18:98582170	0	55.0125	0	0	89	82	15	0.2865	0.5924
18	B08	TIF.18:102695284	0	55.0125	0	0	91	83	12	0.3678	0.5442
18	B08	TIF.18:110566908	0	55.0125	0	0	92	80	14	0.8372	0.3602
18	B08	TIF.18:112812553	0.3185	55.331	0.0032	-317	81	85	20	0.0964	0.7562
18	B08	TIF.18:108838822	0.3106	55.6415	0.0031	194.636	93	82	11	0.6914	0.4057
18	B08	TIF.18:98285993	0.3012	55.9427	0.003	-333	91	81	14	0.5814	0.4458
18	B08	TIF.18:99642125	0.2976	56.2404	0.003	27.68	94	83	9	0.6836	0.4083
18	B08	TIF.18:98170920	0.3185	56.5588	0.0032	-155.103	82	77	27	0.1572	0.6917
18	B08	TIF.18:108964863	0.3571	56.916	0.0036	-1	84	76	26	0.4	0.5271
18	B08	TIF.18:96310971	0.3521	57.2681	0.0035	-155.09	89	72	25	1.795	0.1803
18	B08	TIF.18:97758991	0.3185	57.5866	0.0032	21.9868	95	83	8	0.809	0.3684
18	B08	TIF.18:114430872	0.2994	57.886	0.003	15.6644	89	83	14	0.2093	0.6473
18	B08	TIF.18:121804566	4.7764	62.6624	0.0476	4.8801	85	81	20	0.0964	0.7562
18	B08	TIF.18:128139042	6.1015	68.7639	0.0607	-0.2206	74	97	15	3.0936	0.0786
18	B08	TIF.18:129183558	2.5178	71.2817	0.0252	-1.3936	79	95	12	1.4713	0.2251
18	B08	TIF.18:134535999	29.6961	100.978	0.2664	6.598	82	92	12	0.5747	0.4484
18	B08	TIF.18:135080954	0.6579	101.636	0.0066	-13.4815	67	92	27	3.9308	0.0474
18	B08	TIF.18:135088551	0.3311	101.967	0.0033	0	78	95	13	1.6705	0.1962
19	B09	TIF.15:160657814	0	0	0.5	0	79	90	17	0.716	0.3975
19	B09	TIF.19:2176291	18.7486	18.7486	0.1792	0.4285	77	99	10	2.75	0.0973
19	B09	TIF.19:2648591	2.73	21.4786	0.0273	2.758	77	99	10	2.75	0.0973
19	B09	TIF.19:7370478	13.8017	35.2803	0.1346	6.5144	75	96	15	2.5789	0.1083
19	B09	TIF.19:7430352	0.9203	36.2007	0.0092	-69.8819	73	100	13	4.2139	0.0401
19	B09	TIF.19:7428660	0.9435	37.1442	0.0094	-47.0649	75	93	18	1.9286	0.1649
19	B09	TIF.19:7649539	0.329	37.4731	0.0033	8.8662	75	89	22	1.1951	0.2743
[truncated: 185 more rows]
