# Supplementary material for: Construction of ddRADseq-Based High-Density Genetic Map and Identification of Quantitative Trait Loci for Trans-resveratrol Content in Peanut Seeds
Source: Front Plant Sci. 2021 Mar 18;12:644402. doi: 10.3389/fpls.2021.644402 (PMC8044979; doi:10.3389/fpls.2021.644402)
Supplement: Supplementary file 3 [file Table_3.XLSX]

## Sheet: Table S3
Supplemental Table 3. The blast results of the translocated SNPs against different published genome assemblies
Genetic map						Tifrunner					Fuhuasheng					Shitouqi					Diploid progenitors(genomes A and B)					Wild specie Arachis monticola
NewMarkerID	OriginalID	MarkerName	LG	Chromosome	Posotion(cM)	subject acc.ver	% identity	s. start	s. end	evalue	subject acc.ver	% identity	s. start	s. end	evalue	subject acc.ver	% identity	s. start	s. end	evalue	subject acc.ver	% identity	s. start	s. end	evalue	subject acc.ver	% identity	s. start	s. end	evalue
41	345	TIF.05:20121113	1	A01	26.627	TIF.05	99.167	20121153	20120914	2.07e-119	CM014315.1_A01	100	57555240	57555476	4.45e-121	CP030983.1_A01	99.167	52807790	52807551	2.03e-119	Aradu.A01	99.167	50566889	50566650	1.98e-119	A.mon-A01	97.917	56877819	56877581	7.08e-114
94	811	TIF.08:51576784	2	A02	0	TIF.08	100	51576939	51577036	9.08e-44	CM014316.1_A02	100	114030820	114030917	9.06e-44	CP030984.1_A02	100	3277466	3277369	8.9e-44	Aradu.A08	98.98	5277892	5277989	4.03e-42	A.mon-A02	100	2293431	2293528	8.56e-44
271	1380	TIF.13:135807169	3	A03	92.538	TIF.13	99.661	135807134	135807428	1.49e-151	CM014317.1_A03	99.661	9987404	9987110	1.49e-151	CP030985.1_A03	100	133846273	133846567	3.15e-153	Araip.B03	99.661	125330322	125330616	1.43e-151	A.mon-B03	99.661	144507147	144507441	1.41e-151
272	1381	TIF.13:136245363	3	A03	94.4022	TIF.13	100	136245203	136245102	6.55e-46	CM014317.1_A03	100	9546292	9546393	6.54e-46	CP030985.1_A03	100	134284420	134284319	6.42e-46	Araip.B03	100	125765572	125765471	6.24e-46	A.mon-B03	100	144764435	144764334	6.17e-46
273	1383	TIF.13:138581083	3	A03	102.156	TIF.13	100	138580968	138581177	3.91e-106	CM014317.1_A03	99.524	7104998	7104789	1.82e-104	CP030985.1_A03	99.524	136711780	136711989	1.78e-104	Araip.B03	100	127975485	127975694	3.73e-106	A.mon-B03	98.095	148264852	148265061	1.73e-99
274	1382	TIF.13:138363359	3	A03	103.118	TIF.13	100	138363455	138363290	8.54e-82	CM014317.1_A03	99.398	7318560	7318725	3.97e-80	CP030985.1_A03	99.398	136496754	136496589	3.9e-80	Araip.B03	100	127772318	127772153	8.14e-82	A.mon-B03	100	148003392	148003227	8.05e-82
275	1384	TIF.13:139062551	3	A03	106.141	TIF.13	100	139062517	139062735	4.07e-111	CM014317.1_A03	99.543	6604678	6604460	1.89e-109	CP030985.1_A03	99.543	137189494	137189712	1.86e-109	Araip.B03	100	128441540	128441758	3.89e-111	A.mon-B03	100	149228571	149228789	3.84e-111
276	1385	TIF.13:139968763	3	A03	107.392	TIF.13	95.185	139968588	139968857	2.35e-124	CM014317.1_A03	95.185	5669232	5668963	2.35e-124	CP030985.1_A03	95.185	138095971	138096240	2.31e-124	Araip.B03	95.556	129319145	129319414	4.82e-126	A.mon-B03	95.203	150684876	150685146	2.22e-124
277	1386	TIF.13:140635460	3	A03	108.318	TIF.13	94.309	140635430	140635675	2.16e-109	CM014317.1_A03	94.309	4987623	4987378	2.16e-109	CP030985.1_A03	94.309	138762644	138762889	2.12e-109	Araip.B09	93.496	118330975	118331220	4.47e-106	A.mon-B03	94.715	151622054	151622298	1.58e-110
278	1387	TIF.13:140778547	3	A03	108.947	TIF.13	99.115	140778459	140778571	2.52e-50	CM014317.1_A03	99.115	4842122	4842010	2.52e-50	CP030985.1_A03	99.115	138905594	138905706	2.47e-50	Araip.B03	100	130091948	130092060	5.17e-52	A.mon-B03	100	151749654	151749766	5.11e-52
279	1388	TIF.13:141285777	3	A03	111.396	TIF.13	99.01	141285863	141285763	1.16e-43	CM014317.1_A03	99.01	4328375	4328475	1.16e-43	CP030985.1_A03	99.01	139412867	139412767	1.14e-43	Araip.B03	100	130602461	130602361	2.37e-45	A.mon-B03	100	152257397	152257297	2.35e-45
280	1389	TIF.13:141445375	3	A03	113.145	TIF.13	93.358	141445426	141445156	2.38e-119	CM014317.1_A03	93.358	4167701	4167971	2.37e-119	CP030985.1_A03	93.358	139572382	139572112	2.33e-119	Araip.B03	93.727	130778582	130778312	4.87e-121	A.mon-B03	93.727	152431806	152431536	4.82e-121
281	1390	TIF.13:142786751	3	A03	119.19	TIF.13	100	142786832	142786702	4.43e-62	CM014317.1_A03	100	2768570	2768700	4.42e-62	CP030985.1_A03	100	140999493	140999363	4.34e-62	Araip.B03	99.237	132135675	132135545	1.96e-60	A.mon-B01	96.947	109872694	109872564	1.95e-55
282	1391	TIF.13:142936622	3	A03	119.831	TIF.13	100	142936656	142936544	6.05e-52	CM014317.1_A03	100	2635543	2635655	6.04e-52	CP030985.1_A03	100	141149297	141149185	5.93e-52	Araip.B03	100	132279686	132279574	5.77e-52	A.mon-B03	100	154239260	154239372	5.7e-52
283	1392	TIF.13:143437447	3	A03	121.394	TIF.13	99.533	143437468	143437255	1.11e-106	CM014317.1_A03	100	2130175	2130385	1.11e-106	CP030985.1_A03	99.533	141675192	141674979	1.09e-106	Araip.B03	99.533	132871329	132871116	1.06e-106	A.mon-B03	99.533	155393523	155393310	1.05e-106
284	1393	TIF.13:143483306	3	A03	121.695	TIF.13	100	143483473	143483239	9.96e-120	CM014317.1_A03	99.574	2084157	2084391	4.62e-118	CP030985.1_A03	99.574	141721251	141721017	4.54e-118	Araip.B03	100	132921031	132920797	9.5e-120	A.mon-B03	97.447	155008427	155008657	1.23e-108
285	1394	TIF.13:143988898	3	A03	122.93	TIF.13	98.333	143988879	143989058	3.42e-84	CM014317.1_A03	98.889	1715006	1714827	7.34e-86	CP030985.1_A03	98.889	142227787	142227966	7.22e-86	Araip.B03	98.225	133413186	133413354	4.25e-78	A.mon-B03	98.333	156103670	156103491	3.23e-84
286	1395	TIF.13:144182118	3	A03	123.525	TIF.13	100	144181865	144182144	6.62e-145	CM014317.1_A03	100	1515604	1515325	6.6e-145	CP030985.1_A03	99.643	142422956	142423235	3.02e-143	Araip.B04	97.857	104836719	104836440	6.4e-135	A.mon-A03	97.143	74346059	74345780	1.37e-131
287	1396	TIF.13:144273131	3	A03	124.407	TIF.13	100	144273094	144273194	1.76e-45	CM014317.1_A03	100	1424429	1424329	1.75e-45	CP030985.1_A03	100	142514095	142514195	1.72e-45	Araip.B03	100	133694968	133695068	1.68e-45	A.mon-B03	99.01	155802267	155802167	7.71e-44
288	1397	TIF.13:144329572	3	A03	124.992	TIF.13	100	144329552	144329801	2.78e-128	CM014317.1_A03	100	1367997	1367748	2.78e-128	CP030985.1_A03	100	142570477	142570726	2.73e-128	Araip.B03	100	133748982	133749231	2.65e-128	A.mon-B03	99.2	157372797	157372549	2.04e-124
289	1398	TIF.13:144405084	3	A03	125.286	TIF.13	100	144404940	144405117	3.91e-88	CM014317.1_A03	99.438	1292793	1292616	1.82e-86	CP030985.1_A03	99.438	142645869	142646046	1.78e-86	Araip.B03	99.438	133826328	133826505	1.73e-86	A.mon-B03	99.438	157299850	157299673	1.71e-86
290	1399	TIF.13:145522877	3	A03	128.693	TIF.13	99.225	145522837	145522965	1.09e-59	CM014317.1_A03	98.45	170220	170092	5.05e-58	CP030995.1_B03	98.45	150603495	150603623	4.96e-58	Araip.B03	99.225	134894894	134895022	1.04e-59
339	1633	TIF.15:26397909	5	A05	12.6038						CM014319.1_A05	99.517	83981918	83982124	8.45e-103	CP030987.1_A05	99.048	30363142	30362933	8.3e-103	Aradu.A05	99.517	25107758	25107964	8.07e-103
461	329	TIF.04:82726710	6	A06	58.8484							100	201143	201266	3.18e-58	CP031001.1_B09	100	32226310	32226433	3.12e-58		100	644	767	3.04e-58	A.mon-A02	100	40395487	40395364	3e-58
546	1847	TIF.16:144136609	6	A06	89.438	TIF.16	99.324	144136632	144136485	3.5e-70	CM014320.1_A06	100	109355867	109355720	7.52e-72	CP030988.1_A06	99.324	107658071	107657924	3.44e-70	Aradu.A06	95.27	103144594	103144447	3.39e-60	A.mon-A06	99.324	94984494	94984347	3.3e-70
547	1848	TIF.16:144211337	6	A06	89.7374	TIF.16	100	144211167	144211069	2.82e-44	CM014320.1_A06	100	109430302	109430204	2.81e-44	CP030988.1_A06	100	107732617	107732519	2.76e-44	Aradu.A06	97.938	103224243	103224147	7.52e-40	A.mon-A06	100	95060148	95060050	2.66e-44
548	1849	TIF.16:144457211	6	A06	90.0332	TIF.16	97.771	144457122	144457435	2.06e-155	CM014320.1_A06	97.452	109676388	109676701	9.56e-154	CP030988.1_A06	97.771	107978563	107978876	2.02e-155	Aradu.A06	97.134	103446088	103446401	4.25e-152	A.mon-A06	97.771	95392703	95393016	1.94e-155
549	1850	TIF.16:144768839	6	A06	90.6147	TIF.16	98.936	144768802	144768989	2.47e-90	CM014320.1_A06	98.404	109999350	109999537	1.15e-88	CP030988.1_A06	98.936	108290094	108290281	2.42e-90	Aradu.A03	97.351	28964565	28964416	6.79e-66	A.mon-B06	98.936	146718987	146719174	2.33e-90
550	1851	TIF.16:145220457	6	A06	93.4126	TIF.16	99.595	145220318	145220564	5.92e-125	CM014320.1_A06	99.595	110498268	110498514	5.9e-125	CP030988.1_A06	99.595	108741608	108741854	5.8e-125	Aradu.A06	99.595	104218642	104218888	5.64e-125	A.mon-A06	100	97942870	97942624	1.2e-126
551	1852	TIF.16:145556316	6	A06	94.6629	TIF.16	99.209	145556370	145556118	1.31e-126	CM014320.1_A06	99.209	110829729	110829477	1.3e-126	CP030988.1_A06	99.209	109068963	109068711	1.28e-126	Aradu.A06	98.8	104604859	104604610	2.7e-123	A.mon-A06	99.2	97374980	97375229	5.73e-125
552	1853	TIF.16:145715551	6	A06	95.2958	TIF.16	99.16	145715636	145715518	3.55e-54	CM014320.1_A06	100	110996413	110996295	7.61e-56	CP030988.1_A06	100	109228141	109228023	7.48e-56	Aradu.A06	99.16	104751746	104751628	3.38e-54	A.mon-A05	88.235	26095843	26095961	1.6e-32
553	1854	TIF.16:145942309	6	A06	95.6163	TIF.16	99.219	145942223	145942350	1e-58	CM014320.1_A06	100	111208818	111208945	2.14e-60	CP030994.1_B02	96.124	104667437	104667309	4.59e-52	Aradu.A06	99.219	104935623	104935750	9.53e-59	A.mon-A02	96.124	79038523	79038395	4.42e-52
554	1855	TIF.16:146147527	6	A06	95.9308	TIF.16	100	146147536	146147291	4.55e-126	CM014320.1_A06	100	111413562	111413317	4.54e-126	CP030998.1_B06	98.655	139851065	139850843	2.74e-108	Aradu.A06	100	105132875	105132630	4.34e-126	A.mon-A06	100	96551595	96551840	4.29e-126
555	1856	TIF.16:146313582	6	A06	96.5481	TIF.16	99.667	146313570	146313869	2.55e-154	CM014320.1_A06	99.667	111577186	111577485	2.55e-154	CP030992.1_A10	87.333	34791805	34792104	1.27e-92	Araip.B06	99	129650337	129650634	1.9e-150	A.mon-A06	99.34	96183292	96182990	2.41e-154
556	1857	TIF.16:147077308	6	A06	98.073	TIF.16	100	147077332	147077152	4.34e-90	CM014320.1_A06	99.448	112355294	112355114	2.02e-88	CP030998.1_B06	99.448	153003373	153003553	1.98e-88	Araip.B06	100	130339290	130339110	4.14e-90	A.mon-A06	100	94199690	94199870	4.09e-90
557	1858	TIF.16:148620379	6	A06	103.881	TIF.16	99.01	148620330	148620430	1.28e-43	CM014320.1_A06	100	113989482	113989582	2.75e-45	CP030998.1_B06	99.01	151477054	151476954	1.26e-43	Araip.B06	100	131815054	131815149	1.58e-42	A.mon-B06	99.01	148784547	148784647	1.21e-43
558	1859	TIF.16:149636655	6	A06	107.875	TIF.16	100	149636586	149636490	2.87e-43	CM014320.1_A06	100	115029551	115029455	2.87e-43	CP030998.1_B06	100	150462346	150462442	2.82e-43	Araip.B06	100	132764461	132764365	2.74e-43	A.mon-B06	94.845	152061342	152061246	5.9e-35
559	1860	TIF.17:118381	7	A07	0	TIF.17	99.351	118522	118369	1.7e-73	CM014321.1_A07	100	114435	114282	3.65e-75	CP030989.1_A07	99.351	307229	307076	1.67e-73	Araip.B07	99.351	99442	99289	1.62e-73	A.mon-A03	98.052	28854661	28854814	3.47e-70
862	24	TIF.01:29143840	9	A09	45.4018	TIF.01	99.673	29143888	29143583	1.19e-157	CM014323.1_A09	99.346	74279422	74279117	5.53e-156	CP030991.1_A09	99.346	47542015	47542320	5.44e-156	Aradu.A09	99.673	46825564	46825259	1.14e-157	A.mon-A02	95.765	25945727	25946032	1.16e-137
865	355	TIF.05:33140394	9	A09	45.4018	TIF.05	91.765	33140373	33140542	1.17e-60	CM014323.1_A09	99.412	65202960	65202791	2.44e-82	CP030991.1_A09	99.412	56589186	56589355	2.4e-82	Aradu.A05	99.412	28776274	28776105	2.33e-82	A.mon-A09	99.412	49006038	49005869	2.3e-82
866	256	TIF.03:56573054	9	A09	45.4018	TIF.03	99.612	56573018	56573275	4.77e-131	CM014316.1_A02	97.674	37950579	37950836	1.04e-122	CP030991.1_A09	98.444	31311472	31311728	1.69e-125	Aradu.A03	98.45	86133259	86133002	4.58e-126	A.mon-A01	96.875	91182221	91182476	2.74e-118
956	45	TIF.01:57754552	10	A10	51.0443	TIF.01	100	57754402	57754302	2.43e-45	CM014324.1_A10	100	100367104	100367204	2.43e-45	CP030983.1_A01	99.01	57650712	57650612	1.11e-43	Aradu.A01	100	59706927	59707023	3.88e-43	A.mon-A01	99.01	61631373	61631273	1.07e-43
990	160	TIF.02:62497517	10	A10	59.4328	TIF.02	100	62497375	62497567	1e-96	CM014321.1_A07	97.927	121432923	121433115	4.67e-90	CP030992.1_A10	99.482	56842407	56842599	4.56e-95		97.927	674	866	4.47e-90	A.mon-A07	97.927	61798671	61798863	4.41e-90
997	162	TIF.02:63800593	10	A10	61.2952	TIF.02	100	63800616	63800473	1.22e-69	CM014324.1_A10	100	82140841	82140984	1.22e-69	CP030992.1_A10	99.306	34384339	34384196	5.56e-68	Aradu.A10	100	63354126	63354269	1.17e-69	A.mon-A10	100	68913523	68913666	1.16e-69
1005	167	TIF.02:67574917	10	A10	63.6584	TIF.02	100	67575063	67574882	1.22e-90	CM014324.1_A10	99.451	34980456	34980275	5.64e-89	CP030992.1_A10	99.451	80140015	80140196	5.54e-89	Aradu.A10	99.451	70806974	70807155	5.39e-89	A.mon-B10	95.604	122419832	122419651	2.51e-77
1294	2017	TIF.19:118453696	13	B03	65.8979	TIF.19	93.452	118453979	118453644	2.23e-150	CM014327.1_B03	93.75	37892409	37892074	4.79e-152	CP030995.1_B03	93.75	107544969	107545304	4.71e-152	Araip.B03	93.452	99767210	99767545	2.13e-150	A.mon-B03	93.155	113323026	113323360	3.52e-148
1382	277	TIF.03:134347473	13	B03	92.9625	TIF.03	99.459	134347543	134347359	1.25e-90	CM014327.1_B03	100	9490549	9490733	2.69e-92	CP030995.1_B03	100	135752036	135751852	2.64e-92	Aradu.A03	99.459	125711477	125711293	1.2e-90	A.mon-B03	99.459	145799629	145799813	1.18e-90
1383	278	TIF.03:134465045	13	B03	93.5578	TIF.03	99.415	134464945	134465115	1.44e-82	CM014327.1_B03	98.83	9375833	9375663	6.69e-81	CP030995.1_B03	100	135869365	135869535	3.03e-84	Aradu.A03	99.415	125828516	125828686	1.37e-82	A.mon-B02	99.415	24643405	24643235	1.36e-82
1384	279	TIF.03:134905547	13	B03	95.0553	TIF.03	100	134905683	134905783	2.02e-45	CM014327.1_B03	99.01	8922228	8922128	9.37e-44	CP030995.1_B03	100	136308710	136308810	1.98e-45	Aradu.A03	100	126318348	126318448	1.92e-45	A.mon-B03	100	146908480	146908580	1.9e-45
1385	280	TIF.03:135245374	13	B03	95.6401	TIF.03	100	135245432	135245544	3.81e-52	CM014327.1_B03	100	8574671	8574559	3.8e-52	CP030995.1_B03	100	136648338	136648450	3.73e-52	Araip.B10	94.545	30066580	30066471	6.16e-40	A.mon-B03	95.413	69096488	69096380	1.31e-41
1386	281	TIF.03:135562327	13	B03	95.9487	TIF.03	100	135562391	135562273	2.94e-55	CM014327.1_B03	100	8249307	8249425	2.94e-55	CP030995.1_B03	100	136965252	136965134	2.89e-55	Aradu.A03	97.479	127090107	127089989	2.83e-50	A.mon-B03	97.479	148063179	148063064	3.61e-49
1387	282	TIF.03:135922944	13	B03	96.5623	TIF.03	100	135922919	135923021	1.39e-46	CM014327.1_B03	100	7895714	7895612	1.38e-46	CP030995.1_B03	100	137315768	137315870	1.36e-46	Aradu.A03	100	127460302	127460404	1.32e-46	A.mon-B03	100	148620010	148620112	1.31e-46
1388	283	TIF.03:136051991	13	B03	96.8513	TIF.03	100	136052201	136051915	8.74e-149	CM014327.1_B03	100	7767143	7767429	8.72e-149	CP030995.1_B03	100	137444997	137444711	8.57e-149	Aradu.A03	100	127588162	127587876	8.33e-149	A.mon-B03	99.303	148752322	148752036	1.78e-145
1389	285	TIF.03:136250932	13	B03	97.1471	TIF.03	100	136250753	136250641	4.83e-52	CM014327.1_B03	100	7568846	7568958	4.82e-52	CP030995.1_B03	100	137643491	137643379	4.73e-52	Aradu.A03	97.414	127810728	127810613	1.29e-47	A.mon-B03	100	148968346	148968234	4.57e-52
1390	284	TIF.03:136154195	13	B03	97.7645	TIF.03	100	136154282	136154139	1.22e-69	CM014327.1_B03	100	7665241	7665384	1.22e-69	CP030995.1_B03	100	137547041	137546898	1.19e-69	Aradu.A05	92.086	81791265	81791403	1.56e-48	A.mon-A01	92.143	17951209	17951348	4.28e-49
1391	286	TIF.03:136680612	13	B03	98.3705	TIF.03	100	136680781	136680549	1.44e-118	CM014327.1_B03	100	7132327	7132559	1.44e-118	CP030995.1_B03	100	138072457	138072225	1.41e-118	Aradu.A03	97.425	128224271	128224039	1.39e-108	A.mon-B03	100	149597913	149597681	1.36e-118
1392	287	TIF.03:137067435	13	B03	99.3141	TIF.03	99.487	137067557	137067363	3.64e-96	CM014327.1_B03	100	6762298	6762492	7.81e-98	CP030995.1_B03	100	138416124	138415930	7.67e-98	Aradu.A03	99.487	128552947	128552753	3.47e-96	A.mon-B03	99.487	150585822	150585628	3.43e-96
1393	288	TIF.03:137190508	13	B03	100.295	TIF.03	99.351	137190468	137190621	1.74e-73	CM014327.1_B03	99.363	6638228	6638072	3.73e-75	CP030995.1_B03	100	138539056	138539209	3.67e-75	Aradu.A03	99.351	128674181	128674334	1.66e-73	A.mon-B03	99.351	150699241	150699394	1.64e-73
1394	289	TIF.03:137398948	13	B03	100.601	TIF.03	99.606	137398942	137399195	7.84e-129	CM014327.1_B03	99.606	6405336	6405083	7.83e-129	CP030995.1_B03	99.606	138731666	138731919	7.69e-129	Aradu.A03	98.425	128864054	128864307	7.53e-124	A.mon-B03	100	150931548	150931801	1.59e-130
1395	290	TIF.03:137480973	13	B03	100.897	TIF.03	99.038	137480900	137481107	1.1e-101	CM014327.1_B03	98.578	6316804	6316594	1.1e-101	CP030995.1_B03	99.038	138813623	138813830	1.08e-101	Aradu.A03	99.519	128933203	128933410	2.26e-103	A.mon-B03	99.519	151297080	151297287	2.23e-103
1396	291	TIF.03:137748443	13	B03	101.507	TIF.03	99.029	137748531	137748429	7.2e-45	CM014327.1_B03	99.029	6050262	6050364	7.19e-45	CP030995.1_B03	99.029	139081843	139081741	7.06e-45	Aradu.A03	95.833	129163969	129163874	5.38e-36	A.mon-B03	99.029	151558127	151558025	6.79e-45
1397	292	TIF.03:137914495	13	B03	103.152	TIF.03	98.936	137914463	137914556	2.04e-40	CM014327.1_B03	98.936	5884496	5884403	2.04e-40	CP030995.1_B03	98.936	139247751	139247844	2e-40	Aradu.A03	100	129321103	129321196	4.18e-42	A.mon-B03	91.579	151731966	151732060	9.08e-29
1398	293	TIF.03:139116975	13	B03	108.237	TIF.03	100	139116863	139116761	1.55e-46	CM014327.1_B03	100	4722005	4722107	1.55e-46	CP030995.1_B03	100	140408466	140408364	1.52e-46	Aradu.A03	100	130420182	130420080	1.48e-46	A.mon-B03	100	153219039	153218937	1.46e-46
1399	294	TIF.03:139521427	13	B03	108.531	TIF.03	91.519	139521435	139521153	8.97e-119	CM014327.1_B03	91.519	4317192	4317474	8.96e-119	CP030995.1_B03	91.519	140861558	140861276	8.8e-119	Aradu.A03	91.519	130850739	130850457	8.56e-119	A.mon-B03	91.166	153572250	153571968	3.93e-117
1400	295	TIF.03:139802452	13	B03	109.113	TIF.03	95.498	139802645	139802335	5.75e-146	CM014327.1_B03	95.82	3988764	3989074	1.23e-147	CP030995.1_B03	95.498	141142699	141142389	5.63e-146	Aradu.A03	94.212	131135680	131135371	9.23e-139	A.mon-B03	94.855	153856257	153855948	4.22e-142
1401	296	TIF.03:139834978	13	B03	109.412	TIF.03	100	139834895	139835000	3.68e-48	CM014327.1_B03	100	3956616	3956511	3.67e-48	CP030995.1_B03	100	141174940	141175045	3.62e-48	Aradu.A03	98.113	131168204	131168309	7.62e-45	A.mon-B03	99.057	153888232	153888337	1.62e-46
1402	297	TIF.03:140082016	13	B03	109.752	TIF.03	98.958	140082002	140082097	6.64e-41	CM014327.1_B03	100	3704699	3704604	1.42e-42	CP030995.1_B03	98.958	141422002	141422097	6.51e-41	Aradu.A09	94.681	116563506	116563414	1.38e-32	A.mon-A08	95.745	23419699	23419791	2.93e-34
1403	298	TIF.03:140370901	13	B03	110.394	TIF.03	100	140370843	140371042	1.34e-100	CM014327.1_B03	100	3433354	3433155	1.34e-100	CP030995.1_B03	100	141689798	141689997	1.31e-100		95.522	16537	16737	1.3e-85	A.mon-B03	94.5	137178364	137178165	2.79e-82
1404	299	TIF.03:141043152	13	B03	111.918	TIF.03	99.598	141043290	141043042	4.62e-126	CM014327.1_B03	100	2761520	2761765	4.61e-126	CP030995.1_B03	99.598	142362099	142361851	4.52e-126	Aradu.A03	98	132328779	132328530	2.06e-119	A.mon-B08	99.197	111907580	111907332	2.02e-124
1405	300	TIF.03:141613244	13	B03	116.447	TIF.03	99.01	141613191	141613291	1.26e-43	CM014327.1_B03	100	2223135	2223035	2.69e-45	CP030995.1_B03	100	142891106	142891206	2.65e-45	Aradu.A06	100	11851548	11851453	1.55e-42	A.mon-A06	98.02	9064876	9064976	5.51e-42
1406	301	TIF.03:141988968	13	B03	116.737	TIF.03	100	141989087	141989193	8.82e-49	CM014327.1_B03	100	1859083	1858977	8.8e-49	CP030995.1_B03	100	143295052	143295158	8.65e-49	Aradu.A03	100	133263211	133263317	8.41e-49	A.mon-B03	100	156639752	156639646	8.31e-49
1407	302	TIF.03:142135641	13	B03	117.326	TIF.03	99.648	142135805	142135522	1.87e-145	CM014327.1_B03	100	1712681	1712964	4.01e-147	CP030995.1_B03	99.648	143443849	143443566	1.83e-145	Aradu.A03	99.648	133418314	133418031	1.78e-145	A.mon-B03	99.648	160429437	160429720	1.76e-145
1408	303	TIF.03:142472408	13	B03	118.246	TIF.03	99.429	142472414	142472240	4.2e-85	CM014327.1_B03	100	1366982	1367156	9.01e-87	CP030995.1_B03	99.429	143780399	143780225	4.12e-85	Aradu.A03	98.286	133730215	133730041	8.67e-82	A.mon-B03	99.429	159866162	159866336	3.96e-85
1766	416	TIF.05:113193010	15	B05	97.2251	TIF.05	99.206	113193073	113192948	4.91e-58	CM014329.1_B05	99.187	1978425	1978547	2.28e-56	CP030997.1_B05	99.206	151213897	151213772	4.81e-58	Araip.B05	99.206	147297927	147297802	4.68e-58
1850	561	TIF.06:110820537	16	B06	90.9781	TIF.06	99.281	110820543	110820405	3.29e-65	CM014325.1_B01	93.077	4246657	4246528	7.27e-47	CP030998.1_B06	99.281	142788873	142788735	3.23e-65	Aradu.A09	94.574	58603911	58604039	1.15e-49	A.mon-A02	97.857	8400575	8400713	6.72e-62
1851	562	TIF.06:111169142	16	B06	95.3813	TIF.06	100	111169178	111168919	7.99e-134	CM014330.1_B06	99.615	146753242	146752983	3.71e-132	CP030998.1_B06	99.615	143137641	143137382	3.65e-132	Aradu.A06	99.615	108764520	108764261	3.55e-132	A.mon-B06	100	152267422	152267163	7.53e-134
1852	563	TIF.06:111511710	16	B06	97.8223	TIF.06	100	111511710	111511516	1.44e-97	CM014330.1_B06	100	147111489	147111296	5.16e-97	CP030998.1_B06	100	143479920	143479727	5.07e-97	Aradu.A06	100	109108490	109108296	1.37e-97	A.mon-B06	100	152676502	152676308	1.35e-97
1853	564	TIF.06:111985487	16	B06	98.4358	TIF.06	96.714	111985453	111985665	5.18e-100	CM014330.1_B06	96.714	147615221	147615433	5.17e-100	CP030998.1_B06	96.244	143964351	143964563	2.36e-98	Aradu.A06	95.775	109436785	109436997	1.07e-96
1992	1768	TIF.15:160657814	19	B09	0	TIF.15	100	160657591	160657877	8.74e-149	CM014333.1_B09	100	219357	219071	8.72e-149	CP031001.1_B09	100	202014	201728	8.57e-149	Araip.B05	100	149698496	149698782	8.33e-149	A.mon-A07	95.47	22467114	22466830	1.42e-126
2081	1794	TIF.16:54478023	20	B10	62.532	TIF.16	94.301	54478043	54477851	2.21e-78	CM014334.1_B10	99.476	62242553	62242363	6e-94	CP031002.1_B10	99.476	60993574	60993384	5.9e-94	Araip.B10	100	76226220	76226030	1.23e-95	A.mon-B10	98.953	77359833	77360023	2.64e-92
2180	1400	TIF.13:145768637	20	B10	112.471	TIF.13	99.043	145768462	145768670	3.03e-102	CM014334.1_B10	100	147919957	147920165	1.4e-105	CP030995.1_B03	100	145748025	145747817	1.37e-105	Araip.B03	100	135159651	135159859	1.33e-105	A.mon-B06	90.291	18026025	18026127	1.9e-29
2181	1401	TIF.13:146050856	20	B10	114.279	TIF.13	96.861	146050910	146050688	5.42e-105	CM014334.1_B10	96.413	148200513	148200291	2.52e-103	CP030995.1_B03	96.818	145466678	145466897	2.47e-103	Araip.B03	96.413	135430606	135430384	2.4e-103	A.mon-B03	96.818	158998746	158998965	2.38e-103
2182	1402	TIF.13:146096131	20	B10	114.868	TIF.13	99.573	146096143	146095910	9.38e-118	CM014334.1_B10	100	148245703	148245470	2.01e-119	CP030995.1_B03	100	145421498	145421731	1.98e-119	Araip.B03	100	135476217	135475984	1.92e-119	A.mon-B03	100	158952555	158952788	1.9e-119
2183	1403	TIF.13:146306014	20	B10	116.073	TIF.13	99.355	146305872	146306026	9.98e-74	CM014334.1_B10	100	148453405	148453559	2.14e-75	CP030995.1_B03	100	145213625	145213471	2.11e-75	Araip.B03	99.355	135677867	135678021	9.55e-74
The subject sequence was shaded in red if it was in the same chromosome in genome assembly as in the constructed genetic map. On the contrary, it was shaded in green if it was in the same chromosome as Tifrunner
