# Supplementary material for: Construction of ddRADseq-Based High-Density Genetic Map and Identification of Quantitative Trait Loci for Trans-resveratrol Content in Peanut Seeds
Source: Front Plant Sci. 2021 Mar 18;12:644402. doi: 10.3389/fpls.2021.644402 (PMC8044979; doi:10.3389/fpls.2021.644402)
Supplement: Supplementary file 4 [file Table_4.XLSX]

## Sheet: Table S4
Supplemental Table 4. Detailed information of QTLs for resveratrol contents
Environment	QTL	Chromosome	Position(cM)	LOD	Additive	PVE%	Genetic interval(cM)	Genetic interval size(cM)	Left marker	Right Marker	Physical interval (Mb)	Physical interval size (Mb)	Number of putative genes
WC2015	qRESA07	A07	4.91	2.54072	-10.4142	5.6079	0-30.9	30.9	TIF.07:212015	TIF.07:5503398	0-5.50	5.5034	544
	qRESB07.1	B07	55.41	3.64169	12.5733	8.1939	52.8-58.6	5.8	TIF.17:126700788	TIF.17:128121202	126.70-128.12	1.42041	63
	qRESB07.2	B07	63.21	2.70575	10.8805	6.0859	62.9-68.8	5.9	TIF.17:128273170	TIF.17:130296344	128.27-130.30	2.02317	96
WC2016	qRESB04	B04	93.91	2.91857	11.2817	6.2932	87.7-94.5	6.8	TIF.14:132044934	TIF.14:135894565	132.04-135.89	3.84963	216
	qRESB10	B10	59.41	2.75787	-10.7845	5.8323	56.8-61.3	4.5	TIF.20:20487831	TIF.20:37289732	20.49-42.81	22.3208	392
XY2018	qRESB05	B05	47.01	2.57112	9.3306	5.5387	45.7-47.7	2	TIF.15:104835406	TIF.15:120322311	104.84-123.36	18.5274	151
	qRESB06	B06	91.01	2.73181	-9.85	6.1168	82.9-97.4	14.5	TIF.06:110820537	TIF.06:111511710	110.82-111.51	0.691173	43
BLUP	qRESA01	A01	32.51	2.78176	2.0624	5.0654	29.1-39.8	10.7	TIF.01:94093893	TIF.01:99864356	94.09-99.86	5.77046	433
	qRESA08	A08	92.31	2.5038	-2.0791	5.316	83.9-106.8	22.9	TIF.08:42873984	TIF.08:49550693	42.87-49.55	6.67671	491
	qRESB04	B04	93.31	3.58306	2.355	6.8058	91.5-93.9	2.4	TIF.14:134319934	TIF.14:135652711	134.32-135.65	1.33278	69
