# Supplementary material for: Construction of ddRADseq-Based High-Density Genetic Map and Identification of Quantitative Trait Loci for Trans-resveratrol Content in Peanut Seeds
Source: Front Plant Sci. 2021 Mar 18;12:644402. doi: 10.3389/fpls.2021.644402 (PMC8044979; doi:10.3389/fpls.2021.644402)
Supplement: Supplementary file 5 [file Table_5.XLSX]

## Sheet: Table S5
Supplemental Table 5. Function annotations of the putative genes within confidential intervals of QTLs for resveratrol contents
Chromosome	Start	End	Direction	Name	Dbxref	Ontology_term	Note
arahy.Tifrunner.gnm1.Arahy.01	94137456	94140105	+	arahy.AJY7W8	Gene3D:G3DSA:3.90.70.10,InterPro:IPR000169,InterPro:IPR000668,InterPro:IPR013128,InterPro:IPR013201,InterPro:IPR025660,InterPro:IPR025661,PANTHER:PTHR12411,PANTHER:PTHR12411:SF50,PRINTS:PR00705,Pfam:PF00112,Pfam:PF08246,Prosite:PS00139,Prosite:PS00639,Prosite:PS00640,SMART:SM00645,SMART:SM00848,Superfamily:SSF54001	GO:0006508,GO:0008234	Cysteine proteinases superfamily protein%3B IPR013128 (Peptidase C1A%2C papain)%2C IPR025660 (Cysteine peptidase%2C histidine active site)%2C IPR025661 (Cysteine peptidase%2C asparagine active site)%3B GO:0006508 (proteolysis)%2C GO:0008234 (cysteine-type peptidase activity)
arahy.Tifrunner.gnm1.Arahy.01	94142288	94144335	+	arahy.GLDH4J			unknown protein
arahy.Tifrunner.gnm1.Arahy.01	94153044	94153862	+	arahy.ASV59L			hypothetical protein
arahy.Tifrunner.gnm1.Arahy.01	94154259	94155939	+	arahy.U5UTMI			uncharacterized protein LOC100798363 isoform X3 [Glycine max]
arahy.Tifrunner.gnm1.Arahy.01	94156488	94157114	+	arahy.TB6UZQ	Coils:Coil		Putative membrane lipoprotein
arahy.Tifrunner.gnm1.Arahy.01	94159083	94161851	+	arahy.XHC94G	Gene3D:G3DSA:3.40.630.30,InterPro:IPR000182,InterPro:IPR016181,PANTHER:PTHR23091,PANTHER:PTHR23091:SF18,Pfam:PF00583,Prosite:PS51186,Superfamily:SSF55729	GO:0008080	acyl-CoA N-acyltransferase (NAT) superfamily protein%3B IPR016181 (Acyl-CoA N-acyltransferase)%3B GO:0008080 (N-acetyltransferase activity)
arahy.Tifrunner.gnm1.Arahy.01	94162044	94166789	-	arahy.C19Y0U	Gene3D:G3DSA:3.80.10.10,InterPro:IPR006553,PANTHER:PTHR23125,PANTHER:PTHR23125:SF2,SMART:SM00367,Superfamily:SSF52047		F-box/LRR-repeat protein 4-like isoform X2 [Glycine max]%3B IPR006553 (Leucine-rich repeat%2C cysteine-containing subtype)
arahy.Tifrunner.gnm1.Arahy.01	94185529	94191898	+	arahy.DB172U	InterPro:IPR019378,InterPro:IPR024709,PANTHER:PTHR31741,PANTHER:PTHR31741:SF0,PIR:PIRSF009360,Pfam:PF10250		uncharacterized protein At1g04910-like [Glycine max]%3B IPR019378 (GDP-fucose protein O-fucosyltransferase)
arahy.Tifrunner.gnm1.Arahy.01	94196447	94203323	+	arahy.TG362X	InterPro:IPR001194,InterPro:IPR005113,PANTHER:PTHR15288,Pfam:PF02141,Prosite:PS50211,Prosite:PS50946,SMART:SM00799,SMART:SM00800		DENN (AEX-3) domain-containing protein%3B IPR001194 (DENN domain)%2C IPR005113 (uDENN domain)
arahy.Tifrunner.gnm1.Arahy.01	94207648	94209012	+	arahy.E8HE72	InterPro:IPR014977,InterPro:IPR014978,PANTHER:PTHR31602,PANTHER:PTHR31602:SF1,Pfam:PF08879,Pfam:PF08880,Prosite:PS51666,Prosite:PS51667,SMART:SM00951	GO:0005524,GO:0005634,GO:0006355,GO:0016818	growth-regulating factor 5%3B IPR014977 (WRC)%2C IPR014978 (Glutamine-Leucine-Glutamine%2C QLQ)%3B GO:0005524 (ATP binding)%2C GO:0005634 (nucleus)
arahy.Tifrunner.gnm1.Arahy.01	94214351	94218747	+	arahy.0TW07M	InterPro:IPR013921,PANTHER:PTHR12465,PANTHER:PTHR12465:SF0,Pfam:PF08612	GO:0001104,GO:0006357,GO:0016592	mediator of RNA polymerase II transcription subunit 20b%3B IPR013921 (Mediator complex%2C subunit Med20)%3B GO:0001104 (RNA polymerase II transcription cofactor activity)%2C GO:0006357 (regulation of transcription from RNA polymerase II promoter)%2C GO:0016592 (mediator complex)
arahy.Tifrunner.gnm1.Arahy.01	94219200	94222733	+	arahy.3ELC0K	InterPro:IPR007811,PANTHER:PTHR13408,PANTHER:PTHR13408:SF0,Pfam:PF05132	GO:0003677,GO:0003899,GO:0005666,GO:0006383	DNA-directed RNA polymerase III subunit RPC4 isoform X1 [Glycine max]%3B IPR007811 (DNA-directed RNA polymerase III subunit RPC4)%3B GO:0003677 (DNA binding)%2C GO:0003899 (DNA-directed RNA polymerase activity)%2C GO:0005666 (DNA-directed RNA polymerase III complex)%2C GO:0006383 (transcription from RNA polymerase III promoter)
arahy.Tifrunner.gnm1.Arahy.01	94234410	94235777	+	arahy.H5DQEZ	Gene3D:G3DSA:1.10.10.60,InterPro:IPR001005,InterPro:IPR009057,InterPro:IPR017930,PANTHER:PTHR10641,PANTHER:PTHR10641:SF203,Pfam:PF00249,Prosite:PS51294,SMART:SM00717,Superfamily:SSF46689	GO:0003677,GO:0003682	MYB transcription factor MYB92 [Glycine max]%3B IPR009057 (Homeodomain-like)%3B GO:0003677 (DNA binding)%2C GO:0003682 (chromatin binding)
arahy.Tifrunner.gnm1.Arahy.01	94236476	94237279	-	arahy.25CQ7A	Gene3D:G3DSA:3.30.70.900,InterPro:IPR011008,InterPro:IPR013097,Pfam:PF07876,Prosite:PS51502,SMART:SM00886,Superfamily:SSF54909		stress responsive A/B barrel domain protein%3B IPR011008 (Dimeric alpha-beta barrel)
arahy.Tifrunner.gnm1.Arahy.01	94237564	94238319	-	arahy.MZL9F0	Coils:Coil,Gene3D:G3DSA:3.30.70.900,InterPro:IPR011008,InterPro:IPR013097,Pfam:PF07876,Prosite:PS51502,SMART:SM00886,Superfamily:SSF54909		stress responsive A/B barrel domain protein%3B IPR011008 (Dimeric alpha-beta barrel)
arahy.Tifrunner.gnm1.Arahy.01	94249064	94249970	+	arahy.WN8I4K	Gene3D:G3DSA:2.40.330.10,InterPro:IPR015300,Superfamily:SSF101936		Unknown protein%3B IPR015300 (DNA-binding pseudobarrel domain)
arahy.Tifrunner.gnm1.Arahy.01	94271932	94273952	+	arahy.RCR30R	Coils:Coil,InterPro:IPR009741,Pfam:PF07011		ELF4-like 4%3B IPR009741 (Protein of unknown function DUF1313)
arahy.Tifrunner.gnm1.Arahy.01	94277578	94280374	+	arahy.X4YWGS	Gene3D:G3DSA:3.30.1140.32,Gene3D:G3DSA:3.30.300.20,InterPro:IPR001351,InterPro:IPR004044,InterPro:IPR005703,InterPro:IPR009019,InterPro:IPR015946,InterPro:IPR018280,JCVI_TIGRFAMS:TIGR01008,PANTHER:PTHR11760,Pfam:PF00189,Pfam:PF07650,Prosite:PS00548,Prosite:PS50823,Superfamily:SSF54814,Superfamily:SSF54821	GO:0003723,GO:0003735,GO:0005622,GO:0005840,GO:0006412,GO:0015935	Ribosomal protein S3%2C component of cytosolic 80S ribosome and 40S small subunit n%3D1 Tax%3DOstreococcus lucimarinus (strain CCE9901) RepID%3DA4RVP7_OSTLU%3B IPR005703 (Ribosomal protein S3%2C eukaryotic/archaeal)%2C IPR015946 (K homology domain-like%2C alpha/beta)%3B GO:0003723 (RNA binding)%2C GO:0003735 (structural constituent of ribosome)%2C GO:0005622 (intracellular)%2C GO:0005840 (ribosom…
arahy.Tifrunner.gnm1.Arahy.01	94280594	94284684	+	arahy.Y7GC2W	Gene3D:G3DSA:2.40.50.140,InterPro:IPR004365,InterPro:IPR004591,InterPro:IPR007199,InterPro:IPR012340,InterPro:IPR013955,JCVI_TIGRFAMS:TIGR00617,PANTHER:PTHR23273,PANTHER:PTHR23273:SF0,Pfam:PF01336,Pfam:PF04057,Pfam:PF08646,Superfamily:SSF50249	GO:0003676,GO:0003677,GO:0005634,GO:0006260	replication protein A 70 kDa DNA-binding subunit A-like [Glycine max]%3B IPR004591 (Replication factor-a protein 1 Rpa1)%3B GO:0003676 (nucleic acid binding)%2C GO:0003677 (DNA binding)%2C GO:0005634 (nucleus)%2C GO:0006260 (DNA replication)
arahy.Tifrunner.gnm1.Arahy.01	94287640	94289836	-	arahy.G5MRUB	Coils:Coil,InterPro:IPR005024,PANTHER:PTHR10476,PANTHER:PTHR10476:SF4,Pfam:PF03357	GO:0015031	charged multivesicular body protein%3B IPR005024 (Snf7)%3B GO:0015031 (protein transport)
arahy.Tifrunner.gnm1.Arahy.01	94303491	94304579	-	arahy.HX0TR5			uncharacterized protein DDB_G0271670-like [Glycine max]
arahy.Tifrunner.gnm1.Arahy.01	94306207	94310316	-	arahy.9D95UI	InterPro:IPR013591,InterPro:IPR027988,PANTHER:PTHR22870,PANTHER:PTHR22870:SF25,Pfam:PF08381,Pfam:PF13713,Prosite:PS51514		protein Brevis radix-like 4-like isoform X2 [Glycine max]%3B IPR013591 (Brevis radix (BRX) domain)%2C IPR027988 (Transcription factor BREVIS RADIX%2C N-terminal domain)
arahy.Tifrunner.gnm1.Arahy.01	94311149	94316106	+	arahy.XDEJ3R	Coils:Coil,Gene3D:G3DSA:3.40.50.1820,InterPro:IPR003386,PANTHER:PTHR11440,PANTHER:PTHR11440:SF6,Pfam:PF02450,Superfamily:SSF53474	GO:0006629,GO:0008374	phospholipid:diacylglycerol acyltransferase%3B IPR003386 (Lecithin:cholesterol/phospholipid:diacylglycerol acyltransferase)%3B GO:0006629 (lipid metabolic process)%2C GO:0008374 (O-acyltransferase activity)
arahy.Tifrunner.gnm1.Arahy.01	94322773	94326097	+	arahy.K8VWCH	InterPro:IPR001289,InterPro:IPR018362,PANTHER:PTHR12632,PRINTS:PR00616,Pfam:PF02045,Prosite:PS00686,Prosite:PS51152,SMART:SM00521	GO:0003677,GO:0003700,GO:0006355,GO:0016602	CCAAT-binding transcription factor%3B IPR001289 (CCAAT-binding transcription factor%2C subunit B)%3B GO:0003677 (DNA binding)%2C GO:0003700 (sequence-specific DNA binding transcription factor activity)%2C GO:0016602 (CCAAT-binding factor complex)
arahy.Tifrunner.gnm1.Arahy.01	94326336	94329591	+	arahy.9Y0BJI	Gene3D:G3DSA:3.40.50.1820,PANTHER:PTHR12277,Pfam:PF12695,Superfamily:SSF53474		alpha/beta-hydrolase superfamily protein
arahy.Tifrunner.gnm1.Arahy.01	94330150	94333980	-	arahy.5R1TDK	Coils:Coil,InterPro:IPR019448,Pfam:PF10358		uncharacterized protein LOC100806958 isoform X3 [Glycine max]%3B IPR019448 (EEIG1/EHBP1 N-terminal domain)
arahy.Tifrunner.gnm1.Arahy.01	94336741	94342107	+	arahy.B9Q4RC	InterPro:IPR021261,PANTHER:PTHR31201,PANTHER:PTHR31201:SF1,Pfam:PF10998		uncharacterized membrane protein C776.05-like isoform X3 [Glycine max]%3B IPR021261 (Protein of unknown function DUF2838)
arahy.Tifrunner.gnm1.Arahy.01	94342179	94356508	-	arahy.AEUB1M	Coils:Coil,Gene3D:G3DSA:3.40.50.300,InterPro:IPR000048,InterPro:IPR001609,InterPro:IPR002710,InterPro:IPR004009,InterPro:IPR018444,InterPro:IPR027417,PANTHER:PTHR13140,PANTHER:PTHR13140:SF36,PRINTS:PR00193,Pfam:PF00063,Pfam:PF00612,Pfam:PF01843,Pfam:PF02736,Prosite:PS50096,Prosite:PS51126,SMART:SM00015,SMART:SM00242,Superfamily:SSF52540	GO:0003774,GO:0005515,GO:0005524,GO:0016459	myosin 1%3B IPR000048 (IQ motif%2C EF-hand binding site)%2C IPR001609 (Myosin head%2C motor domain)%2C IPR002710 (Dilute)%2C IPR004009 (Myosin%2C N-terminal%2C SH3-like)%2C IPR027417 (P-loop containing nucleoside triphosphate hydrolase)%3B GO:0003774 (motor activity)%2C GO:0005515 (protein binding)%2C GO:0005524 (ATP binding)%2C GO:0016459 (myosin complex)
arahy.Tifrunner.gnm1.Arahy.01	94359672	94362483	+	arahy.6PF3XA	Coils:Coil,Gene3D:G3DSA:3.40.50.1100,InterPro:IPR000634,InterPro:IPR001926,InterPro:IPR004450,JCVI_TIGRFAMS:TIGR00260,PANTHER:PTHR10314,PANTHER:PTHR10314:SF5,Pfam:PF00291,Prosite:PS00165,Superfamily:SSF53686	GO:0006520,GO:0030170	Pyridoxal-5''''-phosphate-dependent enzyme family protein n%3D1 Tax%3DTheobroma cacao RepID%3DUPI00042B379E%3B IPR001926 (Tryptophan synthase beta subunit-like PLP-dependent enzymes superfamily)%2C IPR004450 (Threonine synthase-like)%3B GO:0006520 (cellular amino acid metabolic process)%2C GO:0030170 (pyridoxal phosphate binding)
arahy.Tifrunner.gnm1.Arahy.01	94364276	94366658	+	arahy.I94R61	InterPro:IPR003604,InterPro:IPR014898,PANTHER:PTHR13100,PANTHER:PTHR13100:SF4,Pfam:PF08790,Pfam:PF12874,SMART:SM00451,Superfamily:SSF57667	GO:0003676,GO:0008270	zinc ion-binding protein%3B IPR003604 (Zinc finger%2C U1-type)%2C IPR014898 (Zinc finger%2C C2H2%2C LYAR-type)%3B GO:0003676 (nucleic acid binding)%2C GO:0008270 (zinc ion binding)
arahy.Tifrunner.gnm1.Arahy.01	94366795	94369971	-	arahy.K7L4LL	PANTHER:PTHR10052,PANTHER:PTHR10052:SF2		Ribosomal protein L18ae family
arahy.Tifrunner.gnm1.Arahy.01	94372690	94375969	+	arahy.BNX2MS	Gene3D:G3DSA:3.90.79.10,InterPro:IPR000086,InterPro:IPR015797,InterPro:IPR016706,PANTHER:PTHR13047,PANTHER:PTHR13047:SF0,PIR:PIRSF017888,Pfam:PF13869,Prosite:PS51462,Superfamily:SSF55811	GO:0003729,GO:0005849,GO:0006378,GO:0016787	cleavage and polyadenylation specificity factor 5%3B IPR015797 (NUDIX hydrolase domain-like)%2C IPR016706 (Cleavage/polyadenylation specificity factor subunit 5)%3B GO:0003729 (mRNA binding)%2C GO:0005849 (mRNA cleavage factor complex)%2C GO:0006378 (mRNA polyadenylation)%2C GO:0016787 (hydrolase activity)
arahy.Tifrunner.gnm1.Arahy.01	94375536	94377701	-	arahy.FRTK5I	Gene3D:G3DSA:1.25.40.10,InterPro:IPR002885,InterPro:IPR011990,JCVI_TIGRFAMS:TIGR00756,PANTHER:PTHR24015,PANTHER:PTHR24015:SF239,Pfam:PF01535,Pfam:PF13812,Pfam:PF14432,Prosite:PS51375	GO:0005515	Pentatricopeptide repeat (PPR) superfamily protein%3B IPR002885 (Pentatricopeptide repeat)%2C IPR011990 (Tetratricopeptide-like helical)%3B GO:0005515 (protein binding)
arahy.Tifrunner.gnm1.Arahy.01	94389421	94393359	+	arahy.84JEJ8	Coils:Coil,Gene3D:G3DSA:1.10.510.10,Gene3D:G3DSA:3.30.200.20,InterPro:IPR000719,InterPro:IPR002290,InterPro:IPR008271,InterPro:IPR011009,InterPro:IPR017441,PANTHER:PTHR24360,Pfam:PF00069,Prosite:PS00107,Prosite:PS00108,Prosite:PS50011,SMART:SM00220,Superfamily:SSF56112	GO:0004672,GO:0004674,GO:0005524,GO:0006468,GO:0016772	Protein kinase superfamily protein%3B IPR011009 (Protein kinase-like domain)%3B GO:0004672 (protein kinase activity)%2C GO:0004674 (protein serine/threonine kinase activity)%2C GO:0005524 (ATP binding)%2C GO:0006468 (protein phosphorylation)
arahy.Tifrunner.gnm1.Arahy.01	94393417	94397170	-	arahy.DL2M7Q	Gene3D:G3DSA:3.60.40.10,InterPro:IPR000222,InterPro:IPR001932,InterPro:IPR015655,PANTHER:PTHR13832,Pfam:PF00481,Prosite:PS01032,SMART:SM00332,Superfamily:SSF81606	GO:0003824,GO:0004722,GO:0006470	Protein phosphatase 2C family protein%3B IPR001932 (Protein phosphatase 2C (PP2C)-like domain)%2C IPR015655 (Protein phosphatase 2C)%3B GO:0003824 (catalytic activity)%2C GO:0004722 (protein serine/threonine phosphatase activity)%2C GO:0006470 (protein dephosphorylation)
arahy.Tifrunner.gnm1.Arahy.01	94398169	94409585	-	arahy.M3ZMX5	PANTHER:PTHR31115,PANTHER:PTHR31115:SF0		uncharacterized protein LOC100775655 isoform X9 [Glycine max]
arahy.Tifrunner.gnm1.Arahy.01	94420819	94421394	+	arahy.G9P5A4			zinc finger MYM-type protein 1-like [Glycine max]
arahy.Tifrunner.gnm1.Arahy.01	94423991	94426407	+	arahy.ZDQ9N1	Gene3D:G3DSA:3.10.180.10,InterPro:IPR004360,PANTHER:PTHR21366,PANTHER:PTHR21366:SF0,Pfam:PF00903,Superfamily:SSF54593		glyoxalase/bleomycin resistance protein/dioxygenase%3B IPR004360 (Glyoxalase/fosfomycin resistance/dioxygenase domain)
arahy.Tifrunner.gnm1.Arahy.01	94426436	94430775	-	arahy.SWIT4Z	Coils:Coil,Gene3D:G3DSA:1.10.510.10,Gene3D:G3DSA:3.30.200.20,Gene3D:G3DSA:3.30.40.10,Gene3D:G3DSA:3.40.50.620,InterPro:IPR000719,InterPro:IPR002290,InterPro:IPR003613,InterPro:IPR006016,InterPro:IPR008271,InterPro:IPR011009,InterPro:IPR013083,InterPro:IPR014729,InterPro:IPR017441,PANTHER:PTHR24420,PANTHER:PTHR24420:SF521,Pfam:PF00069,Pfam:PF00582,Pfam:PF04564,Prosite:PS00107,Prosite:PS00108,Prosi…	GO:0000151,GO:0004672,GO:0004674,GO:0004842,GO:0005524,GO:0006468,GO:0006950,GO:0016567,GO:0016772	protein kinase family protein%3B IPR011009 (Protein kinase-like domain)%2C IPR013083 (Zinc finger%2C RING/FYVE/PHD-type)%2C IPR014729 (Rossmann-like alpha/beta/alpha sandwich fold)%3B GO:0000151 (ubiquitin ligase complex)%2C GO:0004672 (protein kinase activity)%2C GO:0004674 (protein serine/threonine kinase activity)%2C GO:0004842 (ubiquitin-protein ligase activity)%2C GO:0005524 (ATP binding)%2C…
arahy.Tifrunner.gnm1.Arahy.01	94479438	94479779	+	arahy.F8RJMX			pentatricopeptide (PPR) repeat protein
arahy.Tifrunner.gnm1.Arahy.01	94482773	94483094	+	arahy.JW8TM2			pentatricopeptide (PPR) repeat protein
arahy.Tifrunner.gnm1.Arahy.01	94488189	94488731	+	arahy.9XRG1B			Chaperone DnaJ-domain superfamily protein
arahy.Tifrunner.gnm1.Arahy.01	94492679	94495799	+	arahy.BX3ZCH	InterPro:IPR004299,PANTHER:PTHR13906,PANTHER:PTHR13906:SF4,Pfam:PF03062		MBOAT (membrane bound O-acyl transferase) family protein%3B IPR004299 (Membrane bound O-acyl transferase%2C MBOAT)
arahy.Tifrunner.gnm1.Arahy.01	94523925	94527564	-	arahy.4X43I0	Gene3D:G3DSA:3.90.920.10,InterPro:IPR002755,InterPro:IPR014052,JCVI_TIGRFAMS:TIGR00335,PANTHER:PTHR10536,Pfam:PF01896,Prosite:PS51257,Superfamily:SSF56747	GO:0003896,GO:0006269	DNA primase n%3D3 Tax%3DCitrus RepID%3DV4SXG4_9ROSI%3B IPR002755 (DNA primase%2C small subunit)%3B GO:0003896 (DNA primase activity)
arahy.Tifrunner.gnm1.Arahy.01	94531630	94536423	+	arahy.URL0E3	Gene3D:G3DSA:3.90.920.10,InterPro:IPR002755,InterPro:IPR014052,JCVI_TIGRFAMS:TIGR00335,PANTHER:PTHR10536,Pfam:PF01896,Prosite:PS51257,Superfamily:SSF56747	GO:0003896,GO:0006269	DNA primase n%3D3 Tax%3DCitrus RepID%3DV4SXG4_9ROSI%3B IPR002755 (DNA primase%2C small subunit)%3B GO:0003896 (DNA primase activity)
arahy.Tifrunner.gnm1.Arahy.01	94553779	94555042	+	arahy.LLQV15	InterPro:IPR004299,PANTHER:PTHR13906,PANTHER:PTHR13906:SF4,Pfam:PF03062		MBOAT (membrane bound O-acyl transferase) family protein%3B IPR004299 (Membrane bound O-acyl transferase%2C MBOAT)
arahy.Tifrunner.gnm1.Arahy.01	94709174	94709611	+	arahy.N4M3NX			Unknown protein
arahy.Tifrunner.gnm1.Arahy.01	94735254	94737840	+	arahy.2QEP5L	Gene3D:G3DSA:1.10.420.10,Gene3D:G3DSA:1.10.520.10,InterPro:IPR000823,InterPro:IPR002016,InterPro:IPR010255,InterPro:IPR019794,PANTHER:PTHR31388,PANTHER:PTHR31388:SF0,PRINTS:PR00458,PRINTS:PR00461,Pfam:PF00141,Prosite:PS00436,Prosite:PS50873,Superfamily:SSF48113	GO:0004601,GO:0006979,GO:0020037,GO:0055114	Peroxidase superfamily protein%3B IPR010255 (Haem peroxidase)%3B GO:0004601 (peroxidase activity)%2C GO:0006979 (response to oxidative stress)%2C GO:0020037 (heme binding)%2C GO:0055114 (oxidation-reduction process)
arahy.Tifrunner.gnm1.Arahy.01	94739860	94740617	-	arahy.C0VLK2	InterPro:IPR026103,PANTHER:PTHR22930,PANTHER:PTHR22930:SF4		putative nuclease HARBI1-like [Glycine max]%3B IPR026103 (Harbinger transposase-derived nuclease)
arahy.Tifrunner.gnm1.Arahy.01	94742057	94743421	-	arahy.17IBTU	InterPro:IPR026103,PANTHER:PTHR22930,PANTHER:PTHR22930:SF4		uncharacterized protein LOC100778909 isoform X2 [Glycine max]%3B IPR026103 (Harbinger transposase-derived nuclease)
arahy.Tifrunner.gnm1.Arahy.01	94743883	94745248	-	arahy.XU1VCS	InterPro:IPR026103,PANTHER:PTHR22930,PANTHER:PTHR22930:SF4		uncharacterized protein LOC100778909 isoform X7 [Glycine max]%3B IPR026103 (Harbinger transposase-derived nuclease)
arahy.Tifrunner.gnm1.Arahy.01	94747957	94753026	+	arahy.XSA7KG	Gene3D:G3DSA:2.130.10.10,InterPro:IPR001680,InterPro:IPR015943,InterPro:IPR017986,PANTHER:PTHR22847,Pfam:PF00400,Prosite:PS50082,Prosite:PS50294,SMART:SM00320,Superfamily:SSF50978	GO:0005515	WD repeat-containing protein 5-like [Glycine max]%3B IPR015943 (WD40/YVTN repeat-like-containing domain)%3B GO:0005515 (protein binding)
arahy.Tifrunner.gnm1.Arahy.01	94754340	94757197	+	arahy.SUE7LX	Gene3D:G3DSA:3.40.50.300,InterPro:IPR000629,InterPro:IPR001650,InterPro:IPR011545,InterPro:IPR014001,InterPro:IPR014014,InterPro:IPR027417,PANTHER:PTHR24031,Pfam:PF00270,Pfam:PF00271,Prosite:PS00039,Prosite:PS51192,Prosite:PS51194,Prosite:PS51195,SMART:SM00487,SMART:SM00490,Superfamily:SSF52540	GO:0003676,GO:0004386,GO:0005524,GO:0008026	DEAD-box ATP-dependent RNA helicase%3B IPR001650 (Helicase%2C C-terminal)%2C IPR014001 (Helicase%2C superfamily 1/2%2C ATP-binding domain)%2C IPR014014 (RNA helicase%2C DEAD-box type%2C Q motif)%2C IPR027417 (P-loop containing nucleoside triphosphate hydrolase)%3B GO:0003676 (nucleic acid binding)%2C GO:0004386 (helicase activity)%2C GO:0005524 (ATP binding)%2C GO:0008026 (ATP-dependent helicase …
arahy.Tifrunner.gnm1.Arahy.01	94759273	94765810	+	arahy.MZM9C8	InterPro:IPR004299,InterPro:IPR014371,PANTHER:PTHR10408,PANTHER:PTHR10408:SF0,PIR:PIRSF000439,Pfam:PF03062,Superfamily:SSF81665	GO:0008374	membrane bound O-acyl transferase (MBOAT) family protein%3B IPR004299 (Membrane bound O-acyl transferase%2C MBOAT)%3B GO:0008374 (O-acyltransferase activity)
arahy.Tifrunner.gnm1.Arahy.01	94771368	94775963	-	arahy.J7RV1V	PANTHER:PTHR31250,PANTHER:PTHR31250:SF0		calmodulin-binding family protein
arahy.Tifrunner.gnm1.Arahy.01	94783706	94787053	-	arahy.XIF53R	Coils:Coil,Gene3D:G3DSA:1.10.10.10,InterPro:IPR000232,InterPro:IPR011991,InterPro:IPR027709,InterPro:IPR027725,PANTHER:PTHR10015,PANTHER:PTHR10015:SF7,PRINTS:PR00056,Pfam:PF00447,Prosite:PS00434,SMART:SM00415,Superfamily:SSF46785	GO:0003700,GO:0005634,GO:0006355,GO:0009408,GO:0043565	heat shock transcription factor A2%3B IPR011991 (Winged helix-turn-helix DNA-binding domain)%2C IPR027725 (Heat shock transcription factor family)%3B GO:0003700 (sequence-specific DNA binding transcription factor activity)%2C GO:0005634 (nucleus)%2C GO:0009408 (response to heat)%2C GO:0043565 (sequence-specific DNA binding)
arahy.Tifrunner.gnm1.Arahy.01	94790343	94792893	-	arahy.S7RYVI	Gene3D:G3DSA:3.30.1320.10,HAMAP:MF_00385,InterPro:IPR000307,InterPro:IPR023803,JCVI_TIGRFAMS:TIGR00002,PANTHER:PTHR12919,Pfam:PF00886,Superfamily:SSF54565	GO:0003735,GO:0005622,GO:0005840,GO:0006412	30S ribosomal S16-like protein%3B IPR000307 (Ribosomal protein S16)%2C IPR023803 (Ribosomal protein S16 domain)%3B GO:0003735 (structural constituent of ribosome)%2C GO:0005622 (intracellular)%2C GO:0005840 (ribosome)%2C GO:0006412 (translation)
arahy.Tifrunner.gnm1.Arahy.01	94835767	94839423	-	arahy.U22U4T	InterPro:IPR002164,PANTHER:PTHR11875,PANTHER:PTHR11875:SF7,Pfam:PF00956,Superfamily:SSF143113	GO:0005634,GO:0006334	nucleosome assembly protein 1%3B 3%3B IPR002164 (Nucleosome assembly protein (NAP))%3B GO:0005634 (nucleus)%2C GO:0006334 (nucleosome assembly)
arahy.Tifrunner.gnm1.Arahy.01	94841061	94846026	+	arahy.HY2LYN	Gene3D:G3DSA:3.30.250.10,Gene3D:G3DSA:3.40.50.300,HAMAP:MF_00268,InterPro:IPR003593,InterPro:IPR013765,InterPro:IPR020584,InterPro:IPR020587,InterPro:IPR020588,InterPro:IPR023400,InterPro:IPR027417,JCVI_TIGRFAMS:TIGR02012,PANTHER:PTHR22942,PANTHER:PTHR22942:SF1,PRINTS:PR00142,Pfam:PF00154,Prosite:PS00321,Prosite:PS50162,Prosite:PS50163,SMART:SM00382,Superfamily:SSF52540,Superfamily:SSF54752	GO:0000166,GO:0003677,GO:0003697,GO:0005524,GO:0006259,GO:0006281,GO:0008094,GO:0009432,GO:0017111	DNA repair and recombination protein%3B IPR013765 (DNA recombination and repair protein RecA)%2C IPR023400 (DNA recombination and repair protein RecA%2C C-terminal)%2C IPR027417 (P-loop containing nucleoside triphosphate hydrolase)%3B GO:0000166 (nucleotide binding)%2C GO:0003677 (DNA binding)%2C GO:0003697 (single-stranded DNA binding)%2C GO:0005524 (ATP binding)%2C GO:0006259 (DNA metabolic pro…
arahy.Tifrunner.gnm1.Arahy.01	94847007	94850701	-	arahy.MX4JUX	Coils:Coil,Gene3D:G3DSA:4.10.280.10,InterPro:IPR011598,Pfam:PF00010,Prosite:PS50888,SMART:SM00353,Superfamily:SSF47459	GO:0046983	putative transcription factor bHLH041-like [Glycine max]%3B IPR011598 (Myc-type%2C basic helix-loop-helix (bHLH) domain)%3B GO:0046983 (protein dimerization activity)
arahy.Tifrunner.gnm1.Arahy.01	94854196	94857640	+	arahy.84EG73	Gene3D:G3DSA:3.40.50.1820,PANTHER:PTHR10992,PANTHER:PTHR10992:SF234,Pfam:PF12695,Superfamily:SSF53474		alpha/beta-Hydrolases superfamily protein
arahy.Tifrunner.gnm1.Arahy.01	94858357	94860476	+	arahy.A2Z5WA	Gene3D:G3DSA:3.40.50.1820,PANTHER:PTHR10992,PANTHER:PTHR10992:SF234,Pfam:PF12695,Superfamily:SSF53474		alpha/beta-Hydrolases superfamily protein
arahy.Tifrunner.gnm1.Arahy.01	94860568	94864700	-	arahy.QS3S2N	Coils:Coil,Gene3D:G3DSA:3.30.110.60,InterPro:IPR001890,PANTHER:PTHR31846,PANTHER:PTHR31846:SF0,Pfam:PF01985,Prosite:PS51295,SMART:SM01103,Superfamily:SSF75471	GO:0003723	chloroplastic group IIA intron splicing facilitator CRS1%2C chloroplastic-like [Glycine max]%3B IPR001890 (RNA-binding%2C CRM domain)%3B GO:0003723 (RNA binding)
arahy.Tifrunner.gnm1.Arahy.01	94873928	94879978	-	arahy.6Z1DTG	Gene3D:G3DSA:3.30.43.10,Gene3D:G3DSA:3.30.465.10,Gene3D:G3DSA:3.40.462.10,InterPro:IPR006093,InterPro:IPR006094,InterPro:IPR015345,InterPro:IPR016164,InterPro:IPR016166,InterPro:IPR016167,InterPro:IPR016169,InterPro:IPR016170,PANTHER:PTHR13878,PANTHER:PTHR13878:SF14,Pfam:PF01565,Pfam:PF09265,Prosite:PS00862,Prosite:PS51387,Superfamily:SSF55103,Superfamily:SSF56176	GO:0003824,GO:0008762,GO:0009690,GO:0016491,GO:0016614,GO:0019139,GO:0050660,GO:0055114	cytokinin oxidase/dehydrogenase 1%3B IPR016164 (FAD-linked oxidase-like%2C C-terminal)%2C IPR016166 (FAD-binding%2C type 2)%2C IPR016170 (Vanillyl-alcohol oxidase/Cytokinin dehydrogenase C-terminal domain)%3B GO:0003824 (catalytic activity)%2C GO:0008762 (UDP-N-acetylmuramate dehydrogenase activity)%2C GO:0009690 (cytokinin metabolic process)%2C GO:0016491 (oxidoreductase activity)%2C GO:0019139 …
arahy.Tifrunner.gnm1.Arahy.01	94901564	94906152	-	arahy.VUSB1V	Gene3D:G3DSA:3.30.43.10,Gene3D:G3DSA:3.40.462.10,InterPro:IPR006094,InterPro:IPR015345,InterPro:IPR016164,InterPro:IPR016166,InterPro:IPR016167,InterPro:IPR016170,PANTHER:PTHR13878,PANTHER:PTHR13878:SF14,Pfam:PF01565,Pfam:PF09265,Prosite:PS51387,Superfamily:SSF55103,Superfamily:SSF56176	GO:0003824,GO:0008762,GO:0009690,GO:0016491,GO:0016614,GO:0019139,GO:0050660,GO:0055114	cytokinin oxidase/dehydrogenase 1%3B IPR016164 (FAD-linked oxidase-like%2C C-terminal)%2C IPR016166 (FAD-binding%2C type 2)%2C IPR016170 (Vanillyl-alcohol oxidase/Cytokinin dehydrogenase C-terminal domain)%3B GO:0003824 (catalytic activity)%2C GO:0008762 (UDP-N-acetylmuramate dehydrogenase activity)%2C GO:0009690 (cytokinin metabolic process)%2C GO:0016491 (oxidoreductase activity)%2C GO:0019139 …
arahy.Tifrunner.gnm1.Arahy.01	94938762	94944365	-	arahy.K2AT2P	Gene3D:G3DSA:3.30.43.10,Gene3D:G3DSA:3.30.465.10,Gene3D:G3DSA:3.40.462.10,InterPro:IPR006094,InterPro:IPR015345,InterPro:IPR016164,InterPro:IPR016166,InterPro:IPR016167,InterPro:IPR016169,InterPro:IPR016170,PANTHER:PTHR13878,PANTHER:PTHR13878:SF14,Pfam:PF01565,Pfam:PF09265,Prosite:PS51387,Superfamily:SSF55103,Superfamily:SSF56176	GO:0003824,GO:0008762,GO:0009690,GO:0016491,GO:0016614,GO:0019139,GO:0050660,GO:0055114	cytokinin oxidase/dehydrogenase 1%3B IPR016164 (FAD-linked oxidase-like%2C C-terminal)%2C IPR016166 (FAD-binding%2C type 2)%2C IPR016170 (Vanillyl-alcohol oxidase/Cytokinin dehydrogenase C-terminal domain)%3B GO:0003824 (catalytic activity)%2C GO:0008762 (UDP-N-acetylmuramate dehydrogenase activity)%2C GO:0009690 (cytokinin metabolic process)%2C GO:0016491 (oxidoreductase activity)%2C GO:0019139 …
arahy.Tifrunner.gnm1.Arahy.01	94987986	94991588	-	arahy.ZP1VNA	Gene3D:G3DSA:3.30.43.10,Gene3D:G3DSA:3.40.462.10,InterPro:IPR006094,InterPro:IPR015345,InterPro:IPR016164,InterPro:IPR016166,InterPro:IPR016167,InterPro:IPR016170,PANTHER:PTHR13878,PANTHER:PTHR13878:SF14,Pfam:PF01565,Pfam:PF09265,Prosite:PS51387,Superfamily:SSF55103,Superfamily:SSF56176	GO:0003824,GO:0008762,GO:0009690,GO:0016491,GO:0016614,GO:0019139,GO:0050660,GO:0055114	cytokinin oxidase/dehydrogenase 1%3B IPR016164 (FAD-linked oxidase-like%2C C-terminal)%2C IPR016166 (FAD-binding%2C type 2)%2C IPR016170 (Vanillyl-alcohol oxidase/Cytokinin dehydrogenase C-terminal domain)%3B GO:0003824 (catalytic activity)%2C GO:0008762 (UDP-N-acetylmuramate dehydrogenase activity)%2C GO:0009690 (cytokinin metabolic process)%2C GO:0016491 (oxidoreductase activity)%2C GO:0019139 …
arahy.Tifrunner.gnm1.Arahy.01	95003691	95008859	-	arahy.IXQ7CK	Gene3D:G3DSA:3.30.43.10,Gene3D:G3DSA:3.30.465.10,Gene3D:G3DSA:3.40.462.10,InterPro:IPR006094,InterPro:IPR015345,InterPro:IPR016164,InterPro:IPR016166,InterPro:IPR016167,InterPro:IPR016169,InterPro:IPR016170,PANTHER:PTHR13878,PANTHER:PTHR13878:SF14,Pfam:PF01565,Pfam:PF09265,Prosite:PS51387,Superfamily:SSF55103,Superfamily:SSF56176	GO:0003824,GO:0008762,GO:0009690,GO:0016491,GO:0016614,GO:0019139,GO:0050660,GO:0055114	cytokinin oxidase/dehydrogenase 6%3B IPR016164 (FAD-linked oxidase-like%2C C-terminal)%2C IPR016166 (FAD-binding%2C type 2)%2C IPR016170 (Vanillyl-alcohol oxidase/Cytokinin dehydrogenase C-terminal domain)%3B GO:0003824 (catalytic activity)%2C GO:0008762 (UDP-N-acetylmuramate dehydrogenase activity)%2C GO:0009690 (cytokinin metabolic process)%2C GO:0016491 (oxidoreductase activity)%2C GO:0019139 …
arahy.Tifrunner.gnm1.Arahy.01	95082841	95083448	+	arahy.90MGLP	Coils:Coil		Unknown protein
arahy.Tifrunner.gnm1.Arahy.01	95115182	95119904	+	arahy.Y01GTZ	Gene3D:G3DSA:3.30.428.10,Gene3D:G3DSA:4.10.1000.10,InterPro:IPR000571,InterPro:IPR006767,InterPro:IPR006768,InterPro:IPR011146,PANTHER:PTHR12072,Pfam:PF04676,Pfam:PF04677,Prosite:PS50103,SMART:SM00356,Superfamily:SSF54197,Superfamily:SSF90229	GO:0003824,GO:0046872	CwfJ-like family protein / zinc finger (CCCH-type) family protein%3B IPR000571 (Zinc finger%2C CCCH-type)%2C IPR006767 (Cwf19-like protein%2C C-terminal domain-2)%2C IPR011146 (HIT-like domain)%3B GO:0003824 (catalytic activity)%2C GO:0046872 (metal ion binding)
arahy.Tifrunner.gnm1.Arahy.01	95121519	95127270	+	arahy.7NXA6B	Coils:Coil,Gene3D:G3DSA:1.10.510.10,Gene3D:G3DSA:2.60.120.200,Gene3D:G3DSA:3.30.200.20,InterPro:IPR000719,InterPro:IPR001245,InterPro:IPR008271,InterPro:IPR011009,InterPro:IPR013320,InterPro:IPR017441,PANTHER:PTHR24420,PANTHER:PTHR24420:SF443,Pfam:PF07714,Prosite:PS00107,Prosite:PS00108,Prosite:PS50011,Superfamily:SSF56112	GO:0004672,GO:0004674,GO:0005524,GO:0006468,GO:0016772	Protein kinase superfamily protein%3B IPR011009 (Protein kinase-like domain)%2C IPR013320 (Concanavalin A-like lectin/glucanase%2C subgroup)%3B GO:0004672 (protein kinase activity)%2C GO:0004674 (protein serine/threonine kinase activity)%2C GO:0005524 (ATP binding)%2C GO:0006468 (protein phosphorylation)
arahy.Tifrunner.gnm1.Arahy.01	95128312	95130486	+	arahy.S1CX09	InterPro:IPR007915,PANTHER:PTHR13636,Pfam:PF05251		unknown protein%3B FUNCTIONS IN: molecular_function unknown%3B INVOLVED IN: biological_process unknown%3B LOCATED IN: endomembrane system%3B EXPRESSED IN: 23 plant structures%3B EXPRESSED DURING: 15 growth stages %3B IPR007915 (Uncharacterised protein family UPF0197)
arahy.Tifrunner.gnm1.Arahy.01	95136873	95142203	+	arahy.S9MBQ6	Coils:Coil,Gene3D:G3DSA:1.10.510.10,Gene3D:G3DSA:2.60.120.200,Gene3D:G3DSA:3.30.200.20,InterPro:IPR000719,InterPro:IPR001245,InterPro:IPR008271,InterPro:IPR011009,InterPro:IPR013320,InterPro:IPR017441,PANTHER:PTHR24420,PANTHER:PTHR24420:SF443,Pfam:PF07714,Prosite:PS00107,Prosite:PS00108,Prosite:PS50011,Superfamily:SSF56112	GO:0004672,GO:0004674,GO:0005524,GO:0006468,GO:0016772	Protein kinase superfamily protein%3B IPR011009 (Protein kinase-like domain)%2C IPR013320 (Concanavalin A-like lectin/glucanase%2C subgroup)%3B GO:0004672 (protein kinase activity)%2C GO:0004674 (protein serine/threonine kinase activity)%2C GO:0005524 (ATP binding)%2C GO:0006468 (protein phosphorylation)
arahy.Tifrunner.gnm1.Arahy.01	95143242	95145417	+	arahy.CH1R66	InterPro:IPR007915,PANTHER:PTHR13636,Pfam:PF05251		unknown protein%3B FUNCTIONS IN: molecular_function unknown%3B INVOLVED IN: biological_process unknown%3B LOCATED IN: endomembrane system%3B EXPRESSED IN: 23 plant structures%3B EXPRESSED DURING: 15 growth stages %3B IPR007915 (Uncharacterised protein family UPF0197)
arahy.Tifrunner.gnm1.Arahy.01	95146099	95151457	+	arahy.K3AWUS	Gene3D:G3DSA:2.130.10.10,InterPro:IPR001680,InterPro:IPR015943,InterPro:IPR017986,InterPro:IPR022052,PANTHER:PTHR22850,PANTHER:PTHR22850:SF14,Pfam:PF00400,Pfam:PF12265,Prosite:PS50082,Prosite:PS50294,SMART:SM00320,Superfamily:SSF50978	GO:0005515	Transducin/WD40 repeat-like superfamily protein%3B IPR015943 (WD40/YVTN repeat-like-containing domain)%2C IPR022052 (Histone-binding protein RBBP4%2C N-terminal)%3B GO:0005515 (protein binding)
arahy.Tifrunner.gnm1.Arahy.01	95154209	95161823	+	arahy.0IF9U9	Gene3D:G3DSA:3.50.50.60,InterPro:IPR002937,PANTHER:PTHR10742,PANTHER:PTHR10742:SF162,Pfam:PF01593,Superfamily:SSF51905,Superfamily:SSF54373	GO:0016491,GO:0055114	probable polyamine oxidase 5-like [Glycine max]%3B IPR002937 (Amine oxidase)%3B GO:0016491 (oxidoreductase activity)%2C GO:0055114 (oxidation-reduction process)
arahy.Tifrunner.gnm1.Arahy.01	95160134	95165291	-	arahy.6CGE3J	Gene3D:G3DSA:2.60.120.260,Gene3D:G3DSA:3.20.20.80,InterPro:IPR000922,InterPro:IPR001944,InterPro:IPR008979,InterPro:IPR013781,InterPro:IPR017853,PANTHER:PTHR23421,PANTHER:PTHR23421:SF2,PRINTS:PR00742,Pfam:PF01301,Pfam:PF02140,Prosite:PS50228,Superfamily:SSF49785,Superfamily:SSF51445	GO:0004553,GO:0005975,GO:0030246	beta galactosidase 1%3B IPR000922 (D-galactoside/L-rhamnose binding SUEL lectin domain)%2C IPR001944 (Glycoside hydrolase%2C family 35)%2C IPR017853 (Glycoside hydrolase%2C superfamily)%3B GO:0005975 (carbohydrate metabolic process)%2C GO:0030246 (carbohydrate binding)
arahy.Tifrunner.gnm1.Arahy.01	95181059	95181454	+	arahy.97HAW6	PANTHER:PTHR32166		uncharacterized protein LOC102669187 [Glycine max]
arahy.Tifrunner.gnm1.Arahy.01	95181476	95184844	+	arahy.4B1RJU	InterPro:IPR007021,InterPro:IPR012337,PANTHER:PTHR32166,PANTHER:PTHR32166:SF0,Pfam:PF04937,Superfamily:SSF53098	GO:0003676	uncharacterized protein LOC102669187 [Glycine max]%3B IPR007021 (Domain of unknown function DUF659)%2C IPR012337 (Ribonuclease H-like domain)%3B GO:0003676 (nucleic acid binding)
arahy.Tifrunner.gnm1.Arahy.01	95192729	95193394	+	arahy.817PZD			Unknown protein
arahy.Tifrunner.gnm1.Arahy.01	95195511	95199613	-	arahy.HD0F2Q	Coils:Coil,Gene3D:G3DSA:1.25.40.180,InterPro:IPR002885,InterPro:IPR003307,InterPro:IPR016021,InterPro:IPR016024,JCVI_TIGRFAMS:TIGR00756,PANTHER:PTHR23001,PANTHER:PTHR23001:SF1,Pfam:PF02020,Prosite:PS51363,Prosite:PS51375,SMART:SM00515,Superfamily:SSF48371	GO:0005488,GO:0005515	eukaryotic translation initiation factor 5-like [Glycine max]%3B IPR002885 (Pentatricopeptide repeat)%2C IPR016024 (Armadillo-type fold)%3B GO:0005488 (binding)%2C GO:0005515 (protein binding)
arahy.Tifrunner.gnm1.Arahy.01	95212676	95214262	+	arahy.QY7BN7	Gene3D:G3DSA:3.30.50.10,InterPro:IPR000679,InterPro:IPR013088,PANTHER:PTHR10071,Pfam:PF00320,Prosite:PS00344,Prosite:PS50114,SMART:SM00401,Superfamily:SSF57716	GO:0003700,GO:0006355,GO:0008270,GO:0043565	GATA transcription factor 23%3B IPR013088 (Zinc finger%2C NHR/GATA-type)%3B GO:0003700 (sequence-specific DNA binding transcription factor activity)%2C GO:0008270 (zinc ion binding)%2C GO:0043565 (sequence-specific DNA binding)
arahy.Tifrunner.gnm1.Arahy.01	95216484	95217675	+	arahy.R4XM31			unknown protein%3B FUNCTIONS IN: molecular_function unknown%3B INVOLVED IN: biological_process unknown%3B LOCATED IN: mitochondrion%2C plastid%3B EXPRESSED IN: 22 plant structures%3B EXPRESSED DURING: 13 growth stages
arahy.Tifrunner.gnm1.Arahy.01	95219264	95223567	-	arahy.A138U3	InterPro:IPR000717,InterPro:IPR013143,PANTHER:PTHR12732,PANTHER:PTHR12732:SF0,Pfam:PF01399,SMART:SM00753	GO:0005515	PCI domain-containing protein 2 [Glycine max]%3B IPR000717 (Proteasome component (PCI) domain)%2C IPR013143 (PCI/PINT associated module)%3B GO:0005515 (protein binding)
arahy.Tifrunner.gnm1.Arahy.01	95247631	95248732	-	arahy.ANT7GU			uncharacterized protein LOC102667487 isoform X2 [Glycine max]
arahy.Tifrunner.gnm1.Arahy.01	95254610	95257531	+	arahy.7T8Q8E	InterPro:IPR007346,Pfam:PF04231,Superfamily:SSF54060	GO:0004518	EndA/NucM family nuclease%3B IPR007346 (Endonuclease I)%3B GO:0004518 (nuclease activity)
arahy.Tifrunner.gnm1.Arahy.01	95258273	95259937	+	arahy.HQKU7C	InterPro:IPR010301,PANTHER:PTHR13026,PANTHER:PTHR13026:SF0,Pfam:PF05997	GO:0006364,GO:0030688	ribosomal RNA processing protein 1 homolog B-like isoform X1 [Glycine max]%3B IPR010301 (Nucleolar%2C Nop52)%3B GO:0006364 (rRNA processing)
arahy.Tifrunner.gnm1.Arahy.01	95260078	95261913	+	arahy.Q96YMU			Unknown protein
arahy.Tifrunner.gnm1.Arahy.01	95261663	95263282	-	arahy.3BDP96	Gene3D:G3DSA:2.60.120.200,InterPro:IPR000757,InterPro:IPR008263,InterPro:IPR008264,InterPro:IPR008985,InterPro:IPR010713,InterPro:IPR013320,InterPro:IPR016455,PANTHER:PTHR31062,PANTHER:PTHR31062:SF0,PIR:PIRSF005604,PRINTS:PR00737,Pfam:PF00722,Pfam:PF06955,Prosite:PS01034,Superfamily:SSF49899	GO:0004553,GO:0005618,GO:0005975,GO:0006073,GO:0016762,GO:0048046	Xyloglucan endotransglucosylase/hydrolase family protein%3B IPR008264 (Beta-glucanase)%2C IPR008985 (Concanavalin A-like lectin/glucanases superfamily)%2C IPR016455 (Xyloglucan endotransglucosylase/hydrolase)%3B GO:0005618 (cell wall)%2C GO:0005975 (carbohydrate metabolic process)%2C GO:0006073 (cellular glucan metabolic process)%2C GO:0016762 (xyloglucan:xyloglucosyl transferase activity)%2C GO:…
arahy.Tifrunner.gnm1.Arahy.01	95269327	95277177	+	arahy.42IH8X	InterPro:IPR025846,InterPro:IPR026057,PANTHER:PTHR32285,PANTHER:PTHR32285:SF1,Pfam:PF13839,Pfam:PF14416		protein YLS7-like [Glycine max]%3B IPR025846 (PMR5 N-terminal domain)%2C IPR026057 (PC-Esterase)
arahy.Tifrunner.gnm1.Arahy.01	95281268	95282502	-	arahy.X39KRU	Coils:Coil		homeobox-leucine zipper protein HAT3-like [Glycine max]
arahy.Tifrunner.gnm1.Arahy.01	95285546	95286028	+	arahy.25UELG			uncharacterized protein LOC100808348 [Glycine max]
arahy.Tifrunner.gnm1.Arahy.01	95286368	95290549	-	arahy.BQQL35	Gene3D:G3DSA:1.25.10.10,Gene3D:G3DSA:2.60.120.650,InterPro:IPR003347,InterPro:IPR011989,InterPro:IPR013109,InterPro:IPR016024,PANTHER:PTHR13096,PANTHER:PTHR13096:SF0,Pfam:PF08007,Prosite:PS51184,Superfamily:SSF48371,Superfamily:SSF51197	GO:0005488,GO:0005515	Lysine-specific demethylase NO66 n%3D1 Tax%3DMedicago truncatula RepID%3DG7JT76_MEDTR%3B IPR013109 (Bifunctional lysine-specific demethylase and histidyl-hydroxylase NO66/MINA)%2C IPR016024 (Armadillo-type fold)%3B GO:0005488 (binding)%2C GO:0005515 (protein binding)
arahy.Tifrunner.gnm1.Arahy.01	95307717	95311361	-	arahy.ZN7Y7A	Gene3D:G3DSA:2.20.25.80,InterPro:IPR003657,InterPro:IPR018872,PANTHER:PTHR31282,Pfam:PF03106,Pfam:PF10533,Prosite:PS50811,SMART:SM00774,Superfamily:SSF118290	GO:0003700,GO:0006355,GO:0043565	WRKY family transcription factor%3B IPR003657 (DNA-binding WRKY)%2C IPR018872 (Zn-cluster domain)%3B GO:0003700 (sequence-specific DNA binding transcription factor activity)%2C GO:0043565 (sequence-specific DNA binding)
arahy.Tifrunner.gnm1.Arahy.01	95315993	95318730	+	arahy.Y9MC4Z	InterPro:IPR004776,InterPro:IPR014024,JCVI_TIGRFAMS:TIGR00946,PANTHER:PTHR31752,PANTHER:PTHR31752:SF0,Pfam:PF03547	GO:0016021,GO:0055085	Auxin efflux carrier family protein%3B IPR004776 (Auxin efflux carrier)%3B GO:0016021 (integral component of membrane)%2C GO:0055085 (transmembrane transport)
arahy.Tifrunner.gnm1.Arahy.01	95320356	95322002	-	arahy.SX1TLQ	Gene3D:G3DSA:3.80.10.10,InterPro:IPR001611,InterPro:IPR003591,InterPro:IPR025875,PANTHER:PTHR23155,Pfam:PF12799,Pfam:PF13855,Prosite:PS51450,SMART:SM00364,SMART:SM00369,Superfamily:SSF52058	GO:0005515	receptor-like protein kinase-like [Glycine max]%3B IPR001611 (Leucine-rich repeat)%2C IPR003591 (Leucine-rich repeat%2C typical subtype)%2C IPR025875 (Leucine rich repeat 4)%3B GO:0005515 (protein binding)
arahy.Tifrunner.gnm1.Arahy.01	95355419	95358347	+	arahy.HVXZ0P	Gene3D:G3DSA:2.102.10.10,Gene3D:G3DSA:3.90.380.10,InterPro:IPR001663,InterPro:IPR015879,InterPro:IPR017941,PANTHER:PTHR21266,PANTHER:PTHR21266:SF2,PRINTS:PR00090,Pfam:PF00355,Pfam:PF00848,Prosite:PS51296,Superfamily:SSF50022,Superfamily:SSF55961	GO:0005506,GO:0006725,GO:0016491,GO:0016708,GO:0019439,GO:0051537,GO:0055114	choline monooxygenase%3B IPR001663 (Aromatic-ring-hydroxylating dioxygenase%2C alpha subunit)%2C IPR015879 (Aromatic-ring-hydroxylating dioxygenase%2C alpha subunit%2C C-terminal domain)%3B GO:0005506 (iron ion binding)%2C GO:0006725 (cellular aromatic compound metabolic process)%2C GO:0016491 (oxidoreductase activity)%2C GO:0019439 (aromatic compound catabolic process)%2C GO:0055114 (oxidation-r…
arahy.Tifrunner.gnm1.Arahy.01	95357035	95370157	-	arahy.KE4T51	Gene3D:G3DSA:1.20.1110.10,Gene3D:G3DSA:3.40.1110.10,InterPro:IPR001757,InterPro:IPR004014,InterPro:IPR006068,InterPro:IPR006408,InterPro:IPR008250,InterPro:IPR018303,InterPro:IPR023214,InterPro:IPR023298,InterPro:IPR023299,InterPro:IPR024750,JCVI_TIGRFAMS:TIGR01494,JCVI_TIGRFAMS:TIGR01517,PANTHER:PTHR24093,PANTHER:PTHR24093:SF0,PRINTS:PR00119,PRINTS:PR00121,Pfam:PF00122,Pfam:PF00689,Pfam:PF00690,…	GO:0000166,GO:0005388,GO:0005516,GO:0005524,GO:0006812,GO:0016020,GO:0016021,GO:0019829,GO:0046872,GO:0070588	calcium-transporting ATPase 8%2C plasma membrane-type protein%3B IPR001757 (Cation-transporting P-type ATPase)%2C IPR023214 (HAD-like domain)%2C IPR023298 (P-type ATPase%2C transmembrane domain)%2C IPR024750 (Calcium-transporting P-type ATPase%2C N-terminal autoinhibitory domain)%3B GO:0000166 (nucleotide binding)%2C GO:0005388 (calcium-transporting ATPase activity)%2C GO:0005516 (calmodulin bind…
arahy.Tifrunner.gnm1.Arahy.01	95376300	95388805	-	arahy.V3N0NP	Coils:Coil,InterPro:IPR006594,InterPro:IPR007718,PANTHER:PTHR23216,Pfam:PF05022,Prosite:PS50896,SMART:SM00667	GO:0005515	nucleolar and coiled-body phosphoprotein 1-like isoform X1 [Glycine max]%3B IPR006594 (LisH dimerisation motif)%2C IPR007718 (SRP40%2C C-terminal)%3B GO:0005515 (protein binding)
arahy.Tifrunner.gnm1.Arahy.01	95388792	95389525	+	arahy.UA1HN8	InterPro:IPR015300,Superfamily:SSF101936		Unknown protein%3B IPR015300 (DNA-binding pseudobarrel domain)
arahy.Tifrunner.gnm1.Arahy.01	95438732	95446903	+	arahy.32QIWM	InterPro:IPR019155,PANTHER:PTHR21481,Pfam:PF09758		hypothetical protein%3B IPR019155 (Uncharacterised protein family FPL)
arahy.Tifrunner.gnm1.Arahy.01	95450171	95454328	-	arahy.M4LRUB	Gene3D:G3DSA:1.10.1780.10,Gene3D:G3DSA:3.40.50.300,InterPro:IPR023150,PANTHER:PTHR11638,PANTHER:PTHR11638:SF69,Superfamily:SSF81923		Double Clp-N motif-containing P-loop nucleoside triphosphate hydrolases superfamily protein%3B IPR023150 (Double Clp-N motif)
arahy.Tifrunner.gnm1.Arahy.01	95467118	95472040	-	arahy.G9KLCC	Coils:Coil,Gene3D:G3DSA:1.50.10.50,InterPro:IPR001382,PANTHER:PTHR11742,PRINTS:PR00747,Pfam:PF01532,Superfamily:SSF48225	GO:0004571,GO:0005509,GO:0016020	alpha-mannosidase 2%3B IPR001382 (Glycoside hydrolase%2C family 47)%3B GO:0005509 (calcium ion binding)%2C GO:0016020 (membrane)
arahy.Tifrunner.gnm1.Arahy.01	95475486	95478655	+	arahy.Z25GSD	Coils:Coil,Gene3D:G3DSA:4.10.280.10,InterPro:IPR011598,PANTHER:PTHR11514,PANTHER:PTHR11514:SF13,Pfam:PF00010,Prosite:PS50888,SMART:SM00353,Superfamily:SSF47459	GO:0046983	basic helix-loop-helix (bHLH) DNA-binding superfamily protein%3B IPR011598 (Myc-type%2C basic helix-loop-helix (bHLH) domain)%3B GO:0046983 (protein dimerization activity)
arahy.Tifrunner.gnm1.Arahy.01	95479826	95484362	-	arahy.RRL2AN	Gene3D:G3DSA:3.30.429.10,InterPro:IPR001398,InterPro:IPR014347,PANTHER:PTHR11954,PANTHER:PTHR11954:SF3,Pfam:PF01187,Superfamily:SSF55331		macrophage migration inhibitory factor homolog [Glycine max]%3B IPR001398 (Macrophage migration inhibitory factor)%2C IPR014347 (Tautomerase/MIF superfamily)
arahy.Tifrunner.gnm1.Arahy.01	95480429	95482274	+	arahy.YNM2K2	InterPro:IPR018800,PANTHER:PTHR13621,PANTHER:PTHR13621:SF2,Pfam:PF10253		proline-rich protein PRCC-like [Glycine max]%3B IPR018800 (Proline-rich protein PRCC)
arahy.Tifrunner.gnm1.Arahy.01	95485641	95490150	-	arahy.E89MRS	Gene3D:G3DSA:3.30.1370.10,InterPro:IPR004087,InterPro:IPR004088,PANTHER:PTHR10288,PANTHER:PTHR10288:SF102,Pfam:PF00013,Prosite:PS50084,SMART:SM00322,Superfamily:SSF54791	GO:0003723	RNA-binding KH domain-containing protein%3B IPR004087 (K Homology domain)%3B GO:0003723 (RNA binding)
arahy.Tifrunner.gnm1.Arahy.01	95497914	95501972	+	arahy.YRC4PH	InterPro:IPR010402,PANTHER:PTHR31874,PANTHER:PTHR31874:SF0,Pfam:PF06203,Prosite:PS51017	GO:0005515	zinc finger protein CONSTANS-LIKE 16-like [Glycine max]%3B IPR010402 (CCT domain)%3B GO:0005515 (protein binding)
arahy.Tifrunner.gnm1.Arahy.01	95503012	95507031	+	arahy.CQ9LD6	Coils:Coil,InterPro:IPR011422,PANTHER:PTHR24007,Pfam:PF07576		BRCA1-associated protein-like [Glycine max]%3B IPR011422 (BRCA1-associated 2)
arahy.Tifrunner.gnm1.Arahy.01	95524294	95527700	+	arahy.APGH35	Coils:Coil,InterPro:IPR011422,Pfam:PF07576		zinc finger (C3HC4-type RING finger) family protein%3B IPR011422 (BRCA1-associated 2)
arahy.Tifrunner.gnm1.Arahy.01	95544297	95547239	+	arahy.9XJ6IP	Gene3D:G3DSA:3.40.718.10,InterPro:IPR001804,InterPro:IPR024084,PANTHER:PTHR11835,Pfam:PF00180,Superfamily:SSF53659	GO:0000287,GO:0016616,GO:0051287,GO:0055114	isopropylmalate dehydrogenase 2%3B IPR001804 (Isocitrate and isopropylmalate dehydrogenases family)%2C IPR024084 (Isopropylmalate dehydrogenase-like domain)%3B GO:0000287 (magnesium ion binding)%2C GO:0051287 (NAD binding)%2C GO:0055114 (oxidation-reduction process)
arahy.Tifrunner.gnm1.Arahy.01	95551570	95565926	+	arahy.K6DZ42	Coils:Coil,Gene3D:G3DSA:3.30.40.10,InterPro:IPR001607,InterPro:IPR001841,InterPro:IPR011422,InterPro:IPR013083,PANTHER:PTHR24007,Pfam:PF02148,Pfam:PF07576,Pfam:PF13639,Prosite:PS50089,Prosite:PS50271,SMART:SM00184,SMART:SM00290,Superfamily:SSF57850	GO:0005515,GO:0008270	zinc finger (C3HC4-type RING finger) family protein%3B IPR001607 (Zinc finger%2C UBP-type)%2C IPR011422 (BRCA1-associated 2)%2C IPR013083 (Zinc finger%2C RING/FYVE/PHD-type)%3B GO:0005515 (protein binding)%2C GO:0008270 (zinc ion binding)
arahy.Tifrunner.gnm1.Arahy.01	95576761	95580601	+	arahy.PQEG92	Gene3D:G3DSA:3.30.40.10,InterPro:IPR001607,InterPro:IPR001841,InterPro:IPR011422,InterPro:IPR013083,PANTHER:PTHR24007,Pfam:PF02148,Pfam:PF07576,Pfam:PF13639,Prosite:PS50089,Prosite:PS50271,SMART:SM00184,SMART:SM00290,Superfamily:SSF57850	GO:0005515,GO:0008270	zinc finger (C3HC4-type RING finger) family protein%3B IPR001607 (Zinc finger%2C UBP-type)%2C IPR011422 (BRCA1-associated 2)%2C IPR013083 (Zinc finger%2C RING/FYVE/PHD-type)%3B GO:0005515 (protein binding)%2C GO:0008270 (zinc ion binding)
arahy.Tifrunner.gnm1.Arahy.01	95581237	95583535	+	arahy.03MBRC			Unknown protein
arahy.Tifrunner.gnm1.Arahy.01	95584809	95585019	+	arahy.MKN8I3			Unknown protein
arahy.Tifrunner.gnm1.Arahy.01	95587711	95589503	+	arahy.BPI4KG			Unknown protein
arahy.Tifrunner.gnm1.Arahy.01	95590944	95592650	+	arahy.8LD30U	Gene3D:G3DSA:2.40.330.10,InterPro:IPR015300,Superfamily:SSF101936		Unknown protein%3B IPR015300 (DNA-binding pseudobarrel domain)
arahy.Tifrunner.gnm1.Arahy.01	95636298	95637802	+	arahy.K6AR5W	Gene3D:G3DSA:3.40.140.10,InterPro:IPR002125,InterPro:IPR016192,InterPro:IPR016193,PANTHER:PTHR11079,PANTHER:PTHR11079:SF9,Pfam:PF00383,Prosite:PS00903,Superfamily:SSF53927	GO:0003824,GO:0008270,GO:0016787	Catalytic/ hydrolase/ zinc ion binding protein n%3D1 Tax%3DCoccomyxa subellipsoidea C-169 RepID%3DI0Z8L5_9CHLO%3B IPR016193 (Cytidine deaminase-like)%3B GO:0003824 (catalytic activity)%2C GO:0008270 (zinc ion binding)%2C GO:0016787 (hydrolase activity)
arahy.Tifrunner.gnm1.Arahy.01	95638414	95643620	-	arahy.FTH9FU	Coils:Coil,Gene3D:G3DSA:1.10.10.60,Gene3D:G3DSA:3.30.40.10,InterPro:IPR001356,InterPro:IPR001965,InterPro:IPR009057,InterPro:IPR011011,InterPro:IPR013083,InterPro:IPR019786,InterPro:IPR019787,PANTHER:PTHR12628,PANTHER:PTHR12628:SF10,Pfam:PF00046,Pfam:PF00628,Prosite:PS01359,Prosite:PS50016,Prosite:PS50071,SMART:SM00249,SMART:SM00389,Superfamily:SSF46689,Superfamily:SSF57903	GO:0003677,GO:0003700,GO:0005515,GO:0006355,GO:0008270,GO:0043565	pathogenesis-related homeodomain protein-like isoform X1 [Glycine max]%3B IPR009057 (Homeodomain-like)%2C IPR013083 (Zinc finger%2C RING/FYVE/PHD-type)%3B GO:0003677 (DNA binding)%2C GO:0003700 (sequence-specific DNA binding transcription factor activity)%2C GO:0005515 (protein binding)%2C GO:0008270 (zinc ion binding)%2C GO:0043565 (sequence-specific DNA binding)
arahy.Tifrunner.gnm1.Arahy.01	95646707	95647925	-	arahy.2FH55K			fiber protein Fb15
arahy.Tifrunner.gnm1.Arahy.01	95652821	95656919	+	arahy.W857VY	Gene3D:G3DSA:1.20.58.150,Gene3D:G3DSA:1.25.40.90,InterPro:IPR008942,InterPro:IPR011417,InterPro:IPR013809,InterPro:IPR014712,PANTHER:PTHR22951,PANTHER:PTHR22951:SF1,Pfam:PF07651,Prosite:PS50942,SMART:SM00273,Superfamily:SSF48464,Superfamily:SSF89009	GO:0005543,GO:0005545,GO:0030118,GO:0030276,GO:0048268	putative clathrin assembly protein At5g57200-like [Glycine max]%3B IPR008942 (ENTH/VHS)%2C IPR011417 (AP180 N-terminal homology (ANTH) domain)%3B GO:0005543 (phospholipid binding)%2C GO:0005545 (1-phosphatidylinositol binding)%2C GO:0030118 (clathrin coat)%2C GO:0030276 (clathrin binding)%2C GO:0048268 (clathrin coat assembly)
arahy.Tifrunner.gnm1.Arahy.01	95657697	95659420	-	arahy.TSPZ50			unknown protein
arahy.Tifrunner.gnm1.Arahy.01	95660530	95665582	-	arahy.DF4URC	Coils:Coil,Gene3D:G3DSA:1.10.8.270,InterPro:IPR000195,PANTHER:PTHR22957,PANTHER:PTHR22957:SF24,Pfam:PF00566,Prosite:PS50086,SMART:SM00164,Superfamily:SSF47923	GO:0005097,GO:0032313	Rab GTPase activator%3B IPR000195 (Rab-GTPase-TBC domain)%3B GO:0005097 (Rab GTPase activator activity)%2C GO:0032313 (regulation of Rab GTPase activity)
arahy.Tifrunner.gnm1.Arahy.01	95681725	95692381	+	arahy.FEX8G7	Coils:Coil,Gene3D:G3DSA:3.30.70.80,Gene3D:G3DSA:3.40.50.200,InterPro:IPR000209,InterPro:IPR000648,InterPro:IPR003137,InterPro:IPR009020,InterPro:IPR010259,InterPro:IPR010435,InterPro:IPR015500,InterPro:IPR023827,InterPro:IPR023828,PANTHER:PTHR10795,PANTHER:PTHR10795:SF17,PRINTS:PR00723,Pfam:PF00082,Pfam:PF01237,Pfam:PF02225,Pfam:PF05922,Pfam:PF06280,Prosite:PS00136,Prosite:PS00138,Superfamily:SSF…	GO:0004252,GO:0005618,GO:0006508,GO:0016020,GO:0042802,GO:0043086	subtilisin-like protease-like [Glycine max]%3B IPR000648 (Oxysterol-binding protein)%2C IPR009020 (Proteinase inhibitor%2C propeptide)%2C IPR010435 (Peptidase S8A%2C DUF1034 C-terminal)%2C IPR015500 (Peptidase S8%2C subtilisin-related)%2C IPR023827 (Peptidase S8%2C subtilisin%2C Asp-active site)%2C IPR023828 (Peptidase S8%2C subtilisin%2C Ser-active site)%3B GO:0004252 (serine-type endopeptidase …
arahy.Tifrunner.gnm1.Arahy.01	95708711	95715280	+	arahy.68ANLM	InterPro:IPR003406,PANTHER:PTHR31042,PANTHER:PTHR31042:SF0,Pfam:PF02485	GO:0008375,GO:0016020	Core-2/I-branching beta-1%2C6-N-acetylglucosaminyltransferase family protein%3B IPR003406 (Glycosyl transferase%2C family 14)%3B GO:0008375 (acetylglucosaminyltransferase activity)%2C GO:0016020 (membrane)
arahy.Tifrunner.gnm1.Arahy.01	95718144	95727272	-	arahy.NH81W7	Gene3D:G3DSA:2.70.150.10,Gene3D:G3DSA:3.30.70.100,Gene3D:G3DSA:3.40.1110.10,Gene3D:G3DSA:3.40.50.1000,InterPro:IPR001757,InterPro:IPR006121,InterPro:IPR008250,InterPro:IPR018303,InterPro:IPR023214,InterPro:IPR023299,InterPro:IPR027256,InterPro:IPR027265,JCVI_TIGRFAMS:TIGR01494,JCVI_TIGRFAMS:TIGR01512,JCVI_TIGRFAMS:TIGR01525,PANTHER:PTHR24093,PANTHER:PTHR24093:SF126,PRINTS:PR00119,PRINTS:PR00943,P…	GO:0000166,GO:0006812,GO:0016021,GO:0019829,GO:0030001,GO:0046872	Heavy metal cation transport atpase%2C putative n%3D1 Tax%3DRicinus communis RepID%3DB9T1W7_RICCO%3B IPR001757 (Cation-transporting P-type ATPase)%2C IPR023214 (HAD-like domain)%3B GO:0000166 (nucleotide binding)%2C GO:0006812 (cation transport)%2C GO:0016021 (integral component of membrane)%2C GO:0019829 (cation-transporting ATPase activity)%2C GO:0030001 (metal ion transport)%2C GO:0046872 (met…
arahy.Tifrunner.gnm1.Arahy.01	95767170	95771264	+	arahy.94TNN4	Coils:Coil,InterPro:IPR006867,InterPro:IPR006868,PANTHER:PTHR21450,PANTHER:PTHR21450:SF0,Pfam:PF04782,Pfam:PF04783		uncharacterized protein LOC100776480 isoform X3 [Glycine max]%3B IPR006867 (Domain of unknown function DUF632)%2C IPR006868 (Domain of unknown function DUF630)
arahy.Tifrunner.gnm1.Arahy.01	95771335	95773923	-	arahy.K04ERL	PANTHER:PTHR12289,PANTHER:PTHR12289:SF9		metaxin-related
arahy.Tifrunner.gnm1.Arahy.01	95781345	95784437	-	arahy.FB81IM	Gene3D:G3DSA:3.40.50.150,InterPro:IPR013216,InterPro:IPR022238,PANTHER:PTHR12734,PANTHER:PTHR12734:SF0,Pfam:PF08241,Pfam:PF12589,Superfamily:SSF53335	GO:0008152,GO:0008168	S-adenosyl-L-methionine-dependent methyltransferase%3B IPR013216 (Methyltransferase type 11)%2C IPR022238 (Uncharacterised protein family%2C methyltransferase%2C Williams-Beuren syndrome)%3B GO:0008152 (metabolic process)%2C GO:0008168 (methyltransferase activity)
arahy.Tifrunner.gnm1.Arahy.01	95785985	95786776	+	arahy.QWW77J	Gene3D:G3DSA:3.30.559.10,InterPro:IPR003480,InterPro:IPR023213,PANTHER:PTHR31642,PANTHER:PTHR31642:SF0,Pfam:PF02458,Superfamily:SSF52777	GO:0016747	spermidine hydroxycinnamoyl transferase-like [Glycine max]%3B IPR003480 (Transferase)%2C IPR023213 (Chloramphenicol acetyltransferase-like domain)
arahy.Tifrunner.gnm1.Arahy.01	95788251	95788718	+	arahy.D6TL18	Gene3D:G3DSA:3.30.559.10,InterPro:IPR003480,InterPro:IPR023213,PANTHER:PTHR31642,Pfam:PF02458	GO:0016747	spermidine hydroxycinnamoyl transferase-like [Glycine max]%3B IPR003480 (Transferase)%2C IPR023213 (Chloramphenicol acetyltransferase-like domain)
arahy.Tifrunner.gnm1.Arahy.01	95789735	95797701	+	arahy.CU2YZY	Coils:Coil,Gene3D:G3DSA:1.10.950.10,Gene3D:G3DSA:3.40.20.10,InterPro:IPR003128,InterPro:IPR007122,InterPro:IPR007123,PANTHER:PTHR11977,PANTHER:PTHR11977:SF9,PRINTS:PR00597,Pfam:PF00626,Pfam:PF02209,Prosite:PS51089,SMART:SM00153,SMART:SM00262,Superfamily:SSF47050,Superfamily:SSF55753	GO:0003779,GO:0007010	villin-4-like isoform X8 [Glycine max]%3B IPR003128 (Villin headpiece)%2C IPR007122 (Villin/Gelsolin)%3B GO:0003779 (actin binding)%2C GO:0007010 (cytoskeleton organization)
arahy.Tifrunner.gnm1.Arahy.01	95807998	95813535	+	arahy.ZVB07A	Gene3D:G3DSA:2.70.98.10,InterPro:IPR008183,InterPro:IPR011013,InterPro:IPR014718,InterPro:IPR025532,PANTHER:PTHR11122,PANTHER:PTHR11122:SF9,PIR:PIRSF016020,Pfam:PF01263,Superfamily:SSF74650	GO:0003824,GO:0005975,GO:0016853,GO:0030246	aldose 1-epimerase family protein%3B IPR008183 (Aldose 1-/Glucose-6-phosphate 1-epimerase)%2C IPR011013 (Galactose mutarotase-like domain)%3B GO:0003824 (catalytic activity)%2C GO:0005975 (carbohydrate metabolic process)%2C GO:0016853 (isomerase activity)%2C GO:0030246 (carbohydrate binding)
arahy.Tifrunner.gnm1.Arahy.01	95816409	95818342	+	arahy.W4SF8H	Gene3D:G3DSA:1.10.420.10,Gene3D:G3DSA:1.10.520.10,InterPro:IPR000823,InterPro:IPR002016,InterPro:IPR010255,InterPro:IPR019793,InterPro:IPR019794,PANTHER:PTHR31517,PANTHER:PTHR31517:SF0,PRINTS:PR00458,PRINTS:PR00461,Pfam:PF00141,Prosite:PS00435,Prosite:PS00436,Prosite:PS50873,Superfamily:SSF48113	GO:0004601,GO:0006979,GO:0020037,GO:0055114	Peroxidase family protein%3B IPR010255 (Haem peroxidase)%3B GO:0004601 (peroxidase activity)%2C GO:0006979 (response to oxidative stress)%2C GO:0020037 (heme binding)%2C GO:0055114 (oxidation-reduction process)
arahy.Tifrunner.gnm1.Arahy.01	95861238	95862700	-	arahy.38WMVK			uncharacterized protein LOC100799189 isoform X4 [Glycine max]
arahy.Tifrunner.gnm1.Arahy.01	95880085	95881213	-	arahy.N1BBZF	InterPro:IPR010903,Pfam:PF07466		La-related protein 6 isoform 1 n%3D1 Tax%3DTheobroma cacao RepID%3DUPI00042B2C36%3B IPR010903 (Protein of unknown function DUF1517)
arahy.Tifrunner.gnm1.Arahy.01	95896374	95903686	-	arahy.1IW9Y2	Coils:Coil,Gene3D:G3DSA:1.20.1110.10,Gene3D:G3DSA:2.70.150.10,Gene3D:G3DSA:3.40.1110.10,InterPro:IPR001757,InterPro:IPR004014,InterPro:IPR006534,InterPro:IPR008250,InterPro:IPR018303,InterPro:IPR023214,InterPro:IPR023298,InterPro:IPR023299,JCVI_TIGRFAMS:TIGR01494,JCVI_TIGRFAMS:TIGR01647,PANTHER:PTHR24093,PANTHER:PTHR24093:SF127,PRINTS:PR00119,PRINTS:PR00120,Pfam:PF00122,Pfam:PF00690,Pfam:PF00702,…	GO:0000166,GO:0006200,GO:0006754,GO:0006812,GO:0016021,GO:0016887,GO:0019829,GO:0046872	plasma membrane H+-ATPase%3B IPR001757 (Cation-transporting P-type ATPase)%2C IPR023214 (HAD-like domain)%2C IPR023298 (P-type ATPase%2C transmembrane domain)%3B GO:0000166 (nucleotide binding)%2C GO:0006200 (ATP catabolic process)%2C GO:0006754 (ATP biosynthetic process)%2C GO:0006812 (cation transport)%2C GO:0016021 (integral component of membrane)%2C GO:0016887 (ATPase activity)%2C GO:0019829 …
arahy.Tifrunner.gnm1.Arahy.01	95928355	95929141	+	arahy.ES6UTP	InterPro:IPR026103,InterPro:IPR027806,PANTHER:PTHR22930,PANTHER:PTHR22930:SF5,Pfam:PF13359		putative nuclease HARBI1-like [Glycine max]%3B IPR026103 (Harbinger transposase-derived nuclease)%2C IPR027806 (Harbinger transposase-derived nuclease domain)
arahy.Tifrunner.gnm1.Arahy.01	95929212	95930873	+	arahy.9Y5MLW	Coils:Coil,InterPro:IPR024752,Pfam:PF12776		uncharacterized protein At2g29880-like [Glycine max]%3B IPR024752 (Myb/SANT-like domain)
arahy.Tifrunner.gnm1.Arahy.01	95934776	95940335	-	arahy.J8SPSJ	Coils:Coil,Gene3D:G3DSA:2.40.50.140,Gene3D:G3DSA:3.30.930.10,HAMAP:MF_00252,InterPro:IPR002313,InterPro:IPR004364,InterPro:IPR004365,InterPro:IPR006195,InterPro:IPR012340,InterPro:IPR018149,InterPro:IPR018150,JCVI_TIGRFAMS:TIGR00499,PANTHER:PTHR22594,PANTHER:PTHR22594:SF4,PRINTS:PR00982,Pfam:PF00152,Pfam:PF01336,Prosite:PS50862,Superfamily:SSF50249,Superfamily:SSF55681	GO:0000166,GO:0003676,GO:0004812,GO:0004824,GO:0005524,GO:0005737,GO:0006418,GO:0006430	lysine-tRNA ligase-like protein%3B IPR018150 (Aminoacyl-tRNA synthetase%2C class II (D/K/N)-like)%3B GO:0000166 (nucleotide binding)%2C GO:0003676 (nucleic acid binding)%2C GO:0004812 (aminoacyl-tRNA ligase activity)%2C GO:0004824 (lysine-tRNA ligase activity)%2C GO:0005524 (ATP binding)%2C GO:0005737 (cytoplasm)%2C GO:0006418 (tRNA aminoacylation for protein translation)%2C GO:0006430 (lysyl-tRN…
arahy.Tifrunner.gnm1.Arahy.01	95941611	95946056	-	arahy.79IGHD	InterPro:IPR000537,PANTHER:PTHR11048,PANTHER:PTHR11048:SF1,Pfam:PF01040	GO:0004659,GO:0016021	homogentisate phytyltransferase 1%3B IPR000537 (UbiA prenyltransferase family)%3B GO:0004659 (prenyltransferase activity)%2C GO:0016021 (integral component of membrane)
arahy.Tifrunner.gnm1.Arahy.01	95969374	95977418	+	arahy.2Q8XNQ	Gene3D:G3DSA:1.20.1280.50,Gene3D:G3DSA:2.120.10.80,Gene3D:G3DSA:2.130.10.80,Gene3D:G3DSA:3.30.450.20,InterPro:IPR000014,InterPro:IPR001810,InterPro:IPR011043,InterPro:IPR015915,InterPro:IPR015916,PANTHER:PTHR23244,PANTHER:PTHR23244:SF9,Pfam:PF12937,Pfam:PF13415,Pfam:PF13418,Pfam:PF13426,Prosite:PS50112,Superfamily:SSF50965,Superfamily:SSF55785,Superfamily:SSF81383	GO:0004871,GO:0005515,GO:0007165	kelch domain-containing protein 4-like isoform X3 [Glycine max]%3B IPR000014 (PAS domain)%2C IPR001810 (F-box domain)%2C IPR011043 (Galactose oxidase/kelch%2C beta-propeller)%2C IPR015915 (Kelch-type beta propeller)%2C IPR015916 (Galactose oxidase%2C beta-propeller)%3B GO:0004871 (signal transducer activity)%2C GO:0005515 (protein binding)%2C GO:0007165 (signal transduction)
arahy.Tifrunner.gnm1.Arahy.01	95978144	95985404	+	arahy.B5GTII	Gene3D:G3DSA:2.130.10.10,InterPro:IPR001680,InterPro:IPR011047,InterPro:IPR015943,InterPro:IPR017986,PANTHER:PTHR22847,PANTHER:PTHR22847:SF207,Pfam:PF00400,Prosite:PS50082,Prosite:PS50294,SMART:SM00320,Superfamily:SSF50978,Superfamily:SSF50998	GO:0005515	transducin/WD-like repeat-protein%3B IPR011047 (Quinonprotein alcohol dehydrogenase-like superfamily)%2C IPR015943 (WD40/YVTN repeat-like-containing domain)%3B GO:0005515 (protein binding)
arahy.Tifrunner.gnm1.Arahy.01	95987956	95992976	-	arahy.K5PPYT	Coils:Coil,Gene3D:G3DSA:1.10.510.10,Gene3D:G3DSA:2.60.120.200,Gene3D:G3DSA:3.30.200.20,InterPro:IPR000719,InterPro:IPR002290,InterPro:IPR008271,InterPro:IPR011009,InterPro:IPR013320,InterPro:IPR017441,PANTHER:PTHR24420,Pfam:PF00069,Prosite:PS00107,Prosite:PS00108,Prosite:PS50011,SMART:SM00220,Superfamily:SSF56112	GO:0004672,GO:0004674,GO:0005524,GO:0006468,GO:0016772	ATP binding/protein serine/threonine kinase [Glycine max]%3B IPR011009 (Protein kinase-like domain)%2C IPR013320 (Concanavalin A-like lectin/glucanase%2C subgroup)%3B GO:0004672 (protein kinase activity)%2C GO:0004674 (protein serine/threonine kinase activity)%2C GO:0005524 (ATP binding)%2C GO:0006468 (protein phosphorylation)
arahy.Tifrunner.gnm1.Arahy.01	96001834	96003836	+	arahy.TB3R4X	InterPro:IPR013957,Pfam:PF08648		U4/U6.U5 small nuclear ribonucleoprotein 27 kDa protein-like [Glycine max]%3B IPR013957 (Domain of unknown function DUF1777)
arahy.Tifrunner.gnm1.Arahy.01	96004054	96011516	-	arahy.7U0T6N	Gene3D:G3DSA:2.60.40.10,InterPro:IPR003961,InterPro:IPR013783,PANTHER:PTHR21736,PANTHER:PTHR21736:SF13,Pfam:PF00041,Pfam:PF07227,Prosite:PS50853,Superfamily:SSF49265	GO:0005515	VIN3-like protein 1-like isoform X5 [Glycine max]%3B IPR013783 (Immunoglobulin-like fold)%3B GO:0005515 (protein binding)
arahy.Tifrunner.gnm1.Arahy.01	96029742	96033221	-	arahy.5AD0HB	Gene3D:G3DSA:3.30.730.10,InterPro:IPR001471,InterPro:IPR016177,PANTHER:PTHR32467,PANTHER:PTHR32467:SF0,PRINTS:PR00367,Pfam:PF00847,Prosite:PS51032,SMART:SM00380,Superfamily:SSF54171	GO:0003677,GO:0003700,GO:0006355	AP2-like ethylene-responsive transcription factor AIL5-like [Glycine max]%3B IPR016177 (DNA-binding domain)%3B GO:0003677 (DNA binding)%2C GO:0003700 (sequence-specific DNA binding transcription factor activity)
arahy.Tifrunner.gnm1.Arahy.01	96053677	96057640	-	arahy.59XDTJ	Gene3D:G3DSA:1.10.10.10,Gene3D:G3DSA:2.40.50.140,InterPro:IPR004365,InterPro:IPR011991,InterPro:IPR012340,InterPro:IPR014646,InterPro:IPR014892,PANTHER:PTHR13989,PANTHER:PTHR13989:SF7,PIR:PIRSF036949,Pfam:PF01336,Pfam:PF08784,Superfamily:SSF46785,Superfamily:SSF50249	GO:0003676	OB-fold nucleic acid binding domain containing protein n%3D1 Tax%3DZea mays RepID%3DB4FKL8_MAIZE%3B IPR014646 (Replication protein A%2C subunit RPA32)%3B GO:0003676 (nucleic acid binding)
arahy.Tifrunner.gnm1.Arahy.01	96079166	96083802	-	arahy.UF0NDT	Coils:Coil,InterPro:IPR021622,PANTHER:PTHR21736,PANTHER:PTHR21736:SF19,Pfam:PF11559		Afadin/alpha-actinin-binding protein%3B IPR021622 (Afadin/alpha-actinin-binding)
arahy.Tifrunner.gnm1.Arahy.01	96087529	96089566	+	arahy.46C7PY	InterPro:IPR019557,Pfam:PF10536		serine/threonine-protein phosphatase 7 long form homolog [Glycine max]%3B IPR019557 (Aminotransferase-like%2C plant mobile domain)
arahy.Tifrunner.gnm1.Arahy.01	96099962	96109003	+	arahy.2XG0SD	Gene3D:G3DSA:1.20.990.10,Gene3D:G3DSA:2.40.30.10,Gene3D:G3DSA:3.40.50.360,Gene3D:G3DSA:3.40.50.80,InterPro:IPR001094,InterPro:IPR001433,InterPro:IPR001709,InterPro:IPR003097,InterPro:IPR008254,InterPro:IPR017927,InterPro:IPR017938,InterPro:IPR023173,InterPro:IPR023208,PANTHER:PTHR19384,PIR:PIRSF000208,PRINTS:PR00369,PRINTS:PR00371,Pfam:PF00175,Pfam:PF00258,Pfam:PF00667,Prosite:PS50902,Prosite:PS5…	GO:0003958,GO:0005506,GO:0010181,GO:0016491,GO:0055114	NADPH-cytochrome P450 family 2 reductase%3B IPR001094 (Flavodoxin)%2C IPR023173 (NADPH-cytochrome p450 reductase%2C FAD-binding%2C alpha-helical domain-3)%3B GO:0003958 (NADPH-hemoprotein reductase activity)%2C GO:0005506 (iron ion binding)%2C GO:0010181 (FMN binding)%2C GO:0016491 (oxidoreductase activity)%2C GO:0055114 (oxidation-reduction process)
arahy.Tifrunner.gnm1.Arahy.01	96111212	96113076	-	arahy.DA8MAP	Gene3D:G3DSA:2.30.30.100,InterPro:IPR001163,InterPro:IPR006649,InterPro:IPR010920,InterPro:IPR016487,PANTHER:PTHR11021,PIR:PIRSF006609,Pfam:PF01423,SMART:SM00651,Superfamily:SSF50182	GO:0005634,GO:0006396	small nuclear ribonucleoprotein F%3B IPR010920 (Like-Sm (LSM) domain)%2C IPR016487 (Small nuclear ribonucleoprotein SmF)%3B GO:0005634 (nucleus)%2C GO:0006396 (RNA processing)
arahy.Tifrunner.gnm1.Arahy.01	96121274	96122685	+	arahy.LBMC6N	InterPro:IPR003311,InterPro:IPR011525,Pfam:PF02309,Prosite:PS50962	GO:0005634,GO:0006355,GO:0046983	indole-3-acetic acid inducible 33%3B IPR003311 (AUX/IAA protein)%3B GO:0005634 (nucleus)%2C GO:0046983 (protein dimerization activity)
arahy.Tifrunner.gnm1.Arahy.01	96125941	96129117	-	arahy.0AS7E9	Gene3D:G3DSA:3.40.50.1000,InterPro:IPR006439,InterPro:IPR023214,JCVI_TIGRFAMS:TIGR01509,PANTHER:PTHR18901,Pfam:PF13419,Superfamily:SSF56784	GO:0008152,GO:0016787	haloacid dehalogenase-like hydrolase family protein%3B IPR006439 (HAD hydrolase%2C subfamily IA)%2C IPR023214 (HAD-like domain)%3B GO:0008152 (metabolic process)%2C GO:0016787 (hydrolase activity)
arahy.Tifrunner.gnm1.Arahy.01	96144453	96146861	-	arahy.UZSK02			Histone H4 n%3D1 Tax%3DOstreococcus tauri RepID%3DQ01FF9_OSTTA
arahy.Tifrunner.gnm1.Arahy.01	96152841	96154748	-	arahy.F5X18S	InterPro:IPR018808,InterPro:IPR028565,Pfam:PF10291,Prosite:PS51072		uncharacterized protein LOC100781636 isoform 1 [Glycine max]%3B IPR028565 (Mu homology domain)
arahy.Tifrunner.gnm1.Arahy.01	96155582	96159475	-	arahy.N76PQP	Gene3D:G3DSA:1.20.58.90,InterPro:IPR010989,InterPro:IPR015260,Pfam:PF09177,Superfamily:SSF47661	GO:0016020,GO:0016192,GO:0048193	syntaxin/T-SNARE family protein%3B IPR010989 (t-SNARE)%3B GO:0016020 (membrane)%2C GO:0016192 (vesicle-mediated transport)%2C GO:0048193 (Golgi vesicle transport)
arahy.Tifrunner.gnm1.Arahy.01	96161322	96167573	-	arahy.B1Q0FL	Gene3D:G3DSA:3.90.1410.10,Gene3D:G3DSA:3.90.1420.10,InterPro:IPR001214,InterPro:IPR015353,PANTHER:PTHR13271,PANTHER:PTHR13271:SF7,Pfam:PF00856,Prosite:PS50280,Superfamily:SSF82199	GO:0005515	SET domain-containing protein%3B IPR001214 (SET domain)%2C IPR015353 (Rubisco LSMT%2C substrate-binding domain)%3B GO:0005515 (protein binding)
arahy.Tifrunner.gnm1.Arahy.01	96173995	96175729	-	arahy.N3PG51			Unknown protein
arahy.Tifrunner.gnm1.Arahy.01	96191377	96194798	-	arahy.6TSM6Q	InterPro:IPR006977,PANTHER:PTHR21236,PANTHER:PTHR21236:SF1,Pfam:PF04893	GO:0016020	Integral membrane Yip1 family protein%3B IPR006977 (Yip1 domain)%3B GO:0016020 (membrane)
arahy.Tifrunner.gnm1.Arahy.01	96195686	96202928	-	arahy.8J5KLD	Gene3D:G3DSA:2.40.160.10,InterPro:IPR002659,InterPro:IPR023614,InterPro:IPR027246,PANTHER:PTHR11743,PANTHER:PTHR11743:SF14,Pfam:PF01459,Pfam:PF01762	GO:0005741,GO:0006486,GO:0008378,GO:0016020,GO:0055085	mitochondrial outer membrane protein porin 1-like [Glycine max]%3B IPR002659 (Glycosyl transferase%2C family 31)%2C IPR023614 (Porin domain)%2C IPR027246 (Eukaryotic porin/Tom40)%3B GO:0005741 (mitochondrial outer membrane)%2C GO:0006486 (protein glycosylation)%2C GO:0008378 (galactosyltransferase activity)%2C GO:0016020 (membrane)%2C GO:0055085 (transmembrane transport)
arahy.Tifrunner.gnm1.Arahy.01	96237005	96239277	+	arahy.ZMH3BW	Gene3D:G3DSA:2.40.330.10,InterPro:IPR015300,Superfamily:SSF101936		B3 domain-containing transcription factor VRN1-like isoform X3 [Glycine max]%3B IPR015300 (DNA-binding pseudobarrel domain)
arahy.Tifrunner.gnm1.Arahy.01	96242220	96245208	-	arahy.8ISJ9F	Gene3D:G3DSA:4.10.60.10,InterPro:IPR001878,Prosite:PS50158,Superfamily:SSF57756	GO:0003676,GO:0008270	protein FAR1-RELATED SEQUENCE 5-like [Glycine max]%3B IPR001878 (Zinc finger%2C CCHC-type)%3B GO:0003676 (nucleic acid binding)%2C GO:0008270 (zinc ion binding)
arahy.Tifrunner.gnm1.Arahy.01	96248067	96251891	+	arahy.IT8P61	Gene3D:G3DSA:2.30.38.10,Gene3D:G3DSA:3.30.300.30,Gene3D:G3DSA:3.40.50.980,InterPro:IPR000873,InterPro:IPR020845,InterPro:IPR025110,PANTHER:PTHR24096,PANTHER:PTHR24096:SF16,Pfam:PF00501,Pfam:PF13193,Prosite:PS00455,Superfamily:SSF56801	GO:0003824,GO:0008152	4-coumarate:CoA ligase 2%3B IPR000873 (AMP-dependent synthetase/ligase)%2C IPR025110 (AMP-binding enzyme C-terminal domain)%3B GO:0003824 (catalytic activity)%2C GO:0008152 (metabolic process)
arahy.Tifrunner.gnm1.Arahy.01	96268337	96273039	+	arahy.Y23DM6	Gene3D:G3DSA:2.30.38.10,Gene3D:G3DSA:3.30.300.30,Gene3D:G3DSA:3.40.50.980,InterPro:IPR000873,InterPro:IPR020845,InterPro:IPR025110,PANTHER:PTHR24096,PANTHER:PTHR24096:SF16,Pfam:PF00501,Pfam:PF13193,Prosite:PS00455,Superfamily:SSF56801	GO:0003824,GO:0008152	4-coumarate:CoA ligase 2%3B IPR000873 (AMP-dependent synthetase/ligase)%2C IPR025110 (AMP-binding enzyme C-terminal domain)%3B GO:0003824 (catalytic activity)%2C GO:0008152 (metabolic process)
arahy.Tifrunner.gnm1.Arahy.01	96327579	96329341	-	arahy.TW0DHY	InterPro:IPR006459,InterPro:IPR006702,JCVI_TIGRFAMS:TIGR01569,PANTHER:PTHR11615,PANTHER:PTHR11615:SF62,Pfam:PF04535		CASP-like protein 3 [Glycine max]%3B IPR006702 (Uncharacterised protein family UPF0497%2C trans-membrane plant)
arahy.Tifrunner.gnm1.Arahy.01	96362585	96365077	-	arahy.5CAM0E	Gene3D:G3DSA:2.60.120.200,InterPro:IPR000757,InterPro:IPR008263,InterPro:IPR008264,InterPro:IPR008985,InterPro:IPR010713,InterPro:IPR013320,InterPro:IPR016455,PANTHER:PTHR31062,PANTHER:PTHR31062:SF0,PIR:PIRSF005604,PRINTS:PR00737,Pfam:PF00722,Pfam:PF06955,Prosite:PS01034,Superfamily:SSF49899	GO:0004553,GO:0005618,GO:0005975,GO:0006073,GO:0016762,GO:0048046	xyloglucan endotransglucosylase/hydrolase 21%3B IPR008264 (Beta-glucanase)%2C IPR008985 (Concanavalin A-like lectin/glucanases superfamily)%2C IPR016455 (Xyloglucan endotransglucosylase/hydrolase)%3B GO:0005618 (cell wall)%2C GO:0005975 (carbohydrate metabolic process)%2C GO:0006073 (cellular glucan metabolic process)%2C GO:0016762 (xyloglucan:xyloglucosyl transferase activity)%2C GO:0048046 (apo…
arahy.Tifrunner.gnm1.Arahy.01	96366046	96373155	+	arahy.FWQ16B	Gene3D:G3DSA:2.60.120.200,InterPro:IPR000757,InterPro:IPR008263,InterPro:IPR008264,InterPro:IPR008985,InterPro:IPR010713,InterPro:IPR013320,PANTHER:PTHR31062,PANTHER:PTHR31062:SF0,PRINTS:PR00737,Pfam:PF00722,Pfam:PF06955,Prosite:PS01034,Superfamily:SSF49899	GO:0004553,GO:0005618,GO:0005975,GO:0006073,GO:0016762,GO:0048046	Xyloglucan endotransglucosylase/hydrolase family protein%3B IPR008264 (Beta-glucanase)%2C IPR008985 (Concanavalin A-like lectin/glucanases superfamily)%2C IPR013320 (Concanavalin A-like lectin/glucanase%2C subgroup)%3B GO:0005618 (cell wall)%2C GO:0005975 (carbohydrate metabolic process)%2C GO:0006073 (cellular glucan metabolic process)%2C GO:0016762 (xyloglucan:xyloglucosyl transferase activity)…
arahy.Tifrunner.gnm1.Arahy.01	96374962	96381971	-	arahy.Z1AXDZ	InterPro:IPR012416,PANTHER:PTHR31713,PANTHER:PTHR31713:SF1,Pfam:PF07887		Calmodulin-binding protein%3B IPR012416 (Calmodulin binding protein-like)
arahy.Tifrunner.gnm1.Arahy.01	96375154	96376501	+	arahy.S987R3	Gene3D:G3DSA:2.60.120.200,InterPro:IPR000757,InterPro:IPR008985,InterPro:IPR010713,InterPro:IPR013320,InterPro:IPR016455,PANTHER:PTHR31062,PANTHER:PTHR31062:SF0,PIR:PIRSF005604,Pfam:PF00722,Pfam:PF06955,Superfamily:SSF49899	GO:0004553,GO:0005618,GO:0005975,GO:0006073,GO:0016762,GO:0048046	Xyloglucan endotransglucosylase/hydrolase family protein%3B IPR008985 (Concanavalin A-like lectin/glucanases superfamily)%2C IPR016455 (Xyloglucan endotransglucosylase/hydrolase)%3B GO:0005618 (cell wall)%2C GO:0005975 (carbohydrate metabolic process)%2C GO:0006073 (cellular glucan metabolic process)%2C GO:0016762 (xyloglucan:xyloglucosyl transferase activity)%2C GO:0048046 (apoplast)
arahy.Tifrunner.gnm1.Arahy.01	96382311	96388601	-	arahy.MG2J04	Gene3D:G3DSA:3.40.50.300,Gene3D:G3DSA:3.40.640.10,Gene3D:G3DSA:3.90.1150.10,InterPro:IPR005814,InterPro:IPR015421,InterPro:IPR015422,InterPro:IPR015424,InterPro:IPR027417,PANTHER:PTHR11986,PANTHER:PTHR11986:SF4,Pfam:PF00202,Pfam:PF13500,Prosite:PS00600,Superfamily:SSF52540,Superfamily:SSF53383	GO:0003824,GO:0008483,GO:0030170	adenosylmethionine-8-amino-7-oxononanoate transaminase%3B IPR005814 (Aminotransferase class-III)%2C IPR015424 (Pyridoxal phosphate-dependent transferase)%2C IPR027417 (P-loop containing nucleoside triphosphate hydrolase)%3B GO:0003824 (catalytic activity)%2C GO:0008483 (transaminase activity)%2C GO:0030170 (pyridoxal phosphate binding)
arahy.Tifrunner.gnm1.Arahy.01	96397174	96411688	+	arahy.SR1Y0A	Gene3D:G3DSA:1.10.510.10,Gene3D:G3DSA:3.30.200.20,InterPro:IPR000270,InterPro:IPR000719,InterPro:IPR001245,InterPro:IPR002290,InterPro:IPR008271,InterPro:IPR011009,InterPro:IPR017441,PANTHER:PTHR23257,PANTHER:PTHR23257:SF68,PRINTS:PR00109,Pfam:PF00564,Pfam:PF07714,Prosite:PS00107,Prosite:PS00108,Prosite:PS50011,SMART:SM00220,SMART:SM00666,Superfamily:SSF54277,Superfamily:SSF56112	GO:0004672,GO:0004674,GO:0005515,GO:0005524,GO:0006468,GO:0016772	Protein kinase superfamily protein%3B IPR000270 (Phox/Bem1p)%2C IPR011009 (Protein kinase-like domain)%3B GO:0004672 (protein kinase activity)%2C GO:0004674 (protein serine/threonine kinase activity)%2C GO:0005515 (protein binding)%2C GO:0005524 (ATP binding)%2C GO:0006468 (protein phosphorylation)
arahy.Tifrunner.gnm1.Arahy.01	96415362	96428167	+	arahy.201XHT	Coils:Coil,Gene3D:G3DSA:1.10.510.10,Gene3D:G3DSA:3.30.200.20,InterPro:IPR000270,InterPro:IPR000719,InterPro:IPR001245,InterPro:IPR002290,InterPro:IPR008271,InterPro:IPR011009,InterPro:IPR017441,PANTHER:PTHR23257,PANTHER:PTHR23257:SF68,PRINTS:PR00109,Pfam:PF00564,Pfam:PF07714,Prosite:PS00107,Prosite:PS00108,Prosite:PS50011,SMART:SM00220,SMART:SM00666,Superfamily:SSF54277,Superfamily:SSF56112	GO:0004672,GO:0004674,GO:0005515,GO:0005524,GO:0006468,GO:0016772	Protein kinase superfamily protein%3B IPR000270 (Phox/Bem1p)%2C IPR011009 (Protein kinase-like domain)%3B GO:0004672 (protein kinase activity)%2C GO:0004674 (protein serine/threonine kinase activity)%2C GO:0005515 (protein binding)%2C GO:0005524 (ATP binding)%2C GO:0006468 (protein phosphorylation)
arahy.Tifrunner.gnm1.Arahy.01	96435476	96437727	+	arahy.651GAD	Gene3D:G3DSA:1.10.10.60,InterPro:IPR001005,InterPro:IPR009057,InterPro:IPR017930,PANTHER:PTHR10641,PANTHER:PTHR10641:SF30,Pfam:PF00249,Prosite:PS51294,SMART:SM00717,Superfamily:SSF46689	GO:0003677,GO:0003682	MYB transcription factor MYB92 [Glycine max]%3B IPR009057 (Homeodomain-like)%3B GO:0003677 (DNA binding)%2C GO:0003682 (chromatin binding)
arahy.Tifrunner.gnm1.Arahy.01	96442778	96444978	-	arahy.PS1AJ7	Gene3D:G3DSA:3.40.50.2000,InterPro:IPR002213,PANTHER:PTHR11926,PANTHER:PTHR11926:SF66,Pfam:PF00201,Superfamily:SSF53756	GO:0008152,GO:0016758	UDP-Glycosyltransferase superfamily protein%3B IPR002213 (UDP-glucuronosyl/UDP-glucosyltransferase)%3B GO:0008152 (metabolic process)
arahy.Tifrunner.gnm1.Arahy.01	96451129	96455929	-	arahy.1TF8QR	Gene3D:G3DSA:1.10.510.10,Gene3D:G3DSA:3.30.200.20,InterPro:IPR000719,InterPro:IPR002290,InterPro:IPR008271,InterPro:IPR011009,InterPro:IPR020636,PANTHER:PTHR24347,PANTHER:PTHR24347:SF103,Pfam:PF00069,Prosite:PS00108,Prosite:PS50011,SMART:SM00220,Superfamily:SSF56112	GO:0004672,GO:0004674,GO:0005524,GO:0006468,GO:0016772	protein kinase family protein%3B IPR020636 (Calcium/calmodulin-dependent/calcium-dependent protein kinase)%3B GO:0004672 (protein kinase activity)%2C GO:0004674 (protein serine/threonine kinase activity)%2C GO:0005524 (ATP binding)%2C GO:0006468 (protein phosphorylation)
arahy.Tifrunner.gnm1.Arahy.01	96458514	96462769	+	arahy.WFV6V5	Coils:Coil,Gene3D:G3DSA:3.20.20.150,HAMAP:MF_00455,InterPro:IPR001998,InterPro:IPR013022,InterPro:IPR013452,JCVI_TIGRFAMS:TIGR02630,PANTHER:PTHR32176,PRINTS:PR00688,Pfam:PF01261,Prosite:PS51415,Superfamily:SSF51658	GO:0005975,GO:0009045	xylose isomerase family protein%3B IPR001998 (Xylose isomerase)%3B GO:0005975 (carbohydrate metabolic process)%2C GO:0009045 (xylose isomerase activity)
arahy.Tifrunner.gnm1.Arahy.01	96464852	96466898	+	arahy.FZN7A9	InterPro:IPR007788,PANTHER:PTHR31270,PANTHER:PTHR31270:SF0,Pfam:PF05096		glutamine cyclotransferase%3B IPR007788 (Glutamine cyclotransferase)
arahy.Tifrunner.gnm1.Arahy.01	96471616	96473547	+	arahy.RPT2MV	Gene3D:G3DSA:3.40.50.1820,InterPro:IPR022742,PANTHER:PTHR11614,PANTHER:PTHR11614:SF20,Pfam:PF12146,Superfamily:SSF53474		caffeoylshikimate esterase isoform X1 [Glycine max]%3B IPR022742 (Putative lysophospholipase)
arahy.Tifrunner.gnm1.Arahy.01	96501442	96505651	+	arahy.I0L8ET	Gene3D:G3DSA:3.40.50.300,InterPro:IPR005225,InterPro:IPR006687,InterPro:IPR006689,InterPro:IPR024156,InterPro:IPR027417,JCVI_TIGRFAMS:TIGR00231,PANTHER:PTHR11711,PRINTS:PR00328,Pfam:PF00025,Prosite:PS51417,SMART:SM00177,SMART:SM00178,Superfamily:SSF52540	GO:0005525,GO:0005622,GO:0006886,GO:0007264	ADP-ribosylation factor 3%3B IPR005225 (Small GTP-binding protein domain)%2C IPR006689 (Small GTPase superfamily%2C ARF/SAR type)%2C IPR027417 (P-loop containing nucleoside triphosphate hydrolase)%3B GO:0005525 (GTP binding)%2C GO:0005622 (intracellular)%2C GO:0006886 (intracellular protein transport)%2C GO:0007264 (small GTPase mediated signal transduction)
arahy.Tifrunner.gnm1.Arahy.01	96539247	96543129	+	arahy.I8UD53	Coils:Coil,Gene3D:G3DSA:3.40.50.920,Gene3D:G3DSA:3.40.50.970,HAMAP:MF_00315,InterPro:IPR005475,InterPro:IPR005476,InterPro:IPR005477,InterPro:IPR009014,InterPro:IPR020826,JCVI_TIGRFAMS:TIGR00204,PANTHER:PTHR11624,PANTHER:PTHR11624:SF20,Pfam:PF02779,Pfam:PF02780,Pfam:PF13292,Prosite:PS00802,SMART:SM00861,Superfamily:SSF52518,Superfamily:SSF52922	GO:0003824,GO:0008152,GO:0008661,GO:0016114	1-deoxy-D-xylulose 5-phosphate synthase 1%3B IPR005477 (Deoxyxylulose-5-phosphate synthase)%2C IPR009014 (Transketolase%2C C-terminal/Pyruvate-ferredoxin oxidoreductase%2C domain II)%3B GO:0003824 (catalytic activity)%2C GO:0008152 (metabolic process)%2C GO:0008661 (1-deoxy-D-xylulose-5-phosphate synthase activity)%2C GO:0016114 (terpenoid biosynthetic process)
arahy.Tifrunner.gnm1.Arahy.01	96565988	96569275	+	arahy.6J3MKV	InterPro:IPR000315,InterPro:IPR010402,PANTHER:PTHR31319,PANTHER:PTHR31319:SF0,Pfam:PF00643,Pfam:PF06203,Prosite:PS50119,Prosite:PS51017,SMART:SM00336	GO:0005515,GO:0005622,GO:0008270	zinc finger protein CONSTANS-LIKE 5-like [Glycine max]%3B IPR000315 (Zinc finger%2C B-box)%2C IPR010402 (CCT domain)%3B GO:0005515 (protein binding)%2C GO:0005622 (intracellular)%2C GO:0008270 (zinc ion binding)
arahy.Tifrunner.gnm1.Arahy.01	96578815	96584689	-	arahy.AJ2ENL	Gene3D:G3DSA:1.10.510.10,Gene3D:G3DSA:3.30.200.20,Gene3D:G3DSA:3.40.50.620,InterPro:IPR000719,InterPro:IPR002290,InterPro:IPR006016,InterPro:IPR008271,InterPro:IPR011009,InterPro:IPR014729,InterPro:IPR017441,PANTHER:PTHR24420,Pfam:PF00069,Pfam:PF00582,Prosite:PS00107,Prosite:PS00108,Prosite:PS50011,SMART:SM00220,Superfamily:SSF52402,Superfamily:SSF56112	GO:0004672,GO:0004674,GO:0005524,GO:0006468,GO:0006950,GO:0016772	Protein kinase superfamily protein%3B IPR011009 (Protein kinase-like domain)%2C IPR014729 (Rossmann-like alpha/beta/alpha sandwich fold)%3B GO:0004672 (protein kinase activity)%2C GO:0004674 (protein serine/threonine kinase activity)%2C GO:0005524 (ATP binding)%2C GO:0006468 (protein phosphorylation)%2C GO:0006950 (response to stress)
arahy.Tifrunner.gnm1.Arahy.01	96586230	96588074	-	arahy.DCX03V	Gene3D:G3DSA:1.10.510.10,Gene3D:G3DSA:2.60.120.200,Gene3D:G3DSA:3.30.200.20,InterPro:IPR000719,InterPro:IPR002290,InterPro:IPR008271,InterPro:IPR011009,InterPro:IPR013320,PANTHER:PTHR24420,Pfam:PF00069,Prosite:PS00108,Prosite:PS50011,SMART:SM00220,Superfamily:SSF56112	GO:0004672,GO:0004674,GO:0005524,GO:0006468,GO:0016772	Protein kinase superfamily protein%3B IPR011009 (Protein kinase-like domain)%2C IPR013320 (Concanavalin A-like lectin/glucanase%2C subgroup)%3B GO:0004672 (protein kinase activity)%2C GO:0004674 (protein serine/threonine kinase activity)%2C GO:0005524 (ATP binding)%2C GO:0006468 (protein phosphorylation)
arahy.Tifrunner.gnm1.Arahy.01	96595057	96595518	-	arahy.0G1U1N			glutamine dumper 3
arahy.Tifrunner.gnm1.Arahy.01	96610533	96612585	-	arahy.341EN6	Gene3D:G3DSA:2.30.30.100,InterPro:IPR001163,InterPro:IPR006649,InterPro:IPR010920,InterPro:IPR027078,PANTHER:PTHR11193,PANTHER:PTHR11193:SF0,Pfam:PF01423,SMART:SM00651,Superfamily:SSF50182	GO:0000398,GO:0005681	Small nuclear ribonucleoprotein family protein%3B IPR010920 (Like-Sm (LSM) domain)%2C IPR027078 (Small nuclear ribonucleoprotein E)%3B GO:0005681 (spliceosomal complex)
arahy.Tifrunner.gnm1.Arahy.01	96641934	96644514	+	arahy.U6N7HF	Gene3D:G3DSA:1.10.287.70,Gene3D:G3DSA:3.40.190.10,InterPro:IPR001320,InterPro:IPR001638,PANTHER:PTHR18966,PANTHER:PTHR18966:SF6,Pfam:PF00060,Pfam:PF00497,SMART:SM00079,Superfamily:SSF53850	GO:0004970,GO:0005215,GO:0005234,GO:0006810,GO:0016020	glutamate receptor 2.8%3B IPR001320 (Ionotropic glutamate receptor)%2C IPR001638 (Extracellular solute-binding protein%2C family 3)%3B GO:0004970 (ionotropic glutamate receptor activity)%2C GO:0005215 (transporter activity)%2C GO:0005234 (extracellular-glutamate-gated ion channel activity)%2C GO:0006810 (transport)%2C GO:0016020 (membrane)
arahy.Tifrunner.gnm1.Arahy.01	96660982	96663266	+	arahy.PMI9F5	Gene3D:G3DSA:1.10.287.70,Gene3D:G3DSA:3.40.190.10,InterPro:IPR001320,InterPro:IPR001638,PANTHER:PTHR18966,PANTHER:PTHR18966:SF6,Pfam:PF00060,Pfam:PF00497,SMART:SM00079,Superfamily:SSF53850	GO:0004970,GO:0005215,GO:0005234,GO:0006810,GO:0016020	glutamate receptor 2.5%3B IPR001320 (Ionotropic glutamate receptor)%2C IPR001638 (Extracellular solute-binding protein%2C family 3)%3B GO:0004970 (ionotropic glutamate receptor activity)%2C GO:0005215 (transporter activity)%2C GO:0005234 (extracellular-glutamate-gated ion channel activity)%2C GO:0006810 (transport)%2C GO:0016020 (membrane)
arahy.Tifrunner.gnm1.Arahy.01	96667037	96673791	-	arahy.M2AJRY	InterPro:IPR000756,InterPro:IPR001206,InterPro:IPR016064,PANTHER:PTHR11255,PANTHER:PTHR11255:SF1,Pfam:PF00609,Pfam:PF00781,Prosite:PS50146,SMART:SM00045,SMART:SM00046,Superfamily:SSF111331	GO:0003951,GO:0004143,GO:0007205,GO:0008152	diacylglycerol kinase 7%3B IPR000756 (Diacylglycerol kinase%2C accessory domain)%2C IPR001206 (Diacylglycerol kinase%2C catalytic domain)%2C IPR016064 (ATP-NAD kinase-like domain)%3B GO:0003951 (NAD+ kinase activity)%2C GO:0004143 (diacylglycerol kinase activity)%2C GO:0007205 (protein kinase C-activating G-protein coupled receptor signaling pathway)%2C GO:0008152 (metabolic process)
arahy.Tifrunner.gnm1.Arahy.01	96685861	96690249	-	arahy.E3AGAX	Gene3D:G3DSA:2.40.30.70,InterPro:IPR001378,InterPro:IPR023370,JCVI_TIGRFAMS:TIGR00104,PANTHER:PTHR12818,PANTHER:PTHR12818:SF0,Pfam:PF01980,Prosite:PS51668,Superfamily:SSF118196		YaeB/AF-0241 family methyltransferase%2C putative%3B IPR001378 (Uncharacterised domain UPF0066)%2C IPR023370 (TsaA-like domain)
arahy.Tifrunner.gnm1.Arahy.01	96689171	96695672	+	arahy.4YP8RP	Gene3D:G3DSA:2.120.10.10,InterPro:IPR011040,Pfam:PF13088,Superfamily:SSF50939		BNR/Asp-box repeat family protein%3B IPR011040 (Sialidases)
arahy.Tifrunner.gnm1.Arahy.01	96720292	96725130	+	arahy.J9PLIE	Coils:Coil,Gene3D:G3DSA:1.10.1780.10,Gene3D:G3DSA:3.40.50.300,InterPro:IPR023150,InterPro:IPR027417,PANTHER:PTHR11638,PANTHER:PTHR11638:SF2,Superfamily:SSF52540,Superfamily:SSF81923		Double Clp-N motif-containing P-loop nucleoside triphosphate hydrolases superfamily protein%3B IPR023150 (Double Clp-N motif)%2C IPR027417 (P-loop containing nucleoside triphosphate hydrolase)
arahy.Tifrunner.gnm1.Arahy.01	96802522	96809236	-	arahy.G88L7W	Coils:Coil,Gene3D:G3DSA:3.40.50.1000,Gene3D:G3DSA:3.40.50.2000,InterPro:IPR001830,InterPro:IPR003337,InterPro:IPR006379,InterPro:IPR023214,JCVI_TIGRFAMS:TIGR00685,JCVI_TIGRFAMS:TIGR01484,PANTHER:PTHR10788,PANTHER:PTHR10788:SF6,Pfam:PF00982,Pfam:PF02358,Superfamily:SSF53756,Superfamily:SSF56784	GO:0003824,GO:0005992,GO:0008152	trehalose phosphate synthase%3B IPR001830 (Glycosyl transferase%2C family 20)%2C IPR006379 (HAD-superfamily hydrolase%2C subfamily IIB)%2C IPR023214 (HAD-like domain)%3B GO:0003824 (catalytic activity)%2C GO:0005992 (trehalose biosynthetic process)%2C GO:0008152 (metabolic process)
arahy.Tifrunner.gnm1.Arahy.01	96832531	96835313	-	arahy.8TJD28	InterPro:IPR023329,Superfamily:SSF103511		hypothetical protein%3B IPR023329 (Chlorophyll a/b binding protein domain)
arahy.Tifrunner.gnm1.Arahy.01	96887255	96892066	+	arahy.98ZYJR	Gene3D:G3DSA:1.25.40.20,Gene3D:G3DSA:3.30.40.10,InterPro:IPR001841,InterPro:IPR002110,InterPro:IPR013083,InterPro:IPR017907,InterPro:IPR020683,PANTHER:PTHR24128,PANTHER:PTHR24128:SF7,PRINTS:PR01415,Pfam:PF12796,Prosite:PS00518,Prosite:PS50088,Prosite:PS50089,Prosite:PS50297,SMART:SM00184,SMART:SM00248,Superfamily:SSF48403,Superfamily:SSF57850	GO:0005515,GO:0008270	ankyrin repeat-containing protein [Glycine max]%3B IPR013083 (Zinc finger%2C RING/FYVE/PHD-type)%2C IPR020683 (Ankyrin repeat-containing domain)%3B GO:0005515 (protein binding)%2C GO:0008270 (zinc ion binding)
arahy.Tifrunner.gnm1.Arahy.01	96913995	96915860	+	arahy.GE8FUD	Gene3D:G3DSA:3.40.630.30,InterPro:IPR000182,InterPro:IPR016181,PANTHER:PTHR23091,PANTHER:PTHR23091:SF11,Pfam:PF00583,Prosite:PS51186,Superfamily:SSF55729	GO:0008080	GCN5-related N-acetyltransferase n%3D1 Tax%3DNostoc sp. PCC 7107 RepID%3DK9QFI3_9NOSO%3B IPR016181 (Acyl-CoA N-acyltransferase)%3B GO:0008080 (N-acetyltransferase activity)
arahy.Tifrunner.gnm1.Arahy.01	96915740	96919053	-	arahy.WJA0QS	InterPro:IPR005599,PANTHER:PTHR22760,PANTHER:PTHR22760:SF0,Pfam:PF03901	GO:0016757	GPI mannosyltransferase-like protein%3B IPR005599 (GPI mannosyltransferase)
arahy.Tifrunner.gnm1.Arahy.01	96920260	96922994	-	arahy.67VYHR	Coils:Coil,InterPro:IPR008546,PANTHER:PTHR31351,PANTHER:PTHR31351:SF0,Pfam:PF05703		uncharacterized protein LOC100807586 isoform X2 [Glycine max]%3B IPR008546 (Domain of unknown function DUF828)
arahy.Tifrunner.gnm1.Arahy.01	96938405	96940502	-	arahy.RZ4SGF			sequence-specific DNA binding transcription factors
arahy.Tifrunner.gnm1.Arahy.01	96966999	96973851	-	arahy.N8MRLM	Gene3D:G3DSA:3.40.50.720,InterPro:IPR006694,InterPro:IPR016040,InterPro:IPR021940,PANTHER:PTHR11863,PANTHER:PTHR11863:SF1,Pfam:PF04116,Pfam:PF12076,Superfamily:SSF51735	GO:0005506,GO:0006633,GO:0016491,GO:0055114	Fatty acid hydroxylase superfamily%3B IPR006694 (Fatty acid hydroxylase)%2C IPR016040 (NAD(P)-binding domain)%2C IPR021940 (Uncharacterised domain Wax2%2C C-terminal)%3B GO:0005506 (iron ion binding)%2C GO:0006633 (fatty acid biosynthetic process)%2C GO:0016491 (oxidoreductase activity)%2C GO:0055114 (oxidation-reduction process)
arahy.Tifrunner.gnm1.Arahy.01	96984302	96986721	+	arahy.CDA9C7	InterPro:IPR000620,PANTHER:PTHR31218,PANTHER:PTHR31218:SF0,Pfam:PF00892,Superfamily:SSF103481	GO:0016020	nodulin MtN21 /EamA-like transporter family protein%3B IPR000620 (Drug/metabolite transporter)%3B GO:0016020 (membrane)
arahy.Tifrunner.gnm1.Arahy.01	96988660	96990761	-	arahy.9I36N1	Gene3D:G3DSA:1.20.120.370,InterPro:IPR000301,InterPro:IPR018499,InterPro:IPR018503,InterPro:IPR027361,PANTHER:PTHR32191,PANTHER:PTHR32191:SF6,PRINTS:PR00259,Pfam:PF00335,Prosite:PS00421	GO:0016021	tetraspanin-8-like [Glycine max]%3B IPR018499 (Tetraspanin/Peripherin)%2C IPR027361 (Nicotinic acetylcholine-gated receptor%2C transmembrane domain)%3B GO:0016021 (integral component of membrane)
arahy.Tifrunner.gnm1.Arahy.01	97005462	97006852	-	arahy.8QTZ72	InterPro:IPR018499,InterPro:IPR018503,PANTHER:PTHR32191,PANTHER:PTHR32191:SF2,Pfam:PF00335,Prosite:PS00421	GO:0016021	tetraspanin-8 [Glycine max]%3B IPR018499 (Tetraspanin/Peripherin)%3B GO:0016021 (integral component of membrane)
arahy.Tifrunner.gnm1.Arahy.01	97007745	97009941	-	arahy.Q5FMS0	Gene3D:G3DSA:1.10.10.140,InterPro:IPR003213,PANTHER:PTHR11387,PANTHER:PTHR11387:SF2,PIR:PIRSF000278,Pfam:PF02297,Superfamily:SSF47694	GO:0004129,GO:0005739	Cytochrome c oxidase%2C subunit Vib family protein%3B IPR003213 (Cytochrome c oxidase%2C subunit VIb)%3B GO:0004129 (cytochrome-c oxidase activity)%2C GO:0005739 (mitochondrion)
arahy.Tifrunner.gnm1.Arahy.01	97014010	97018473	+	arahy.M82ZKQ	InterPro:IPR005512,PANTHER:PTHR32372,PANTHER:PTHR32372:SF6,Pfam:PF03759,Prosite:PS51334	GO:0005089	ROP guanine nucleotide exchange factor 5%3B IPR005512 (PRONE domain)%3B GO:0005089 (Rho guanyl-nucleotide exchange factor activity)
arahy.Tifrunner.gnm1.Arahy.01	97045423	97046798	+	arahy.5T46L6			Unknown protein
arahy.Tifrunner.gnm1.Arahy.01	97051601	97052800	+	arahy.E1I8FT	InterPro:IPR019385,Pfam:PF10258		uncharacterized protein LOC100775515 isoform X1 [Glycine max]%3B IPR019385 (Phosphorylated adapter RNA export protein%2C RNA-binding domain)
arahy.Tifrunner.gnm1.Arahy.01	97073392	97076569	+	arahy.D1BRGV	Gene3D:G3DSA:1.10.3210.10,InterPro:IPR003607,InterPro:IPR006674,PANTHER:PTHR11845,Pfam:PF13023,SMART:SM00471,Superfamily:SSF109604	GO:0003824,GO:0008081,GO:0046872	Metal-dependent phosphohydrolase%3B IPR003607 (HD/PDEase domain)%3B GO:0003824 (catalytic activity)%2C GO:0008081 (phosphoric diester hydrolase activity)%2C GO:0046872 (metal ion binding)
arahy.Tifrunner.gnm1.Arahy.01	97077456	97080243	-	arahy.FB7A1H	Coils:Coil		protein FLX-like 3-like isoform X1 [Glycine max]
arahy.Tifrunner.gnm1.Arahy.01	97080851	97085836	+	arahy.399FKM	Coils:Coil,Gene3D:G3DSA:3.40.50.1000,InterPro:IPR008380,InterPro:IPR016695,InterPro:IPR023214,JCVI_TIGRFAMS:TIGR02244,PANTHER:PTHR12103,PANTHER:PTHR12103:SF1,PIR:PIRSF017434,Pfam:PF05761,Superfamily:SSF56784		cytosolic purine 5'-nucleotidase-like isoform X2 [Glycine max]%3B IPR008380 (HAD-superfamily hydrolase%2C subfamily IG%2C 5'-nucleotidase)%2C IPR023214 (HAD-like domain)
arahy.Tifrunner.gnm1.Arahy.01	97086532	97091400	-	arahy.GLFY1J	Coils:Coil,Gene3D:G3DSA:3.40.50.300,InterPro:IPR005654,InterPro:IPR027417,PANTHER:PTHR12169,PANTHER:PTHR12169:SF0,Pfam:PF03969,Superfamily:SSF52540	GO:0005524	AFG1-like ATPase family protein%3B IPR005654 (ATPase%2C AFG1-like)%2C IPR027417 (P-loop containing nucleoside triphosphate hydrolase)%3B GO:0005524 (ATP binding)
arahy.Tifrunner.gnm1.Arahy.01	97094314	97095931	+	arahy.QFVN2V	InterPro:IPR008506,PANTHER:PTHR13505,PANTHER:PTHR13505:SF2,Pfam:PF05620		Protein of unknown function (DUF788)%3B IPR008506 (Protein of unknown function DUF788%2C TMEM208)
arahy.Tifrunner.gnm1.Arahy.01	97095892	97100282	-	arahy.J6ADBZ	Gene3D:G3DSA:2.130.10.10,InterPro:IPR001680,InterPro:IPR015943,InterPro:IPR017986,PANTHER:PTHR11227,PANTHER:PTHR11227:SF21,SMART:SM00320,Superfamily:SSF50978	GO:0005515	autophagy-related protein 18b isoform X2 [Glycine max]%3B IPR015943 (WD40/YVTN repeat-like-containing domain)%3B GO:0005515 (protein binding)
arahy.Tifrunner.gnm1.Arahy.01	97104373	97109826	-	arahy.T5CKSJ	Gene3D:G3DSA:1.10.510.10,Gene3D:G3DSA:2.60.120.200,Gene3D:G3DSA:3.30.200.20,Gene3D:G3DSA:3.80.10.10,InterPro:IPR000719,InterPro:IPR002290,InterPro:IPR003591,InterPro:IPR008271,InterPro:IPR011009,InterPro:IPR013210,InterPro:IPR013320,InterPro:IPR017441,PANTHER:PTHR24420,PRINTS:PR00019,Pfam:PF00069,Pfam:PF08263,Pfam:PF13855,Prosite:PS00107,Prosite:PS00108,Prosite:PS50011,SMART:SM00220,SMART:SM00369…	GO:0004672,GO:0004674,GO:0005524,GO:0006468,GO:0016772	ATP binding/protein serine/threonine kinase [Glycine max]%3B IPR003591 (Leucine-rich repeat%2C typical subtype)%2C IPR011009 (Protein kinase-like domain)%2C IPR013210 (Leucine-rich repeat-containing N-terminal%2C type 2)%2C IPR013320 (Concanavalin A-like lectin/glucanase%2C subgroup)%3B GO:0004672 (protein kinase activity)%2C GO:0004674 (protein serine/threonine kinase activity)%2C GO:0005524 (AT…
arahy.Tifrunner.gnm1.Arahy.01	97135269	97141574	-	arahy.XD33H1	Gene3D:G3DSA:2.170.270.10,InterPro:IPR001214,InterPro:IPR001965,InterPro:IPR003616,InterPro:IPR006560,InterPro:IPR025787,PANTHER:PTHR22884,PANTHER:PTHR22884:SF35,Pfam:PF00856,Prosite:PS50280,Prosite:PS50868,Prosite:PS51215,Prosite:PS51578,SMART:SM00249,SMART:SM00317,SMART:SM00508,Superfamily:SSF82199	GO:0005515,GO:0005634,GO:0008270,GO:0018024	histone-lysine N-methyltransferase SUVR2-like isoform X2 [Glycine max]%3B IPR001214 (SET domain)%2C IPR001965 (Zinc finger%2C PHD-type)%2C IPR003616 (Post-SET domain)%2C IPR006560 (AWS)%2C IPR025787 (Histone-lysine N-methyltransferase%2C SET2%2C plant)%3B GO:0005515 (protein binding)%2C GO:0005634 (nucleus)%2C GO:0008270 (zinc ion binding)%2C GO:0018024 (histone-lysine N-methyltransferase activit…
arahy.Tifrunner.gnm1.Arahy.01	97135466	97136474	+	arahy.JP3FQX	Gene3D:G3DSA:3.40.50.880,InterPro:IPR017926,PANTHER:PTHR11922,Pfam:PF00117,Prosite:PS51273,Superfamily:SSF52317		Class I glutamine amidotransferase-like superfamily protein%3B IPR017926 (Glutamine amidotransferase)
arahy.Tifrunner.gnm1.Arahy.01	97178872	97181822	-	arahy.KP68JR	Gene3D:G3DSA:3.30.730.10,InterPro:IPR001471,InterPro:IPR016177,PANTHER:PTHR32467,PRINTS:PR00367,Pfam:PF00847,Prosite:PS51032,SMART:SM00380,Superfamily:SSF54171	GO:0003677,GO:0003700,GO:0006355	AP2-like ethylene-responsive transcription factor At1g16060-like [Glycine max]%3B IPR016177 (DNA-binding domain)%3B GO:0003677 (DNA binding)%2C GO:0003700 (sequence-specific DNA binding transcription factor activity)
arahy.Tifrunner.gnm1.Arahy.01	97195811	97201919	+	arahy.3R6I6F	Gene3D:G3DSA:2.130.10.10,InterPro:IPR015943,InterPro:IPR017986,PANTHER:PTHR22652,PANTHER:PTHR22652:SF0,Superfamily:SSF50978	GO:0005515	Transducin/WD40 repeat-like superfamily protein%3B IPR015943 (WD40/YVTN repeat-like-containing domain)%3B GO:0005515 (protein binding)
arahy.Tifrunner.gnm1.Arahy.01	97198566	97199384	-	arahy.KUG4GU			unknown protein%3B FUNCTIONS IN: molecular_function unknown%3B INVOLVED IN: biological_process unknown%3B LOCATED IN: chloroplast%3B Has 16 Blast hits to 16 proteins in 8 species: Archae - 0%3B Bacteria - 0%3B Metazoa - 0%3B Fungi - 0%3B Plants - 16%3B Viruses - 0%3B Other Eukaryotes - 0 (source: NCBI BLink).
arahy.Tifrunner.gnm1.Arahy.01	97201955	97203109	+	arahy.8322W6	InterPro:IPR013924,PANTHER:PTHR21726,PANTHER:PTHR21726:SF9,Pfam:PF08615		Ribonuclease H2 subunit C n%3D5 Tax%3DSalmoninae RepID%3DB5X5G4_SALSA%3B IPR013924 (Ribonuclease H2%2C subunit C)
arahy.Tifrunner.gnm1.Arahy.01	97204182	97206386	+	arahy.RJ4A7B	HAMAP:MF_00514,InterPro:IPR001706,InterPro:IPR018265,InterPro:IPR021137,JCVI_TIGRFAMS:TIGR00001,PRINTS:PR00064,Pfam:PF01632,Prosite:PS00936,Superfamily:SSF143034	GO:0003735,GO:0005622,GO:0005840,GO:0006412	50S ribosomal protein L35%3B IPR021137 (Ribosomal protein L35)%3B GO:0003735 (structural constituent of ribosome)%2C GO:0005622 (intracellular)%2C GO:0005840 (ribosome)%2C GO:0006412 (translation)
arahy.Tifrunner.gnm1.Arahy.01	97209433	97212987	+	arahy.JM6T1X	Coils:Coil		uncharacterized protein LOC100807349 [Glycine max]
arahy.Tifrunner.gnm1.Arahy.01	97214063	97220645	-	arahy.752C0V	Coils:Coil,Gene3D:G3DSA:3.10.20.90,InterPro:IPR019460,PANTHER:PTHR13222,PANTHER:PTHR13222:SF1,Pfam:PF10377,Superfamily:SSF54236		autophagy-related protein%3B IPR019460 (Autophagy-related protein 11)
arahy.Tifrunner.gnm1.Arahy.01	97253961	97260815	-	arahy.WBRQ5K	InterPro:IPR019136,Pfam:PF09734		general transcription factor 3C-like protein%3B IPR019136 (Transcription factor IIIC%2C subunit 5)
arahy.Tifrunner.gnm1.Arahy.01	97262875	97265733	+	arahy.5YJ9DX	Gene3D:G3DSA:3.40.50.1820,InterPro:IPR001563,InterPro:IPR018202,PANTHER:PTHR11802,PANTHER:PTHR11802:SF8,PRINTS:PR00724,Pfam:PF00450,Prosite:PS00131,Prosite:PS00560,Superfamily:SSF53474	GO:0004185,GO:0006508	serine carboxypeptidase-like 29%3B IPR001563 (Peptidase S10%2C serine carboxypeptidase)%3B GO:0004185 (serine-type carboxypeptidase activity)%2C GO:0006508 (proteolysis)
arahy.Tifrunner.gnm1.Arahy.01	97265742	97275291	-	arahy.0D5YER	Coils:Coil,Gene3D:G3DSA:1.10.1320.10,Gene3D:G3DSA:1.10.150.20,Gene3D:G3DSA:1.10.287.260,Gene3D:G3DSA:1.10.287.280,Gene3D:G3DSA:3.30.70.370,InterPro:IPR002092,InterPro:IPR024075,PANTHER:PTHR10102,PANTHER:PTHR10102:SF0,Pfam:PF00940,Pfam:PF14700,Prosite:PS00489,Prosite:PS00900,Superfamily:SSF56672	GO:0003677,GO:0003899,GO:0006351	DNA-directed RNA polymerase-like protein%3B IPR002092 (DNA-directed RNA polymerase%2C phage-type)%2C IPR024075 (DNA-directed RNA polymerase%2C helix hairpin domain)%3B GO:0003677 (DNA binding)%2C GO:0003899 (DNA-directed RNA polymerase activity)
arahy.Tifrunner.gnm1.Arahy.01	97279669	97283244	+	arahy.PLU1NP	Gene3D:G3DSA:1.10.510.10,Gene3D:G3DSA:2.60.120.200,Gene3D:G3DSA:3.30.200.20,Gene3D:G3DSA:3.80.10.10,InterPro:IPR000719,InterPro:IPR001611,InterPro:IPR002290,InterPro:IPR003591,InterPro:IPR008271,InterPro:IPR011009,InterPro:IPR013210,InterPro:IPR013320,InterPro:IPR017441,InterPro:IPR025875,PANTHER:PTHR24420,PANTHER:PTHR24420:SF445,PRINTS:PR00019,Pfam:PF00069,Pfam:PF00560,Pfam:PF08263,Pfam:PF12799,…	GO:0004672,GO:0004674,GO:0005515,GO:0005524,GO:0006468,GO:0016772	ATP binding/protein serine/threonine kinase [Glycine max]%3B IPR001611 (Leucine-rich repeat)%2C IPR003591 (Leucine-rich repeat%2C typical subtype)%2C IPR011009 (Protein kinase-like domain)%2C IPR013210 (Leucine-rich repeat-containing N-terminal%2C type 2)%2C IPR013320 (Concanavalin A-like lectin/glucanase%2C subgroup)%2C IPR025875 (Leucine rich repeat 4)%3B GO:0004672 (protein kinase activity)%2C…
arahy.Tifrunner.gnm1.Arahy.01	97282885	97289375	-	arahy.IW6P38	Coils:Coil,InterPro:IPR007656,PANTHER:PTHR31422,PANTHER:PTHR31422:SF0,Pfam:PF04576		uncharacterized protein LOC102661770 isoform X2 [Glycine max]%3B IPR007656 (Zein-binding domain)
arahy.Tifrunner.gnm1.Arahy.01	97289721	97291726	-	arahy.29BG5G	Gene3D:G3DSA:1.10.238.10,InterPro:IPR002048,InterPro:IPR011992,InterPro:IPR018247,PANTHER:PTHR23056,Pfam:PF13499,Prosite:PS00018,Prosite:PS50222,Superfamily:SSF47473	GO:0005509	calcineurin B-like protein 1%3B IPR011992 (EF-hand domain pair)%3B GO:0005509 (calcium ion binding)
arahy.Tifrunner.gnm1.Arahy.01	97308334	97308669	-	arahy.EI64LY			uncharacterized protein LOC100797101 [Glycine max]
arahy.Tifrunner.gnm1.Arahy.01	97308751	97314468	-	arahy.7UIB1D	Coils:Coil,Gene3D:G3DSA:4.10.60.10,InterPro:IPR001878,PANTHER:PTHR10178,Pfam:PF00098,Prosite:PS50158,SMART:SM00343,Superfamily:SSF56672,Superfamily:SSF57756	GO:0003676,GO:0008270	nucleolin 1-like [Glycine max]%3B IPR001878 (Zinc finger%2C CCHC-type)%3B GO:0003676 (nucleic acid binding)%2C GO:0008270 (zinc ion binding)
arahy.Tifrunner.gnm1.Arahy.01	97314485	97315593	-	arahy.10IYEU	Pfam:PF01107		viral movement protein
arahy.Tifrunner.gnm1.Arahy.01	97325110	97330553	+	arahy.M4RUY8	InterPro:IPR007573,PANTHER:PTHR31807,PANTHER:PTHR31807:SF0,Pfam:PF04484		QWRF motif-containing protein 8-like isoform X1 [Glycine max]%3B IPR007573 (Protein of unknown function DUF566)
arahy.Tifrunner.gnm1.Arahy.01	97332306	97334666	+	arahy.V8KP6I	Gene3D:G3DSA:1.25.40.10,InterPro:IPR002885,InterPro:IPR011990,JCVI_TIGRFAMS:TIGR00756,PANTHER:PTHR24015,PANTHER:PTHR24015:SF120,Pfam:PF01535,Pfam:PF12854,Pfam:PF13041,Pfam:PF14432,Prosite:PS51375,Superfamily:SSF48452	GO:0005515	Pentatricopeptide repeat (PPR) superfamily protein%3B IPR002885 (Pentatricopeptide repeat)%2C IPR011990 (Tetratricopeptide-like helical)%3B GO:0005515 (protein binding)
arahy.Tifrunner.gnm1.Arahy.01	97335463	97340786	-	arahy.V28JVI	Coils:Coil,Gene3D:G3DSA:3.30.40.10,InterPro:IPR001841,InterPro:IPR005150,InterPro:IPR013083,InterPro:IPR027934,PANTHER:PTHR13301,PANTHER:PTHR13301:SF21,Pfam:PF03552,Pfam:PF14569,Prosite:PS50089,Superfamily:SSF53448,Superfamily:SSF57850	GO:0005515,GO:0008270,GO:0016020,GO:0016760,GO:0030244	Cellulose synthase family protein%3B IPR005150 (Cellulose synthase)%2C IPR013083 (Zinc finger%2C RING/FYVE/PHD-type)%3B GO:0005515 (protein binding)%2C GO:0008270 (zinc ion binding)%2C GO:0016020 (membrane)%2C GO:0016760 (cellulose synthase (UDP-forming) activity)%2C GO:0030244 (cellulose biosynthetic process)
arahy.Tifrunner.gnm1.Arahy.01	97341178	97346023	-	arahy.VFXC0H	Gene3D:G3DSA:3.10.20.80,Gene3D:G3DSA:3.30.110.10,HAMAP:MF_00080,InterPro:IPR001288,InterPro:IPR019813,InterPro:IPR019814,InterPro:IPR019815,JCVI_TIGRFAMS:TIGR00168,PANTHER:PTHR10938,Pfam:PF00707,Pfam:PF05198,Prosite:PS00938,Superfamily:SSF54364,Superfamily:SSF55200	GO:0003743,GO:0006413	Translation initiation factor 3 protein%3B IPR001288 (Translation initiation factor 3)%3B GO:0003743 (translation initiation factor activity)%2C GO:0006413 (translational initiation)
arahy.Tifrunner.gnm1.Arahy.01	97373425	97374211	+	arahy.U5HH0B			Unknown protein
arahy.Tifrunner.gnm1.Arahy.01	97380717	97381458	+	arahy.4L0KJ0	InterPro:IPR026103,InterPro:IPR027806,PANTHER:PTHR22930,Pfam:PF13359		putative nuclease HARBI1-like [Glycine max]%3B IPR026103 (Harbinger transposase-derived nuclease)%2C IPR027806 (Harbinger transposase-derived nuclease domain)
arahy.Tifrunner.gnm1.Arahy.01	97386746	97392594	+	arahy.R0PHQE	Gene3D:G3DSA:1.25.40.180,InterPro:IPR003890,InterPro:IPR003891,InterPro:IPR016021,InterPro:IPR016024,PANTHER:PTHR23253,PANTHER:PTHR23253:SF2,Pfam:PF02847,Pfam:PF02854,Prosite:PS51366,SMART:SM00543,SMART:SM00544,Superfamily:SSF48371	GO:0003723,GO:0005488,GO:0005515	eukaryotic translation initiation factor 4G%3B IPR003891 (Initiation factor eIF-4 gamma%2C MA3)%2C IPR016024 (Armadillo-type fold)%3B GO:0003723 (RNA binding)%2C GO:0005488 (binding)%2C GO:0005515 (protein binding)
arahy.Tifrunner.gnm1.Arahy.01	97395393	97398896	+	arahy.2821YK	Coils:Coil		multipolar spindle 1
arahy.Tifrunner.gnm1.Arahy.01	97400888	97402139	-	arahy.LQ9XAK	Gene3D:G3DSA:3.80.10.10,InterPro:IPR001611,InterPro:IPR001810,InterPro:IPR006553,PANTHER:PTHR23125,PANTHER:PTHR23125:SF200,Pfam:PF00560,Pfam:PF00646,Pfam:PF13504,Pfam:PF13516,SMART:SM00367,Superfamily:SSF52047,Superfamily:SSF81383	GO:0005515	F-box family protein%3B IPR001611 (Leucine-rich repeat)%2C IPR001810 (F-box domain)%2C IPR006553 (Leucine-rich repeat%2C cysteine-containing subtype)%3B GO:0005515 (protein binding)
arahy.Tifrunner.gnm1.Arahy.01	97404864	97407083	+	arahy.1B50KW	InterPro:IPR000612,PANTHER:PTHR21659,PANTHER:PTHR21659:SF0,Pfam:PF01679,Prosite:PS01309	GO:0016021	Low temperature and salt responsive protein family%3B IPR000612 (Proteolipid membrane potential modulator)%3B GO:0016021 (integral component of membrane)
arahy.Tifrunner.gnm1.Arahy.01	97409722	97412109	+	arahy.N5DK6E	InterPro:IPR003604,Pfam:PF12874,SMART:SM00451,Superfamily:SSF101447,Superfamily:SSF57667	GO:0003676,GO:0008270	zinc ion binding%3B nucleic acid binding%3B IPR003604 (Zinc finger%2C U1-type)%3B GO:0003676 (nucleic acid binding)%2C GO:0008270 (zinc ion binding)
arahy.Tifrunner.gnm1.Arahy.01	97412626	97416101	-	arahy.WN4J7U	Coils:Coil		uncharacterized protein LOC100782706 isoform X1 [Glycine max]
arahy.Tifrunner.gnm1.Arahy.01	97422583	97426979	+	arahy.U84FQB	Gene3D:G3DSA:3.30.1310.10,InterPro:IPR004401,Pfam:PF02575,Superfamily:SSF82607		Uncharacterised BCR%2C YbaB family COG0718%3B IPR004401 (Nucleoid-associated protein YbaB)
arahy.Tifrunner.gnm1.Arahy.01	97427326	97430876	-	arahy.LGUH4A	Gene3D:G3DSA:3.40.50.1820,InterPro:IPR001563,InterPro:IPR018202,PANTHER:PTHR11802,PANTHER:PTHR11802:SF8,PRINTS:PR00724,Pfam:PF00450,Prosite:PS00131,Prosite:PS00560,Superfamily:SSF53474	GO:0004185,GO:0006508	serine carboxypeptidase-like 23%3B IPR001563 (Peptidase S10%2C serine carboxypeptidase)%3B GO:0004185 (serine-type carboxypeptidase activity)%2C GO:0006508 (proteolysis)
arahy.Tifrunner.gnm1.Arahy.01	97440973	97443938	-	arahy.DRN59F	Gene3D:G3DSA:2.40.330.10,InterPro:IPR003340,InterPro:IPR015300,InterPro:IPR020478,PRINTS:PR00929,Pfam:PF02362,Prosite:PS50863,SMART:SM01019,Superfamily:SSF101936	GO:0003677	B3 DNA-binding domain protein%3B IPR015300 (DNA-binding pseudobarrel domain)%2C IPR020478 (AT hook-like)%3B GO:0003677 (DNA binding)
arahy.Tifrunner.gnm1.Arahy.01	97444177	97447954	-	arahy.CH7PW0	Gene3D:G3DSA:2.40.330.10,InterPro:IPR003340,InterPro:IPR015300,Pfam:PF02362,Prosite:PS50863,SMART:SM01019,Superfamily:SSF101936	GO:0003677	B3 DNA-binding domain protein%3B IPR015300 (DNA-binding pseudobarrel domain)%3B GO:0003677 (DNA binding)
arahy.Tifrunner.gnm1.Arahy.01	97458538	97463208	+	arahy.V0HTQD	Gene3D:G3DSA:1.20.120.140,Gene3D:G3DSA:3.40.50.300,InterPro:IPR000897,InterPro:IPR003593,InterPro:IPR007222,InterPro:IPR011012,InterPro:IPR013822,InterPro:IPR027417,PANTHER:PTHR11564,PANTHER:PTHR11564:SF8,Pfam:PF00448,Pfam:PF02881,Pfam:PF04086,Prosite:PS00300,SMART:SM00382,SMART:SM00962,Superfamily:SSF47364,Superfamily:SSF52540,Superfamily:SSF64356	GO:0000166,GO:0003924,GO:0005047,GO:0005525,GO:0005785,GO:0006184,GO:0006614,GO:0006810,GO:0006886,GO:0017111	signal recognition particle receptor alpha subunit family protein%3B IPR007222 (Signal recognition particle receptor%2C alpha subunit%2C N-terminal)%2C IPR011012 (Longin-like domain)%2C IPR013822 (Signal recognition particle%2C SRP54 subunit%2C helical bundle)%2C IPR027417 (P-loop containing nucleoside triphosphate hydrolase)%3B GO:0000166 (nucleotide binding)%2C GO:0003924 (GTPase activity)%2C G…
arahy.Tifrunner.gnm1.Arahy.01	97463925	97466118	+	arahy.YXTM1W	Gene3D:G3DSA:2.60.40.420,InterPro:IPR003245,InterPro:IPR008972,Pfam:PF02298,Prosite:PS51485,Superfamily:SSF49503	GO:0005507,GO:0009055	early nodulin-like protein 12%3B IPR008972 (Cupredoxin)%3B GO:0005507 (copper ion binding)%2C GO:0009055 (electron carrier activity)
arahy.Tifrunner.gnm1.Arahy.01	97467476	97474080	+	arahy.K43QHB	Gene3D:G3DSA:1.10.287.630,Gene3D:G3DSA:1.10.287.70,Gene3D:G3DSA:2.60.120.10,InterPro:IPR000048,InterPro:IPR000595,InterPro:IPR005821,InterPro:IPR014710,InterPro:IPR018490,PANTHER:PTHR10217,PANTHER:PTHR10217:SF7,Pfam:PF00027,Pfam:PF00520,Prosite:PS50042,Prosite:PS50096,SMART:SM00100,Superfamily:SSF51206,Superfamily:SSF81324	GO:0005216,GO:0005515,GO:0006811,GO:0016020,GO:0055085	cyclic nucleotide-gated ion channel-like protein%3B IPR000048 (IQ motif%2C EF-hand binding site)%2C IPR005821 (Ion transport domain)%2C IPR014710 (RmlC-like jelly roll fold)%3B GO:0005216 (ion channel activity)%2C GO:0005515 (protein binding)%2C GO:0006811 (ion transport)%2C GO:0016020 (membrane)%2C GO:0055085 (transmembrane transport)
arahy.Tifrunner.gnm1.Arahy.01	97479146	97491652	-	arahy.D6JQQQ	InterPro:IPR004240,PANTHER:PTHR10766,PANTHER:PTHR10766:SF1,Pfam:PF02990	GO:0016021	transmembrane 9 superfamily member 4-like [Glycine max]%3B IPR004240 (Nonaspanin (TM9SF))%3B GO:0016021 (integral component of membrane)
arahy.Tifrunner.gnm1.Arahy.01	97479213	97485820	+	arahy.M10JT9	Gene3D:G3DSA:1.10.287.630,Gene3D:G3DSA:1.10.287.70,Gene3D:G3DSA:2.60.120.10,InterPro:IPR000048,InterPro:IPR000595,InterPro:IPR005821,InterPro:IPR014710,InterPro:IPR018490,PANTHER:PTHR10217,PANTHER:PTHR10217:SF7,Pfam:PF00027,Pfam:PF00520,Prosite:PS50042,Prosite:PS50096,SMART:SM00100,Superfamily:SSF51206,Superfamily:SSF81324	GO:0005216,GO:0005515,GO:0006811,GO:0016020,GO:0055085	cyclic nucleotide-gated ion channel-like protein%3B IPR000048 (IQ motif%2C EF-hand binding site)%2C IPR005821 (Ion transport domain)%2C IPR014710 (RmlC-like jelly roll fold)%3B GO:0005216 (ion channel activity)%2C GO:0005515 (protein binding)%2C GO:0006811 (ion transport)%2C GO:0016020 (membrane)%2C GO:0055085 (transmembrane transport)
arahy.Tifrunner.gnm1.Arahy.01	97514874	97519418	-	arahy.SQ1PL8	Gene3D:G3DSA:3.40.220.10,Gene3D:G3DSA:3.40.630.10,HAMAP:MF_00181,InterPro:IPR000819,InterPro:IPR008283,InterPro:IPR011356,InterPro:IPR023042,PANTHER:PTHR11963,PANTHER:PTHR11963:SF3,PRINTS:PR00481,Pfam:PF00883,Pfam:PF02789,Prosite:PS00631,Superfamily:SSF52949,Superfamily:SSF53187	GO:0004177,GO:0005622,GO:0005737,GO:0006508,GO:0008235,GO:0019538,GO:0030145	Cytosol aminopeptidase family protein%3B IPR011356 (Leucine aminopeptidase/peptidase B)%3B GO:0004177 (aminopeptidase activity)%2C GO:0005622 (intracellular)%2C GO:0005737 (cytoplasm)%2C GO:0006508 (proteolysis)%2C GO:0008235 (metalloexopeptidase activity)%2C GO:0019538 (protein metabolic process)%2C GO:0030145 (manganese ion binding)
arahy.Tifrunner.gnm1.Arahy.01	97525854	97530433	-	arahy.GMHM2X	Gene3D:G3DSA:1.10.340.30,InterPro:IPR005019,InterPro:IPR011257,PANTHER:PTHR31116,PANTHER:PTHR31116:SF0,Pfam:PF03352,Superfamily:SSF48150	GO:0003824,GO:0006281,GO:0006284,GO:0008725	DNA glycosylase superfamily protein%3B IPR005019 (Methyladenine glycosylase)%3B GO:0003824 (catalytic activity)%2C GO:0006281 (DNA repair)%2C GO:0006284 (base-excision repair)%2C GO:0008725 (DNA-3-methyladenine glycosylase activity)
arahy.Tifrunner.gnm1.Arahy.01	97531934	97536448	-	arahy.5041YP	Gene3D:G3DSA:2.20.25.80,InterPro:IPR003657,PANTHER:PTHR31221,Pfam:PF03106,Prosite:PS50811,SMART:SM00774,Superfamily:SSF118290	GO:0003700,GO:0006355,GO:0043565	WRKY family transcription factor family protein%3B IPR003657 (DNA-binding WRKY)%3B GO:0003700 (sequence-specific DNA binding transcription factor activity)%2C GO:0043565 (sequence-specific DNA binding)
arahy.Tifrunner.gnm1.Arahy.01	97570047	97576815	-	arahy.704TPP	Gene3D:G3DSA:2.20.210.10,InterPro:IPR001394,InterPro:IPR018200,InterPro:IPR028889,PANTHER:PTHR24006,PANTHER:PTHR24006:SF85,Pfam:PF00443,Prosite:PS00972,Prosite:PS00973,Prosite:PS50235,Superfamily:SSF54001	GO:0006511	Ubiquitin carboxyl-terminal hydrolase-related protein%3B IPR028889 (Ubiquitin carboxyl-terminal hydrolase-like domain)%3B GO:0006511 (ubiquitin-dependent protein catabolic process)
arahy.Tifrunner.gnm1.Arahy.01	97580615	97587754	-	arahy.V3YSAY	InterPro:IPR005804,PANTHER:PTHR32100,Pfam:PF00487	GO:0006629	fatty acid desaturase 6%3B IPR005804 (Fatty acid desaturase%2C type 1)%3B GO:0006629 (lipid metabolic process)
arahy.Tifrunner.gnm1.Arahy.01	97600964	97609684	+	arahy.AWZ40H	Coils:Coil,Gene3D:G3DSA:2.60.40.1110,Gene3D:G3DSA:3.90.190.10,InterPro:IPR000008,InterPro:IPR014020,InterPro:IPR015425,InterPro:IPR027643,PANTHER:PTHR23213,PANTHER:PTHR23213:SF18,Pfam:PF02181,Pfam:PF10409,Prosite:PS51182,Prosite:PS51444,SMART:SM00498,Superfamily:SSF101447,Superfamily:SSF49562,Superfamily:SSF52799	GO:0005515,GO:0005884,GO:0045010	actin-binding FH2 (formin 2) family protein%3B IPR000008 (C2 domain)%2C IPR015425 (Formin%2C FH2 domain)%2C IPR027643 (Formin-like family%2C viridiplantae)%3B GO:0005515 (protein binding)%2C GO:0005884 (actin filament)%2C GO:0045010 (actin nucleation)
arahy.Tifrunner.gnm1.Arahy.01	97611941	97618223	+	arahy.D8DRS0	InterPro:IPR003388,PANTHER:PTHR10994,PANTHER:PTHR10994:SF43,Pfam:PF02453,Prosite:PS50845		Reticulon family protein%3B IPR003388 (Reticulon)
arahy.Tifrunner.gnm1.Arahy.01	97691748	97695532	-	arahy.6X50E3			Unknown protein
arahy.Tifrunner.gnm1.Arahy.01	97718131	97720780	+	arahy.I28AR0	Gene3D:G3DSA:1.10.10.140,InterPro:IPR003213,PANTHER:PTHR23027,PANTHER:PTHR23027:SF1,Pfam:PF02297	GO:0004129,GO:0005739	Cytochrome c oxidase%2C subunit Vib family protein%3B IPR003213 (Cytochrome c oxidase%2C subunit VIb)%3B GO:0004129 (cytochrome-c oxidase activity)%2C GO:0005739 (mitochondrion)
arahy.Tifrunner.gnm1.Arahy.01	97723971	97728197	-	arahy.N6Y25N	Gene3D:G3DSA:4.10.280.10,InterPro:IPR011598,PANTHER:PTHR16223,PANTHER:PTHR16223:SF1,Pfam:PF00010,Prosite:PS50888,SMART:SM00353,Superfamily:SSF47459	GO:0046983	transcription factor bHLH66-like [Glycine max]%3B IPR011598 (Myc-type%2C basic helix-loop-helix (bHLH) domain)%3B GO:0046983 (protein dimerization activity)
arahy.Tifrunner.gnm1.Arahy.01	97729668	97734306	-	arahy.U9DM18	Gene3D:G3DSA:3.40.309.10,Gene3D:G3DSA:3.40.605.10,InterPro:IPR015590,InterPro:IPR016160,InterPro:IPR016161,InterPro:IPR016162,InterPro:IPR016163,PANTHER:PTHR11699,PANTHER:PTHR11699:SF29,Pfam:PF00171,Prosite:PS00070,Prosite:PS00687,Superfamily:SSF53720	GO:0008152,GO:0016491,GO:0016620,GO:0055114	aldehyde dehydrogenase family 2 member C4-like [Glycine max]%3B IPR016161 (Aldehyde/histidinol dehydrogenase)%3B GO:0008152 (metabolic process)%2C GO:0016491 (oxidoreductase activity)%2C GO:0055114 (oxidation-reduction process)
arahy.Tifrunner.gnm1.Arahy.01	97750956	97754128	-	arahy.B15N49	Gene3D:G3DSA:3.30.70.580,Gene3D:G3DSA:3.30.70.660,InterPro:IPR001406,InterPro:IPR020094,InterPro:IPR020095,InterPro:IPR020097,InterPro:IPR020103,PANTHER:PTHR11142,Pfam:PF01416,Superfamily:SSF55120	GO:0001522,GO:0003723,GO:0009451,GO:0009982	Pseudouridine synthase family protein%3B IPR001406 (Pseudouridine synthase I%2C TruA)%2C IPR020103 (Pseudouridine synthase%2C catalytic domain)%3B GO:0001522 (pseudouridine synthesis)%2C GO:0003723 (RNA binding)%2C GO:0009451 (RNA modification)%2C GO:0009982 (pseudouridine synthase activity)
arahy.Tifrunner.gnm1.Arahy.01	97767865	97772116	-	arahy.NT6VHA	Gene3D:G3DSA:3.20.20.190,InterPro:IPR004129,InterPro:IPR017946,PANTHER:PTHR23344,Pfam:PF03009,Superfamily:SSF51695	GO:0006071,GO:0006629,GO:0008081,GO:0008889	probable glycerophosphoryl diester phosphodiesterase 3-like [Glycine max]%3B IPR004129 (Glycerophosphoryl diester phosphodiesterase)%3B GO:0006071 (glycerol metabolic process)%2C GO:0006629 (lipid metabolic process)%2C GO:0008081 (phosphoric diester hydrolase activity)%2C GO:0008889 (glycerophosphodiester phosphodiesterase activity)
arahy.Tifrunner.gnm1.Arahy.01	97774120	97775224	+	arahy.6C44PS	Gene3D:G3DSA:1.20.5.110,Gene3D:G3DSA:3.30.450.50,InterPro:IPR001388,InterPro:IPR010908,InterPro:IPR011012,PANTHER:PTHR21136,Pfam:PF00957,Pfam:PF13774,Prosite:PS00417,Prosite:PS50859,Prosite:PS50892,Superfamily:SSF58038,Superfamily:SSF64356	GO:0006810,GO:0016021,GO:0016192	vesicle-associated membrane protein 725%3B IPR001388 (Synaptobrevin)%2C IPR011012 (Longin-like domain)%3B GO:0006810 (transport)%2C GO:0016021 (integral component of membrane)%2C GO:0016192 (vesicle-mediated transport)
arahy.Tifrunner.gnm1.Arahy.01	97775675	97778936	-	arahy.E4NDZP	Gene3D:G3DSA:2.40.128.20,InterPro:IPR000566,InterPro:IPR002446,InterPro:IPR011038,InterPro:IPR012674,InterPro:IPR022271,InterPro:IPR022272,PANTHER:PTHR10612,PANTHER:PTHR10612:SF7,PIR:PIRSF036893,PRINTS:PR01171,Pfam:PF08212,Prosite:PS00213,Superfamily:SSF50814	GO:0005215	temperature-induced lipocalin%3B IPR022271 (Lipocalin%2C ApoD type)%3B GO:0005215 (transporter activity)
arahy.Tifrunner.gnm1.Arahy.01	97779879	97781501	-	arahy.I77GVJ	Gene3D:G3DSA:2.40.128.20,InterPro:IPR000566,InterPro:IPR002446,InterPro:IPR011038,InterPro:IPR012674,InterPro:IPR022271,InterPro:IPR022272,PANTHER:PTHR10612,PANTHER:PTHR10612:SF7,PIR:PIRSF036893,PRINTS:PR01171,Pfam:PF08212,Prosite:PS00213,Superfamily:SSF50814	GO:0005215	temperature-induced lipocalin%3B IPR022271 (Lipocalin%2C ApoD type)%3B GO:0005215 (transporter activity)
arahy.Tifrunner.gnm1.Arahy.01	97783742	97785195	-	arahy.L7UW02	Gene3D:G3DSA:2.40.128.20,InterPro:IPR000566,InterPro:IPR002446,InterPro:IPR011038,InterPro:IPR012674,InterPro:IPR022271,InterPro:IPR022272,PANTHER:PTHR10612,PANTHER:PTHR10612:SF7,PIR:PIRSF036893,PRINTS:PR01171,Pfam:PF08212,Prosite:PS00213,Superfamily:SSF50814	GO:0005215	temperature-induced lipocalin%3B IPR022271 (Lipocalin%2C ApoD type)%3B GO:0005215 (transporter activity)
arahy.Tifrunner.gnm1.Arahy.01	97789209	97790109	+	arahy.IMYT90			Unknown protein
arahy.Tifrunner.gnm1.Arahy.01	97796258	97798654	-	arahy.BG6V47	Gene3D:G3DSA:3.40.50.1820,PANTHER:PTHR12277,PANTHER:PTHR12277:SF11,Pfam:PF12695,Superfamily:SSF53474		alpha/beta-hydrolase superfamily protein
arahy.Tifrunner.gnm1.Arahy.01	97802776	97806326	-	arahy.QAR9AW	Gene3D:G3DSA:3.60.21.10,InterPro:IPR027629,JCVI_TIGRFAMS:TIGR04168,Superfamily:SSF56300		Calcineurin-like metallo-phosphoesterase superfamily protein%3B IPR027629 (Conserved hypothetical protein CHP04168)
arahy.Tifrunner.gnm1.Arahy.01	97806681	97808297	+	arahy.LHA0CF	Gene3D:G3DSA:3.10.50.10,Gene3D:G3DSA:3.20.20.80,InterPro:IPR001223,InterPro:IPR011583,InterPro:IPR013781,InterPro:IPR017853,PANTHER:PTHR11177,PANTHER:PTHR11177:SF22,Pfam:PF00704,SMART:SM00636,Superfamily:SSF51445,Superfamily:SSF54556	GO:0004553,GO:0004568,GO:0005975,GO:0006032	Glycosyl hydrolase family protein with chitinase insertion domain%3B IPR017853 (Glycoside hydrolase%2C superfamily)%3B GO:0004568 (chitinase activity)%2C GO:0005975 (carbohydrate metabolic process)%2C GO:0006032 (chitin catabolic process)
arahy.Tifrunner.gnm1.Arahy.01	97808490	97811797	+	arahy.ZMX3MK	Gene3D:G3DSA:3.10.50.10,Gene3D:G3DSA:3.20.20.80,InterPro:IPR001223,InterPro:IPR011583,InterPro:IPR013781,InterPro:IPR017853,PANTHER:PTHR11177,PANTHER:PTHR11177:SF22,Pfam:PF00704,SMART:SM00636,Superfamily:SSF51445,Superfamily:SSF54556	GO:0004553,GO:0004568,GO:0005975,GO:0006032	Glycosyl hydrolase family protein with chitinase insertion domain%3B IPR017853 (Glycoside hydrolase%2C superfamily)%3B GO:0004568 (chitinase activity)%2C GO:0005975 (carbohydrate metabolic process)%2C GO:0006032 (chitin catabolic process)
arahy.Tifrunner.gnm1.Arahy.01	97823892	97825480	+	arahy.PA8IL5	Gene3D:G3DSA:3.10.50.10,Gene3D:G3DSA:3.20.20.80,InterPro:IPR001223,InterPro:IPR011583,InterPro:IPR013781,InterPro:IPR017853,PANTHER:PTHR11177,PANTHER:PTHR11177:SF22,Pfam:PF00704,SMART:SM00636,Superfamily:SSF51445,Superfamily:SSF54556	GO:0004553,GO:0004568,GO:0005975,GO:0006032	Glycosyl hydrolase family protein with chitinase insertion domain%3B IPR017853 (Glycoside hydrolase%2C superfamily)%3B GO:0004568 (chitinase activity)%2C GO:0005975 (carbohydrate metabolic process)%2C GO:0006032 (chitin catabolic process)
arahy.Tifrunner.gnm1.Arahy.01	97841314	97844498	+	arahy.WY72QN	Gene3D:G3DSA:1.10.510.10,Gene3D:G3DSA:2.60.120.200,Gene3D:G3DSA:3.10.50.10,Gene3D:G3DSA:3.20.20.80,Gene3D:G3DSA:3.30.200.20,InterPro:IPR000719,InterPro:IPR001223,InterPro:IPR002290,InterPro:IPR008271,InterPro:IPR011009,InterPro:IPR011583,InterPro:IPR013320,InterPro:IPR013781,InterPro:IPR017853,PANTHER:PTHR24420,PANTHER:PTHR24420:SF524,Pfam:PF00069,Pfam:PF00704,Prosite:PS00108,Prosite:PS50011,SMAR…	GO:0004553,GO:0004568,GO:0004672,GO:0004674,GO:0005524,GO:0005975,GO:0006032,GO:0006468,GO:0016772	receptor kinase 2%3B IPR011009 (Protein kinase-like domain)%2C IPR013320 (Concanavalin A-like lectin/glucanase%2C subgroup)%2C IPR017853 (Glycoside hydrolase%2C superfamily)%3B GO:0004568 (chitinase activity)%2C GO:0004672 (protein kinase activity)%2C GO:0004674 (protein serine/threonine kinase activity)%2C GO:0005524 (ATP binding)%2C GO:0005975 (carbohydrate metabolic process)%2C GO:0006032 (chi…
arahy.Tifrunner.gnm1.Arahy.01	97844877	97847278	-	arahy.ZUNL57	InterPro:IPR009580,PANTHER:PTHR15095,Pfam:PF06699	GO:0005789,GO:0006506,GO:0016021	FUNCTIONS IN: molecular_function unknown%3B INVOLVED IN: GPI anchor biosynthetic process%3B LOCATED IN: integral to membrane%2C endoplasmic reticulum membrane%3B EXPRESSED IN: 24 plant structures%3B EXPRESSED DURING: 13 growth stages %3B IPR009580 (GPI biosynthesis protein Pig-F)%3B GO:0005789 (endoplasmic reticulum membrane)%2C GO:0006506 (GPI anchor biosynthetic process)%2C GO:0016021 (integral…
arahy.Tifrunner.gnm1.Arahy.01	97849382	97852533	+	arahy.GV4WAN	Gene3D:G3DSA:1.10.510.10,Gene3D:G3DSA:2.60.120.200,Gene3D:G3DSA:3.20.20.80,Gene3D:G3DSA:3.30.200.20,InterPro:IPR000719,InterPro:IPR001223,InterPro:IPR002290,InterPro:IPR008271,InterPro:IPR011009,InterPro:IPR011583,InterPro:IPR013320,InterPro:IPR013781,InterPro:IPR017441,InterPro:IPR017853,PANTHER:PTHR24420,PANTHER:PTHR24420:SF524,Pfam:PF00069,Pfam:PF00704,Prosite:PS00107,Prosite:PS00108,Prosite:P…	GO:0004553,GO:0004568,GO:0004672,GO:0004674,GO:0005524,GO:0005975,GO:0006032,GO:0006468,GO:0016772	receptor kinase 2%3B IPR011009 (Protein kinase-like domain)%2C IPR013320 (Concanavalin A-like lectin/glucanase%2C subgroup)%2C IPR017853 (Glycoside hydrolase%2C superfamily)%3B GO:0004568 (chitinase activity)%2C GO:0004672 (protein kinase activity)%2C GO:0004674 (protein serine/threonine kinase activity)%2C GO:0005524 (ATP binding)%2C GO:0005975 (carbohydrate metabolic process)%2C GO:0006032 (chi…
arahy.Tifrunner.gnm1.Arahy.01	97851884	97858663	-	arahy.8Q2QZD	InterPro:IPR005176,InterPro:IPR014764,PANTHER:PTHR12281,PANTHER:PTHR12281:SF0,Pfam:PF03556,Prosite:PS51229		defective in cullin neddylation protein%2C putative%3B IPR014764 (Defective-in-cullin neddylation protein)
arahy.Tifrunner.gnm1.Arahy.01	97853100	97854420	+	arahy.78KVCW	Coils:Coil,Gene3D:G3DSA:3.10.50.10,Gene3D:G3DSA:3.20.20.80,InterPro:IPR001223,InterPro:IPR001579,InterPro:IPR011583,InterPro:IPR013781,InterPro:IPR017853,PANTHER:PTHR11177,PANTHER:PTHR11177:SF22,Pfam:PF00704,Prosite:PS01095,SMART:SM00636,Superfamily:SSF51445,Superfamily:SSF54556	GO:0004553,GO:0004568,GO:0005975,GO:0006032	Glycosyl hydrolase family protein with chitinase insertion domain%3B IPR017853 (Glycoside hydrolase%2C superfamily)%3B GO:0004568 (chitinase activity)%2C GO:0005975 (carbohydrate metabolic process)%2C GO:0006032 (chitin catabolic process)
arahy.Tifrunner.gnm1.Arahy.01	97858547	97860834	+	arahy.2YK8S2	Gene3D:G3DSA:1.10.1620.10,HAMAP:MF_00629,InterPro:IPR000077,InterPro:IPR020083,InterPro:IPR023626,PANTHER:PTHR19970,PANTHER:PTHR19970:SF0,Pfam:PF00832,Prosite:PS00051,Superfamily:SSF48662	GO:0003735,GO:0005622,GO:0005840,GO:0006412	Ribosomal protein L39 family protein%3B IPR000077 (Ribosomal protein L39e)%2C IPR023626 (Ribosomal protein L39e domain)%3B GO:0003735 (structural constituent of ribosome)%2C GO:0005622 (intracellular)%2C GO:0005840 (ribosome)%2C GO:0006412 (translation)
arahy.Tifrunner.gnm1.Arahy.01	97864468	97868565	+	arahy.JFDH9F	Gene3D:G3DSA:1.20.1110.10,Gene3D:G3DSA:2.70.150.10,Gene3D:G3DSA:3.40.1110.10,InterPro:IPR001757,InterPro:IPR004014,InterPro:IPR006534,InterPro:IPR008250,InterPro:IPR018303,InterPro:IPR023214,InterPro:IPR023298,InterPro:IPR023299,JCVI_TIGRFAMS:TIGR01494,JCVI_TIGRFAMS:TIGR01647,PANTHER:PTHR24093,PANTHER:PTHR24093:SF127,PRINTS:PR00119,PRINTS:PR00120,Pfam:PF00122,Pfam:PF00690,Pfam:PF00702,Prosite:PS0…	GO:0000166,GO:0006200,GO:0006754,GO:0006812,GO:0016021,GO:0016887,GO:0019829,GO:0046872	plasma membrane H+-ATPase%3B IPR001757 (Cation-transporting P-type ATPase)%2C IPR023214 (HAD-like domain)%2C IPR023298 (P-type ATPase%2C transmembrane domain)%3B GO:0000166 (nucleotide binding)%2C GO:0006200 (ATP catabolic process)%2C GO:0006754 (ATP biosynthetic process)%2C GO:0006812 (cation transport)%2C GO:0016021 (integral component of membrane)%2C GO:0016887 (ATPase activity)%2C GO:0019829 …
arahy.Tifrunner.gnm1.Arahy.01	97869651	97872455	+	arahy.BI9JLD	Gene3D:G3DSA:2.130.10.10,InterPro:IPR001680,InterPro:IPR015943,InterPro:IPR017986,InterPro:IPR019775,PANTHER:PTHR14773,PANTHER:PTHR14773:SF0,Pfam:PF00400,Prosite:PS00678,Prosite:PS50294,SMART:SM00320,Superfamily:SSF50978	GO:0005515	Transducin/WD40 repeat-like superfamily protein%3B IPR015943 (WD40/YVTN repeat-like-containing domain)%3B GO:0005515 (protein binding)
arahy.Tifrunner.gnm1.Arahy.01	97885434	97893247	-	arahy.R3IAX4	Coils:Coil,Gene3D:G3DSA:2.40.50.140,Gene3D:G3DSA:3.30.1640.10,Gene3D:G3DSA:3.40.50.300,InterPro:IPR001208,InterPro:IPR008048,InterPro:IPR012340,InterPro:IPR018525,InterPro:IPR027417,InterPro:IPR027925,PANTHER:PTHR11630,PANTHER:PTHR11630:SF42,PRINTS:PR01657,PRINTS:PR01661,Pfam:PF00493,Pfam:PF14551,Prosite:PS00847,Prosite:PS50051,SMART:SM00350,Superfamily:SSF50249,Superfamily:SSF52540	GO:0003677,GO:0003678,GO:0005524,GO:0005634,GO:0006260,GO:0006270,GO:0042555	DNA replication licensing factor mcm5-A-like [Glycine max]%3B IPR001208 (Mini-chromosome maintenance%2C DNA-dependent ATPase)%2C IPR027417 (P-loop containing nucleoside triphosphate hydrolase)%2C IPR027925 (MCM N-terminal domain)%3B GO:0003677 (DNA binding)%2C GO:0003678 (DNA helicase activity)%2C GO:0005524 (ATP binding)%2C GO:0005634 (nucleus)%2C GO:0006260 (DNA replication)%2C GO:0006270 (DNA …
arahy.Tifrunner.gnm1.Arahy.01	97895609	97907931	-	arahy.M5ZY6N	Gene3D:G3DSA:1.10.1520.10,Gene3D:G3DSA:3.30.160.20,Gene3D:G3DSA:3.40.50.300,InterPro:IPR000999,InterPro:IPR001650,InterPro:IPR003100,InterPro:IPR005034,InterPro:IPR011545,InterPro:IPR014001,InterPro:IPR014720,InterPro:IPR027417,PANTHER:PTHR14950,PANTHER:PTHR14950:SF11,Pfam:PF00270,Pfam:PF00271,Pfam:PF00636,Pfam:PF03368,Pfam:PF14709,Prosite:PS50137,Prosite:PS50142,Prosite:PS50821,Prosite:PS51192,P…	GO:0003676,GO:0003723,GO:0004386,GO:0004525,GO:0005515,GO:0005524,GO:0006396,GO:0008026,GO:0016891	DEAD-box ATP-dependent RNA helicase-like protein%3B IPR000999 (Ribonuclease III domain)%2C IPR001650 (Helicase%2C C-terminal)%2C IPR003100 (Argonaute/Dicer protein%2C PAZ domain)%2C IPR005034 (Dicer dimerisation domain)%2C IPR014001 (Helicase%2C superfamily 1/2%2C ATP-binding domain)%2C IPR014720 (Double-stranded RNA-binding domain)%2C IPR027417 (P-loop containing nucleoside triphosphate hydrolas…
arahy.Tifrunner.gnm1.Arahy.01	97917597	97919202	-	arahy.876K12	Gene3D:G3DSA:2.40.330.10,InterPro:IPR003340,InterPro:IPR015300,Prosite:PS50863,Superfamily:SSF101936	GO:0003677	B3 domain-containing transcription factor VRN1-like isoform X2 [Glycine max]%3B IPR015300 (DNA-binding pseudobarrel domain)%3B GO:0003677 (DNA binding)
arahy.Tifrunner.gnm1.Arahy.01	97990277	98000991	-	arahy.G6MTT1	Gene3D:G3DSA:3.30.530.20,InterPro:IPR002913,InterPro:IPR009769,InterPro:IPR023393,PANTHER:PTHR31085,PANTHER:PTHR31085:SF1,Pfam:PF01852,Pfam:PF07059,Prosite:PS50848,Superfamily:SSF55961	GO:0008289	Pleckstrin homology (PH) domain-containing protein / lipid-binding START domain-containing protein%3B IPR002913 (START domain)%2C IPR009769 (Domain of unknown function DUF1336)%2C IPR023393 (START-like domain)%3B GO:0008289 (lipid binding)
arahy.Tifrunner.gnm1.Arahy.01	98004968	98011760	-	arahy.UYDT2Y	Gene3D:G3DSA:1.20.1250.20,InterPro:IPR003663,InterPro:IPR005828,InterPro:IPR005829,InterPro:IPR016196,InterPro:IPR020846,JCVI_TIGRFAMS:TIGR00879,PANTHER:PTHR24063,PANTHER:PTHR24063:SF72,PRINTS:PR00171,Pfam:PF00083,Prosite:PS00216,Prosite:PS00217,Prosite:PS50850,Superfamily:SSF103473	GO:0005215,GO:0006810,GO:0016020,GO:0016021,GO:0022857,GO:0022891,GO:0055085	sugar transport protein 7-like [Glycine max]%3B IPR005828 (General substrate transporter)%2C IPR016196 (Major facilitator superfamily domain%2C general substrate transporter)%3B GO:0005215 (transporter activity)%2C GO:0006810 (transport)%2C GO:0016020 (membrane)%2C GO:0016021 (integral component of membrane)%2C GO:0022857 (transmembrane transporter activity)%2C GO:0022891 (substrate-specific tran…
arahy.Tifrunner.gnm1.Arahy.01	98014740	98016713	-	arahy.Z5A6NW	Coils:Coil,InterPro:IPR004240,PANTHER:PTHR10766,PANTHER:PTHR10766:SF1,Pfam:PF02990	GO:0016021	transmembrane 9 superfamily member 4-like [Glycine max]%3B IPR004240 (Nonaspanin (TM9SF))%3B GO:0016021 (integral component of membrane)
arahy.Tifrunner.gnm1.Arahy.01	98019026	98027051	-	arahy.YXSX85	Gene3D:G3DSA:3.30.1370.50,InterPro:IPR000467,InterPro:IPR001374,PANTHER:PTHR23329,PANTHER:PTHR23329:SF6,Pfam:PF01424,Pfam:PF01585,Prosite:PS50174,Prosite:PS51061,SMART:SM00443,Superfamily:SSF82708	GO:0003676	zinc finger (CCCH-type) family protein / D111/G-patch domain-containing protein%3B IPR000467 (G-patch domain)%2C IPR001374 (Single-stranded nucleic acid binding R3H)%3B GO:0003676 (nucleic acid binding)
arahy.Tifrunner.gnm1.Arahy.01	98042220	98042995	+	arahy.2C4LEC	Gene3D:G3DSA:2.40.330.10,InterPro:IPR015300,Superfamily:SSF101936		Unknown protein%3B IPR015300 (DNA-binding pseudobarrel domain)
arahy.Tifrunner.gnm1.Arahy.01	98049823	98050616	-	arahy.NXV925	InterPro:IPR008906,InterPro:IPR012337,PANTHER:PTHR32166,PANTHER:PTHR32166:SF0,Pfam:PF05699,Superfamily:SSF53098	GO:0003676,GO:0046983	uncharacterized protein LOC102661783 [Glycine max]%3B IPR008906 (HAT dimerisation domain%2C C-terminal)%2C IPR012337 (Ribonuclease H-like domain)%3B GO:0003676 (nucleic acid binding)%2C GO:0046983 (protein dimerization activity)
arahy.Tifrunner.gnm1.Arahy.01	98050731	98053187	-	arahy.DZ40Z4	InterPro:IPR007021,InterPro:IPR012337,PANTHER:PTHR32166,PANTHER:PTHR32166:SF0,Pfam:PF04937,Superfamily:SSF53098	GO:0003676	uncharacterized protein LOC102662995 [Glycine max]%3B IPR007021 (Domain of unknown function DUF659)%2C IPR012337 (Ribonuclease H-like domain)%3B GO:0003676 (nucleic acid binding)
arahy.Tifrunner.gnm1.Arahy.01	98056758	98057455	+	arahy.D68QSS	Gene3D:G3DSA:3.40.50.360,PANTHER:PTHR30546,Superfamily:SSF52218		minor allergen Alt a 7-like [Glycine max]
arahy.Tifrunner.gnm1.Arahy.01	98070841	98075694	+	arahy.F096Y2	Gene3D:G3DSA:1.10.10.60,InterPro:IPR001356,InterPro:IPR005539,InterPro:IPR005540,InterPro:IPR005541,InterPro:IPR008422,InterPro:IPR009057,PANTHER:PTHR11850,Pfam:PF03789,Pfam:PF03790,Pfam:PF03791,Pfam:PF05920,Prosite:PS50071,Prosite:PS51213,SMART:SM00389,Superfamily:SSF46689	GO:0003677,GO:0003700,GO:0005634,GO:0006355,GO:0043565	homeobox protein knotted-1-like 3-like isoform X1 [Glycine max]%3B IPR005539 (ELK)%2C IPR005540 (KNOX1)%2C IPR005541 (KNOX2)%2C IPR009057 (Homeodomain-like)%3B GO:0003677 (DNA binding)%2C GO:0003700 (sequence-specific DNA binding transcription factor activity)%2C GO:0005634 (nucleus)%2C GO:0043565 (sequence-specific DNA binding)
arahy.Tifrunner.gnm1.Arahy.01	98080485	98090461	-	arahy.9WX8G8	Gene3D:G3DSA:1.10.510.10,Gene3D:G3DSA:3.10.20.240,Gene3D:G3DSA:3.30.200.20,InterPro:IPR000270,InterPro:IPR000719,InterPro:IPR001245,InterPro:IPR002290,InterPro:IPR008271,InterPro:IPR011009,InterPro:IPR017441,PANTHER:PTHR23257,PANTHER:PTHR23257:SF68,PRINTS:PR00109,Pfam:PF00564,Pfam:PF07714,Prosite:PS00107,Prosite:PS00108,Prosite:PS50011,SMART:SM00220,SMART:SM00666,Superfamily:SSF54277,Superfamily:…	GO:0004672,GO:0004674,GO:0005515,GO:0005524,GO:0006468,GO:0016772	Protein kinase superfamily protein%3B IPR000270 (Phox/Bem1p)%2C IPR011009 (Protein kinase-like domain)%3B GO:0004672 (protein kinase activity)%2C GO:0004674 (protein serine/threonine kinase activity)%2C GO:0005515 (protein binding)%2C GO:0005524 (ATP binding)%2C GO:0006468 (protein phosphorylation)
arahy.Tifrunner.gnm1.Arahy.01	98125603	98133534	+	arahy.N3C08T	Gene3D:G3DSA:1.10.630.10,InterPro:IPR001128,InterPro:IPR002401,InterPro:IPR017972,PANTHER:PTHR24286,PANTHER:PTHR24286:SF7,PRINTS:PR00463,Pfam:PF00067,Prosite:PS00086,Superfamily:SSF48264	GO:0005506,GO:0016705,GO:0020037,GO:0055114	cytochrome P450%2C family 718%3B IPR001128 (Cytochrome P450)%3B GO:0005506 (iron ion binding)%2C GO:0020037 (heme binding)%2C GO:0055114 (oxidation-reduction process)
arahy.Tifrunner.gnm1.Arahy.01	98134310	98136124	+	arahy.0R6TRT	Gene3D:G3DSA:3.30.40.10,Gene3D:G3DSA:3.40.630.30,InterPro:IPR000182,InterPro:IPR001965,InterPro:IPR011011,InterPro:IPR013083,InterPro:IPR016181,InterPro:IPR019787,PANTHER:PTHR24098,PANTHER:PTHR24098:SF0,Pfam:PF00583,Pfam:PF00628,Prosite:PS50016,Prosite:PS51186,SMART:SM00249,Superfamily:SSF55729,Superfamily:SSF57903	GO:0005515,GO:0008080,GO:0008270	RING/FYVE/PHD zinc finger superfamily protein%3B IPR013083 (Zinc finger%2C RING/FYVE/PHD-type)%2C IPR016181 (Acyl-CoA N-acyltransferase)%3B GO:0005515 (protein binding)%2C GO:0008080 (N-acetyltransferase activity)%2C GO:0008270 (zinc ion binding)
arahy.Tifrunner.gnm1.Arahy.01	98136680	98137850	+	arahy.V8YXJU			RING/U-box superfamily protein
arahy.Tifrunner.gnm1.Arahy.01	98149881	98150955	+	arahy.S7JRIG			RING/U-box superfamily protein
arahy.Tifrunner.gnm1.Arahy.01	98179995	98181747	+	arahy.9W3K41			Uveal autoantigen with coiled-coil domains and ankyrin repeats isoform 1 n%3D1 Tax%3DTheobroma cacao RepID%3DUPI00042AFDD4
arahy.Tifrunner.gnm1.Arahy.01	98182093	98185381	-	arahy.8YJ5TP	Gene3D:G3DSA:3.30.40.10,InterPro:IPR001841,InterPro:IPR013083,PANTHER:PTHR14155,Pfam:PF13639,Prosite:PS50089,SMART:SM00184,Superfamily:SSF57850	GO:0005515,GO:0008270	RING-H2 finger protein 2B%3B IPR013083 (Zinc finger%2C RING/FYVE/PHD-type)%3B GO:0005515 (protein binding)%2C GO:0008270 (zinc ion binding)
arahy.Tifrunner.gnm1.Arahy.01	98189926	98195753	+	arahy.FP9NT8	Gene3D:G3DSA:2.40.30.10,Gene3D:G3DSA:3.30.230.10,Gene3D:G3DSA:3.30.70.240,Gene3D:G3DSA:3.30.70.870,Gene3D:G3DSA:3.40.50.300,Gene3D:G3DSA:3.90.1430.10,InterPro:IPR000640,InterPro:IPR000795,InterPro:IPR004161,InterPro:IPR005225,InterPro:IPR005517,InterPro:IPR009000,InterPro:IPR009022,InterPro:IPR014721,InterPro:IPR020568,InterPro:IPR027417,JCVI_TIGRFAMS:TIGR00231,PANTHER:PTHR23115,PANTHER:PTHR23115…	GO:0003924,GO:0005525	GTP binding Elongation factor Tu family protein%3B IPR000640 (Translation elongation factor EFG%2C V domain)%2C IPR000795 (Elongation factor%2C GTP-binding domain)%2C IPR005225 (Small GTP-binding protein domain)%2C IPR009000 (Translation protein%2C beta-barrel domain)%2C IPR009022 (Elongation factor G%2C III-V domain)%2C IPR020568 (Ribosomal protein S5 domain 2-type fold)%2C IPR027417 (P-loop con…
arahy.Tifrunner.gnm1.Arahy.01	98195774	98198020	-	arahy.WG32WU	Gene3D:G3DSA:3.60.40.10,InterPro:IPR000222,InterPro:IPR001932,InterPro:IPR015655,PANTHER:PTHR13832,PANTHER:PTHR13832:SF92,Pfam:PF00481,Prosite:PS01032,SMART:SM00332,Superfamily:SSF81606	GO:0003824,GO:0004722,GO:0006470	Protein phosphatase 2C family protein%3B IPR001932 (Protein phosphatase 2C (PP2C)-like domain)%2C IPR015655 (Protein phosphatase 2C)%3B GO:0003824 (catalytic activity)%2C GO:0004722 (protein serine/threonine phosphatase activity)%2C GO:0006470 (protein dephosphorylation)
arahy.Tifrunner.gnm1.Arahy.01	98205712	98216836	-	arahy.WU89NH	Gene3D:G3DSA:2.40.50.140,Gene3D:G3DSA:3.10.20.90,HAMAP:MF_01345_B,InterPro:IPR000266,InterPro:IPR000626,InterPro:IPR012340,InterPro:IPR019979,InterPro:IPR028333,JCVI_TIGRFAMS:TIGR03630,PANTHER:PTHR10744,PANTHER:PTHR10744:SF2,PRINTS:PR00973,Pfam:PF00240,Pfam:PF00366,Prosite:PS00056,Prosite:PS50053,SMART:SM00213,Superfamily:SSF50249,Superfamily:SSF54236	GO:0003735,GO:0005515,GO:0005622,GO:0005840,GO:0006412	40S ribosomal protein S11-like [Glycine max]%3B IPR000266 (Ribosomal protein S17)%2C IPR000626 (Ubiquitin domain)%2C IPR012340 (Nucleic acid-binding%2C OB-fold)%3B GO:0003735 (structural constituent of ribosome)%2C GO:0005515 (protein binding)%2C GO:0005622 (intracellular)%2C GO:0005840 (ribosome)%2C GO:0006412 (translation)
arahy.Tifrunner.gnm1.Arahy.01	98249808	98251681	-	arahy.5L22XG			uncharacterized protein LOC100785198 [Glycine max]
arahy.Tifrunner.gnm1.Arahy.01	98258803	98260646	-	arahy.80N34X	InterPro:IPR014946,Pfam:PF08847		chlororespiratory reduction 6%3B IPR014946 (Protein of unknown function DUF1817)
arahy.Tifrunner.gnm1.Arahy.01	98260793	98262772	+	arahy.NU0NAN	Gene3D:G3DSA:3.40.50.150,InterPro:IPR013216,PANTHER:PTHR10108,PANTHER:PTHR10108:SF522,Pfam:PF08241,Superfamily:SSF53335	GO:0008152,GO:0008168	S-adenosylmethionine-dependent methyltransferase%3B IPR013216 (Methyltransferase type 11)%3B GO:0008152 (metabolic process)%2C GO:0008168 (methyltransferase activity)
arahy.Tifrunner.gnm1.Arahy.01	98268761	98269866	+	arahy.39RMLN			PLATZ transcription factor family protein
arahy.Tifrunner.gnm1.Arahy.01	98287856	98290230	+	arahy.5N15IE	PANTHER:PTHR31414,PANTHER:PTHR31414:SF0		uncharacterized protein LOC100797376 isoform X3 [Glycine max]
arahy.Tifrunner.gnm1.Arahy.01	98318792	98328434	+	arahy.WYWF3X	Gene3D:G3DSA:1.20.1250.20,InterPro:IPR010658,InterPro:IPR016196,PANTHER:PTHR21576,PANTHER:PTHR21576:SF13,Pfam:PF06813,Superfamily:SSF103473		Nodulin-like / Major Facilitator Superfamily protein%3B IPR010658 (Nodulin-like)%2C IPR016196 (Major facilitator superfamily domain%2C general substrate transporter)
arahy.Tifrunner.gnm1.Arahy.01	98330163	98333375	+	arahy.FNUG0A	Gene3D:G3DSA:1.10.8.10,Gene3D:G3DSA:3.10.20.90,InterPro:IPR000449,InterPro:IPR009060,InterPro:IPR015940,PANTHER:PTHR12948,PANTHER:PTHR12948:SF4,Pfam:PF00627,Prosite:PS50030,SMART:SM00165,Superfamily:SSF46934,Superfamily:SSF54236	GO:0005515	NEDD8 ultimate buster-like protein%3B IPR009060 (UBA-like)%3B GO:0005515 (protein binding)
arahy.Tifrunner.gnm1.Arahy.01	98335172	98339158	+	arahy.C2ZAQ4	Coils:Coil,Gene3D:G3DSA:1.25.40.10,Gene3D:G3DSA:3.10.20.240,InterPro:IPR000270,InterPro:IPR001440,InterPro:IPR011990,InterPro:IPR013026,InterPro:IPR019734,PANTHER:PTHR22904,PANTHER:PTHR22904:SF25,Pfam:PF00515,Pfam:PF00564,Pfam:PF13414,Prosite:PS50005,Prosite:PS50293,SMART:SM00028,SMART:SM00666,Superfamily:SSF48452,Superfamily:SSF54277	GO:0005515	Octicosapeptide/Phox/Bem1p (PB1) domain-containing protein / tetratricopeptide repeat (TPR)-containing protein%3B IPR000270 (Phox/Bem1p)%2C IPR011990 (Tetratricopeptide-like helical)%3B GO:0005515 (protein binding)
arahy.Tifrunner.gnm1.Arahy.01	98339261	98346462	-	arahy.H7Z4S8	Gene3D:G3DSA:3.80.10.10,InterPro:IPR006553,InterPro:IPR025875,PANTHER:PTHR23125,PANTHER:PTHR23125:SF154,Pfam:PF12799,Pfam:PF13516,SMART:SM00367,Superfamily:SSF52047		F-box/LRR-repeat protein 13-like isoform X2 [Glycine max]%3B IPR006553 (Leucine-rich repeat%2C cysteine-containing subtype)%2C IPR025875 (Leucine rich repeat 4)
arahy.Tifrunner.gnm1.Arahy.01	98360026	98366072	-	arahy.P4FGTG	Gene3D:G3DSA:1.25.40.20,InterPro:IPR001594,InterPro:IPR002110,InterPro:IPR020683,PANTHER:PTHR22883,PANTHER:PTHR22883:SF0,Pfam:PF01529,Pfam:PF12796,Prosite:PS50088,Prosite:PS50216,Prosite:PS50297,SMART:SM00248,Superfamily:SSF48403	GO:0005515,GO:0008270	DHHC-type zinc finger family protein%3B IPR001594 (Zinc finger%2C DHHC-type%2C palmitoyltransferase)%2C IPR020683 (Ankyrin repeat-containing domain)%3B GO:0005515 (protein binding)%2C GO:0008270 (zinc ion binding)
arahy.Tifrunner.gnm1.Arahy.01	98372521	98376766	+	arahy.4JVY84			uncharacterized protein LOC100789450 isoform X1 [Glycine max]
arahy.Tifrunner.gnm1.Arahy.01	98378411	98379972	+	arahy.SG63NI			hypothetical protein
arahy.Tifrunner.gnm1.Arahy.01	98384078	98387813	+	arahy.22VPXE	Gene3D:G3DSA:3.20.20.80,InterPro:IPR005199,InterPro:IPR013781,InterPro:IPR017853,PANTHER:PTHR14363,PANTHER:PTHR14363:SF7,Pfam:PF03662,Superfamily:SSF51445	GO:0005975,GO:0016020,GO:0016798	heparanase-like protein 1-like isoform X2 [Glycine max]%3B IPR005199 (Glycoside hydrolase%2C family 79)%3B GO:0005975 (carbohydrate metabolic process)%2C GO:0016020 (membrane)
arahy.Tifrunner.gnm1.Arahy.01	98387845	98394093	-	arahy.65V40T	Gene3D:G3DSA:1.20.1250.20,InterPro:IPR011701,InterPro:IPR016196,PANTHER:PTHR11662,PANTHER:PTHR11662:SF23,Pfam:PF07690,Superfamily:SSF103473	GO:0016021,GO:0055085	phosphate transporter 4%3B 5%3B IPR011701 (Major facilitator superfamily)%2C IPR016196 (Major facilitator superfamily domain%2C general substrate transporter)%3B GO:0016021 (integral component of membrane)%2C GO:0055085 (transmembrane transport)
arahy.Tifrunner.gnm1.Arahy.01	98394950	98400066	+	arahy.65RQGW			Polynucleotidyl transferase%2C Ribonuclease H fold n%3D1 Tax%3DMedicago truncatula RepID%3DA2Q2Z8_MEDTR
arahy.Tifrunner.gnm1.Arahy.01	98400265	98401943	+	arahy.12AHEF	Gene3D:G3DSA:2.60.120.330,InterPro:IPR026992,InterPro:IPR027443,PANTHER:PTHR10209,PANTHER:PTHR10209:SF55,Pfam:PF14226,Superfamily:SSF51197		flavonol synthase/flavanone 3-hydroxylase-like [Glycine max]%3B IPR026992 (Non-haem dioxygenase N-terminal domain)%2C IPR027443 (Isopenicillin N synthase-like)
arahy.Tifrunner.gnm1.Arahy.01	98403772	98406055	-	arahy.71PNNN	Coils:Coil,Gene3D:G3DSA:3.40.50.720,InterPro:IPR003099,InterPro:IPR016040,PANTHER:PTHR11811,PANTHER:PTHR11811:SF19,Pfam:PF02153,Prosite:PS51176,Superfamily:SSF51735	GO:0004665,GO:0006571,GO:0008977,GO:0055114	prephenate dehydrogenase family protein%3B IPR003099 (Prephenate dehydrogenase)%2C IPR016040 (NAD(P)-binding domain)%3B GO:0004665 (prephenate dehydrogenase (NADP+) activity)%2C GO:0006571 (tyrosine biosynthetic process)%2C GO:0008977 (prephenate dehydrogenase activity)%2C GO:0055114 (oxidation-reduction process)
arahy.Tifrunner.gnm1.Arahy.01	98407110	98413039	-	arahy.LSG577	HAMAP:MF_01129,InterPro:IPR004131,JCVI_TIGRFAMS:TIGR01104,PANTHER:PTHR31998,PANTHER:PTHR31998:SF0,PIR:PIRSF001265,Pfam:PF03030	GO:0004427,GO:0009678,GO:0015992,GO:0016020	vacuolar H+-translocating inorganic pyrophosphatase%3B IPR004131 (Pyrophosphate-energised proton pump)%3B GO:0004427 (inorganic diphosphatase activity)%2C GO:0009678 (hydrogen-translocating pyrophosphatase activity)%2C GO:0015992 (proton transport)%2C GO:0016020 (membrane)
arahy.Tifrunner.gnm1.Arahy.01	98418428	98419115	-	arahy.AEW50Y	InterPro:IPR019557,Pfam:PF10536		serine/threonine-protein phosphatase 7 long form homolog [Glycine max]%3B IPR019557 (Aminotransferase-like%2C plant mobile domain)
arahy.Tifrunner.gnm1.Arahy.01	98444492	98445579	-	arahy.94XYN2			Unknown protein
arahy.Tifrunner.gnm1.Arahy.01	98453363	98454967	+	arahy.KRT6BL			Unknown protein
arahy.Tifrunner.gnm1.Arahy.01	98462545	98465689	+	arahy.RUEW2I	Gene3D:G3DSA:3.30.40.10,InterPro:IPR001841,InterPro:IPR013083,PANTHER:PTHR31150,PANTHER:PTHR31150:SF0,Prosite:PS50089,SMART:SM00184,Superfamily:SSF57850	GO:0005515,GO:0008270	RING-H2 zinc finger protein%3B IPR013083 (Zinc finger%2C RING/FYVE/PHD-type)%3B GO:0005515 (protein binding)%2C GO:0008270 (zinc ion binding)
arahy.Tifrunner.gnm1.Arahy.01	98468642	98472629	+	arahy.HAI9AH	Gene3D:G3DSA:3.40.50.2000,InterPro:IPR007235,InterPro:IPR009695,PANTHER:PTHR21015,PANTHER:PTHR21015:SF21,Pfam:PF04101,Pfam:PF06925,Superfamily:SSF53756	GO:0005975,GO:0009247,GO:0016758,GO:0030246,GO:0030259	monogalactosyldiacylglycerol synthase 2%3B IPR007235 (Glycosyl transferase%2C family 28%2C C-terminal)%2C IPR009695 (Diacylglycerol glucosyltransferase%2C N-terminal)%3B GO:0005975 (carbohydrate metabolic process)%2C GO:0009247 (glycolipid biosynthetic process)%2C GO:0030246 (carbohydrate binding)%2C GO:0030259 (lipid glycosylation)
arahy.Tifrunner.gnm1.Arahy.01	98474004	98476850	+	arahy.E2H6AC	Gene3D:G3DSA:1.10.1760.10,InterPro:IPR007204,PANTHER:PTHR12391,PANTHER:PTHR12391:SF0,PIR:PIRSF016315,Pfam:PF04062,Superfamily:SSF69060	GO:0005856,GO:0005885,GO:0030833,GO:0034314	Actin-related protein Arp2/3 complex subunit ARPC3 n%3D2 Tax%3DTriatominae RepID%3DA6YPU0_TRIIF%3B IPR007204 (ARP2/3 complex%2C 21kDa subunit (p21-Arc))%3B GO:0005856 (cytoskeleton)%2C GO:0005885 (Arp2/3 protein complex)%2C GO:0030833 (regulation of actin filament polymerization)%2C GO:0034314 (Arp2/3 complex-mediated actin nucleation)
arahy.Tifrunner.gnm1.Arahy.01	98477501	98479442	+	arahy.RH81AF			hypothetical protein
arahy.Tifrunner.gnm1.Arahy.01	98483465	98488266	+	arahy.HXU5VM	Gene3D:G3DSA:3.30.40.10,InterPro:IPR001394,InterPro:IPR001607,InterPro:IPR013083,InterPro:IPR018200,InterPro:IPR028889,PANTHER:PTHR24006,PANTHER:PTHR24006:SF122,Pfam:PF00443,Pfam:PF02148,Prosite:PS00972,Prosite:PS00973,Prosite:PS50235,Prosite:PS50271,Superfamily:SSF54001,Superfamily:SSF57850	GO:0006511,GO:0008270	ubiquitin carboxyl-terminal hydrolase%3B IPR001607 (Zinc finger%2C UBP-type)%2C IPR013083 (Zinc finger%2C RING/FYVE/PHD-type)%2C IPR028889 (Ubiquitin carboxyl-terminal hydrolase-like domain)%3B GO:0006511 (ubiquitin-dependent protein catabolic process)%2C GO:0008270 (zinc ion binding)
arahy.Tifrunner.gnm1.Arahy.01	98490233	98495684	+	arahy.A528V6	Coils:Coil,Gene3D:G3DSA:3.40.50.300,InterPro:IPR005690,InterPro:IPR006703,InterPro:IPR024283,InterPro:IPR027417,JCVI_TIGRFAMS:TIGR00993,PANTHER:PTHR10903,PANTHER:PTHR10903:SF34,Pfam:PF04548,Pfam:PF11886,Superfamily:SSF52540	GO:0005525,GO:0016817	translocase of chloroplast 90%2C chloroplastic-like isoform X3 [Glycine max]%3B IPR005690 (Chloroplast protein import component Toc86/159)%2C IPR024283 (Domain of unknown function DUF3406%2C chloroplast translocase)%2C IPR027417 (P-loop containing nucleoside triphosphate hydrolase)%3B GO:0005525 (GTP binding)
arahy.Tifrunner.gnm1.Arahy.01	98497606	98498799	-	arahy.N1L3G9	Gene3D:G3DSA:1.25.10.10,InterPro:IPR011989,InterPro:IPR016024,Superfamily:SSF48371	GO:0005488	hypothetical protein%3B IPR016024 (Armadillo-type fold)%3B GO:0005488 (binding)
arahy.Tifrunner.gnm1.Arahy.01	98519388	98524343	+	arahy.F1IP1Z	Gene3D:G3DSA:2.60.40.380,Gene3D:G3DSA:3.60.21.10,InterPro:IPR004843,InterPro:IPR008963,InterPro:IPR015914,InterPro:IPR025733,PANTHER:PTHR22953,PANTHER:PTHR22953:SF0,Pfam:PF00149,Pfam:PF14008,Superfamily:SSF49363,Superfamily:SSF56300	GO:0003993,GO:0016787,GO:0046872	purple acid phosphatase 26%3B IPR004843 (Phosphoesterase domain)%2C IPR008963 (Purple acid phosphatase-like%2C N-terminal)%2C IPR025733 (Iron/zinc purple acid phosphatase-like C-terminal domain)%3B GO:0003993 (acid phosphatase activity)%2C GO:0016787 (hydrolase activity)%2C GO:0046872 (metal ion binding)
arahy.Tifrunner.gnm1.Arahy.01	98524795	98529271	-	arahy.C9JQ4Z	Gene3D:G3DSA:2.60.40.150,InterPro:IPR000008,PANTHER:PTHR10774,PANTHER:PTHR10774:SF23,Pfam:PF00168,Prosite:PS50004,SMART:SM00239,Superfamily:SSF49562	GO:0005515	Calcium-dependent lipid-binding (CaLB domain) family protein%3B IPR000008 (C2 domain)%3B GO:0005515 (protein binding)
arahy.Tifrunner.gnm1.Arahy.01	98535856	98540238	+	arahy.65QXJ7	Gene3D:G3DSA:1.10.3080.10,Gene3D:G3DSA:3.10.580.10,InterPro:IPR000644,InterPro:IPR001807,InterPro:IPR002251,InterPro:IPR014743,PANTHER:PTHR11689,PANTHER:PTHR11689:SF11,PRINTS:PR00762,PRINTS:PR01120,Pfam:PF00571,Pfam:PF00654,Prosite:PS51371,SMART:SM00116,Superfamily:SSF54631,Superfamily:SSF81340	GO:0005216,GO:0005247,GO:0006821,GO:0016020,GO:0030554,GO:0055085	chloride channel C%3B IPR001807 (Chloride channel%2C voltage gated)%3B GO:0005216 (ion channel activity)%2C GO:0005247 (voltage-gated chloride channel activity)%2C GO:0006821 (chloride transport)%2C GO:0016020 (membrane)%2C GO:0030554 (adenyl nucleotide binding)%2C GO:0055085 (transmembrane transport)
arahy.Tifrunner.gnm1.Arahy.01	98540253	98543990	-	arahy.LA756D	Gene3D:G3DSA:1.10.510.10,Gene3D:G3DSA:3.30.200.20,InterPro:IPR000719,InterPro:IPR001245,InterPro:IPR002290,InterPro:IPR008271,InterPro:IPR011009,InterPro:IPR017441,PANTHER:PTHR24420,Pfam:PF07714,Prosite:PS00107,Prosite:PS00108,Prosite:PS50011,SMART:SM00220,Superfamily:SSF56112	GO:0004672,GO:0004674,GO:0005524,GO:0006468,GO:0016772	ATP binding / kinase/ protein serine / threonine kinase n%3D3 Tax%3DVitis vinifera RepID%3DC5DB47_VITVI%3B IPR011009 (Protein kinase-like domain)%3B GO:0004672 (protein kinase activity)%2C GO:0004674 (protein serine/threonine kinase activity)%2C GO:0005524 (ATP binding)%2C GO:0006468 (protein phosphorylation)
arahy.Tifrunner.gnm1.Arahy.01	98570693	98577175	+	arahy.QP6CUQ	Gene3D:G3DSA:3.40.50.2000,InterPro:IPR000368,InterPro:IPR001296,InterPro:IPR006380,PANTHER:PTHR12526,PANTHER:PTHR12526:SF28,Pfam:PF00534,Pfam:PF00862,Pfam:PF05116,Superfamily:SSF53756	GO:0005985,GO:0009058	sucrose phosphate synthase 1F%3B IPR000368 (Sucrose synthase)%2C IPR001296 (Glycosyl transferase%2C family 1)%2C IPR006380 (Sucrose-phosphate synthase)%3B GO:0005985 (sucrose metabolic process)%2C GO:0009058 (biosynthetic process)
arahy.Tifrunner.gnm1.Arahy.01	98588541	98590973	+	arahy.T4QRY3	InterPro:IPR004254,PANTHER:PTHR20855,PANTHER:PTHR20855:SF14	GO:0016021	adiponectin receptor protein 2-like isoform X3 [Glycine max]%3B IPR004254 (Hly-III-related)%3B GO:0016021 (integral component of membrane)
arahy.Tifrunner.gnm1.Arahy.01	98592092	98595575	-	arahy.HK0HI4	Gene3D:G3DSA:3.30.70.260,Gene3D:G3DSA:3.40.50.170,InterPro:IPR002376,InterPro:IPR002912,InterPro:IPR004810,PANTHER:PTHR10520,PANTHER:PTHR10520:SF7,PIR:PIRSF036480,PRINTS:PR01575,Pfam:PF00551,Prosite:PS51671,Superfamily:SSF53328,Superfamily:SSF55021	GO:0006189,GO:0008152,GO:0008864,GO:0009058,GO:0016597,GO:0016742	formyltetrahydrofolate deformylase%2C putative%3B IPR004810 (Formyltetrahydrofolate deformylase)%3B GO:0006189 ('de novo' IMP biosynthetic process)%2C GO:0008152 (metabolic process)%2C GO:0008864 (formyltetrahydrofolate deformylase activity)%2C GO:0009058 (biosynthetic process)%2C GO:0016597 (amino acid binding)
arahy.Tifrunner.gnm1.Arahy.01	98597345	98600424	+	arahy.MBA6PB	InterPro:IPR004263,PANTHER:PTHR11062,PANTHER:PTHR11062:SF11,Pfam:PF03016		probable glycosyltransferase At5g03795-like [Glycine max]%3B IPR004263 (Exostosin-like)
arahy.Tifrunner.gnm1.Arahy.01	98620876	98626789	+	arahy.63B5RA	InterPro:IPR004263,PANTHER:PTHR11062,PANTHER:PTHR11062:SF11,Pfam:PF03016,Superfamily:SSF53756		probable glycosyltransferase At5g03795-like [Glycine max]%3B IPR004263 (Exostosin-like)
arahy.Tifrunner.gnm1.Arahy.01	98629044	98632469	+	arahy.X55N05	Gene3D:G3DSA:3.80.10.10,InterPro:IPR001611,InterPro:IPR003591,InterPro:IPR013210,InterPro:IPR025875,PANTHER:PTHR24420,PANTHER:PTHR24420:SF445,PRINTS:PR00019,Pfam:PF08263,Pfam:PF12799,Pfam:PF13855,Prosite:PS51450,SMART:SM00365,SMART:SM00369,Superfamily:SSF52058	GO:0005515	receptor like protein 1%3B IPR001611 (Leucine-rich repeat)%2C IPR003591 (Leucine-rich repeat%2C typical subtype)%2C IPR013210 (Leucine-rich repeat-containing N-terminal%2C type 2)%2C IPR025875 (Leucine rich repeat 4)%3B GO:0005515 (protein binding)
arahy.Tifrunner.gnm1.Arahy.01	98633688	98640417	+	arahy.W0WM15	InterPro:IPR007244,PANTHER:PTHR21373,Pfam:PF04112		N-alpha-acetyltransferase 35%2C NatC auxiliary subunit%3B IPR007244 (NatC N(alpha)-terminal acetyltransferase%2C Mak10 subunit)
arahy.Tifrunner.gnm1.Arahy.01	98656403	98661760	+	arahy.KEU88K	Gene3D:G3DSA:1.20.58.150,Gene3D:G3DSA:1.25.40.90,InterPro:IPR008942,InterPro:IPR011417,InterPro:IPR013809,InterPro:IPR014712,PANTHER:PTHR22951,PANTHER:PTHR22951:SF1,Pfam:PF07651,Prosite:PS50942,SMART:SM00273,Superfamily:SSF48464,Superfamily:SSF89009	GO:0005543,GO:0005545,GO:0030118,GO:0030276,GO:0048268	clathrin coat assembly protein AP180-like [Glycine max]%3B IPR008942 (ENTH/VHS)%2C IPR011417 (AP180 N-terminal homology (ANTH) domain)%3B GO:0005543 (phospholipid binding)%2C GO:0005545 (1-phosphatidylinositol binding)%2C GO:0030118 (clathrin coat)%2C GO:0030276 (clathrin binding)%2C GO:0048268 (clathrin coat assembly)
arahy.Tifrunner.gnm1.Arahy.01	98662849	98665225	+	arahy.HJD60P	InterPro:IPR005607,PANTHER:PTHR31923,PANTHER:PTHR31923:SF0,Pfam:PF03909,SMART:SM00751,Superfamily:SSF140383		BSD domain-containing protein%3B IPR005607 (BSD)
arahy.Tifrunner.gnm1.Arahy.01	98665937	98666847	-	arahy.60YECW	Gene3D:G3DSA:1.10.3840.10,Gene3D:G3DSA:3.30.450.50,InterPro:IPR001388,InterPro:IPR010908,InterPro:IPR011012,PANTHER:PTHR21136,PRINTS:PR00219,Pfam:PF00957,Pfam:PF13774,Prosite:PS00417,Prosite:PS50859,Prosite:PS50892,Superfamily:SSF58038,Superfamily:SSF64356	GO:0006810,GO:0016021,GO:0016192	vesicle-associated membrane protein 713%3B IPR001388 (Synaptobrevin)%2C IPR011012 (Longin-like domain)%3B GO:0006810 (transport)%2C GO:0016021 (integral component of membrane)%2C GO:0016192 (vesicle-mediated transport)
arahy.Tifrunner.gnm1.Arahy.01	98682325	98684567	+	arahy.0J4ETI	Gene3D:G3DSA:1.10.110.10,InterPro:IPR016140,InterPro:IPR027923,PANTHER:PTHR31731,Pfam:PF14547,SMART:SM00499,Superfamily:SSF47699		Bifunctional inhibitor/lipid-transfer protein/seed storage 2S albumin superfamily protein%3B IPR016140 (Bifunctional inhibitor/plant lipid transfer protein/seed storage helical domain)
arahy.Tifrunner.gnm1.Arahy.01	98686767	98693570	-	arahy.DJE2D0	Gene3D:G3DSA:1.25.40.10,InterPro:IPR001440,InterPro:IPR011990,InterPro:IPR013026,InterPro:IPR019734,PANTHER:PTHR12979,PANTHER:PTHR12979:SF4,Pfam:PF00515,Prosite:PS50005,Prosite:PS50293,SMART:SM00028,Superfamily:SSF48452	GO:0005515	CCR4-NOT transcription complex subunit-like protein%3B IPR011990 (Tetratricopeptide-like helical)%3B GO:0005515 (protein binding)
arahy.Tifrunner.gnm1.Arahy.01	98706841	98713377	+	arahy.SLI0XQ	InterPro:IPR016024,InterPro:IPR022031,InterPro:IPR028566,PANTHER:PTHR22928,Pfam:PF12231,Superfamily:SSF48371	GO:0005488	Rap1-interacting factor 1 amine-terminal protein%3B IPR016024 (Armadillo-type fold)%2C IPR022031 (Telomere-associated protein Rif1%2C N-terminal)%2C IPR028566 (Rif1)%3B GO:0005488 (binding)
arahy.Tifrunner.gnm1.Arahy.01	98732606	98735853	+	arahy.UR837P	Gene3D:G3DSA:3.20.20.70,InterPro:IPR008811,InterPro:IPR013785,InterPro:IPR017853,PANTHER:PTHR31268,PANTHER:PTHR31268:SF0,Pfam:PF05691,Superfamily:SSF51445	GO:0003824	probable galactinol--sucrose galactosyltransferase 6-like isoform X1 [Glycine max]%3B IPR008811 (Glycosyl hydrolases 36)%2C IPR013785 (Aldolase-type TIM barrel)%3B GO:0003824 (catalytic activity)
arahy.Tifrunner.gnm1.Arahy.01	98804485	98807555	-	arahy.F7S1IB	Coils:Coil,InterPro:IPR003892,InterPro:IPR009060,PANTHER:PTHR31245,PANTHER:PTHR31245:SF0,Pfam:PF02845,Prosite:PS51140,Superfamily:SSF46934	GO:0005515	Ubiquitin system component Cue protein%3B IPR009060 (UBA-like)%3B GO:0005515 (protein binding)
arahy.Tifrunner.gnm1.Arahy.01	98815988	98819287	+	arahy.Z0P5BB	Gene3D:G3DSA:1.10.510.10,Gene3D:G3DSA:3.30.200.20,InterPro:IPR000719,InterPro:IPR001245,InterPro:IPR008271,InterPro:IPR011009,InterPro:IPR017441,PANTHER:PTHR24420,Pfam:PF07714,Prosite:PS00107,Prosite:PS00108,Prosite:PS50011,Superfamily:SSF56112	GO:0004672,GO:0004674,GO:0005524,GO:0006468,GO:0016772	Protein kinase superfamily protein%3B IPR011009 (Protein kinase-like domain)%3B GO:0004672 (protein kinase activity)%2C GO:0004674 (protein serine/threonine kinase activity)%2C GO:0005524 (ATP binding)%2C GO:0006468 (protein phosphorylation)
arahy.Tifrunner.gnm1.Arahy.01	98838910	98845251	+	arahy.ZHFU2E	Gene3D:G3DSA:1.10.8.270,InterPro:IPR000195,InterPro:IPR021935,PANTHER:PTHR22957,PANTHER:PTHR22957:SF34,Pfam:PF00566,Pfam:PF12068,Prosite:PS50086,SMART:SM00164,Superfamily:SSF47923	GO:0005097,GO:0032313	Rab GTPase activator%3B IPR000195 (Rab-GTPase-TBC domain)%2C IPR021935 (Domain of unknown function DUF3548)%3B GO:0005097 (Rab GTPase activator activity)%2C GO:0032313 (regulation of Rab GTPase activity)
arahy.Tifrunner.gnm1.Arahy.01	98874826	98875215	+	arahy.987W5L	InterPro:IPR003311,InterPro:IPR011525,PANTHER:PTHR31734,PANTHER:PTHR31734:SF0,Pfam:PF02309,Prosite:PS50962,Superfamily:SSF54277	GO:0005634,GO:0006355,GO:0046983	indole-3-acetic acid inducible 29%3B IPR003311 (AUX/IAA protein)%3B GO:0005634 (nucleus)%2C GO:0046983 (protein dimerization activity)
arahy.Tifrunner.gnm1.Arahy.01	98878276	98882557	+	arahy.8C7GMZ	InterPro:IPR006813,PANTHER:PTHR12224,PANTHER:PTHR12224:SF0,Pfam:PF04724	GO:0003830,GO:0006487,GO:0016020	beta-1%2C4-N-acetylglucosaminyltransferase family protein%3B IPR006813 (Glycosyl transferase%2C family 17)%3B GO:0006487 (protein N-linked glycosylation)%2C GO:0016020 (membrane)
arahy.Tifrunner.gnm1.Arahy.01	98922121	98930397	+	arahy.62YL11	Gene3D:G3DSA:2.130.10.10,InterPro:IPR001680,InterPro:IPR006594,InterPro:IPR006595,InterPro:IPR011047,InterPro:IPR015943,InterPro:IPR017986,InterPro:IPR019775,InterPro:IPR027728,PANTHER:PTHR22847,PANTHER:PTHR22847:SF50,Pfam:PF00400,Prosite:PS00678,Prosite:PS50082,Prosite:PS50294,Prosite:PS50896,Prosite:PS50897,SMART:SM00320,SMART:SM00667,SMART:SM00668,Superfamily:SSF50978,Superfamily:SSF50998	GO:0005515,GO:0006355	topless-related protein 4-like isoform X1 [Glycine max]%3B IPR006594 (LisH dimerisation motif)%2C IPR006595 (CTLH%2C C-terminal LisH motif)%2C IPR011047 (Quinonprotein alcohol dehydrogenase-like superfamily)%2C IPR015943 (WD40/YVTN repeat-like-containing domain)%2C IPR027728 (Topless family)%3B GO:0005515 (protein binding)
arahy.Tifrunner.gnm1.Arahy.01	98930871	98935095	-	arahy.G6L3X6	Coils:Coil,Gene3D:G3DSA:3.30.40.10,InterPro:IPR001607,InterPro:IPR001841,InterPro:IPR011422,InterPro:IPR013083,PANTHER:PTHR24007,Pfam:PF02148,Pfam:PF07576,Prosite:PS50089,Prosite:PS50271,SMART:SM00290,Superfamily:SSF57850	GO:0005515,GO:0008270	BRCA1-associated protein-like [Glycine max]%3B IPR001607 (Zinc finger%2C UBP-type)%2C IPR011422 (BRCA1-associated 2)%2C IPR013083 (Zinc finger%2C RING/FYVE/PHD-type)%3B GO:0005515 (protein binding)%2C GO:0008270 (zinc ion binding)
arahy.Tifrunner.gnm1.Arahy.01	98938415	98948907	-	arahy.S50ZLM	Gene3D:G3DSA:2.130.10.10,InterPro:IPR011047,InterPro:IPR015943,PANTHER:PTHR14593,PANTHER:PTHR14593:SF2,Superfamily:SSF50998	GO:0005515	Transducin family protein / WD-40 repeat family protein%3B IPR011047 (Quinonprotein alcohol dehydrogenase-like superfamily)%2C IPR015943 (WD40/YVTN repeat-like-containing domain)%3B GO:0005515 (protein binding)
arahy.Tifrunner.gnm1.Arahy.01	98957922	98961551	+	arahy.3K6C5E	Gene3D:G3DSA:1.10.246.20,InterPro:IPR003101	GO:0003712,GO:0006355	uncharacterized protein LOC100806760 [Glycine max]%3B IPR003101 (Coactivator CBP%2C KIX domain)%3B GO:0003712 (transcription cofactor activity)
arahy.Tifrunner.gnm1.Arahy.01	98965021	98968002	-	arahy.DLXF41	Gene3D:G3DSA:2.60.40.420,InterPro:IPR003245,InterPro:IPR008972,Pfam:PF02298,Prosite:PS51485,Superfamily:SSF49503	GO:0005507,GO:0009055	blue copper protein-like [Glycine max]%3B IPR008972 (Cupredoxin)%3B GO:0005507 (copper ion binding)%2C GO:0009055 (electron carrier activity)
arahy.Tifrunner.gnm1.Arahy.01	98968751	98975386	-	arahy.8H93A2	Gene3D:G3DSA:2.60.40.420,Gene3D:G3DSA:3.20.20.80,InterPro:IPR000490,InterPro:IPR003245,InterPro:IPR008972,InterPro:IPR013781,InterPro:IPR017853,InterPro:IPR028871,PANTHER:PTHR32227,PANTHER:PTHR32227:SF32,Pfam:PF00332,Pfam:PF02298,Prosite:PS00196,Prosite:PS51485,Superfamily:SSF49503,Superfamily:SSF51445	GO:0004553,GO:0005507,GO:0005975,GO:0009055	glucan endo-1%2C3-beta-glucosidase 14-like [Glycine max]%3B IPR000490 (Glycoside hydrolase%2C family 17)%2C IPR008972 (Cupredoxin)%2C IPR017853 (Glycoside hydrolase%2C superfamily)%2C IPR028871 (Blue (type 1) copper protein%2C binding site)%3B GO:0005507 (copper ion binding)%2C GO:0005975 (carbohydrate metabolic process)%2C GO:0009055 (electron carrier activity)
arahy.Tifrunner.gnm1.Arahy.01	99005213	99012243	+	arahy.FTT948			Unknown protein
arahy.Tifrunner.gnm1.Arahy.01	99006953	99012202	-	arahy.BMRM52	Coils:Coil,Gene3D:G3DSA:3.30.890.10,InterPro:IPR001739,InterPro:IPR016177,Pfam:PF01429,Prosite:PS50982,Superfamily:SSF54171	GO:0003677,GO:0005634	methyl-CPG-binding domain 10%3B IPR016177 (DNA-binding domain)%3B GO:0003677 (DNA binding)%2C GO:0005634 (nucleus)
arahy.Tifrunner.gnm1.Arahy.01	99060068	99063252	+	arahy.69GKHF	Gene3D:G3DSA:1.10.30.10,InterPro:IPR006780,InterPro:IPR009071,PANTHER:PTHR31675,PANTHER:PTHR31675:SF0,Pfam:PF04690,Superfamily:SSF47095		YABBY transcription factor%3B IPR006780 (YABBY protein)
arahy.Tifrunner.gnm1.Arahy.01	99076284	99078928	+	arahy.575TC2	InterPro:IPR002259,PANTHER:PTHR10332,PANTHER:PTHR10332:SF10,PRINTS:PR01130,Pfam:PF01733	GO:0005337,GO:0006810,GO:0016021	equilibrative nucleoside transporter 7%3B IPR002259 (Equilibrative nucleoside transporter)%3B GO:0005337 (nucleoside transmembrane transporter activity)%2C GO:0006810 (transport)%2C GO:0016021 (integral component of membrane)
arahy.Tifrunner.gnm1.Arahy.01	99078911	99080667	-	arahy.AS0VZ1	Gene3D:G3DSA:1.25.40.10,InterPro:IPR011990,PANTHER:PTHR26312,PANTHER:PTHR26312:SF53,Superfamily:SSF48452	GO:0005515	Tetratricopeptide repeat (TPR)-like superfamily protein%3B IPR011990 (Tetratricopeptide-like helical)%3B GO:0005515 (protein binding)
arahy.Tifrunner.gnm1.Arahy.01	99087793	99089012	+	arahy.SM9D0V	Coils:Coil,PANTHER:PTHR31365		Unknown protein
arahy.Tifrunner.gnm1.Arahy.01	99106026	99121341	-	arahy.Y297Y8			tubulin folding cofactor E
arahy.Tifrunner.gnm1.Arahy.01	99153527	99154928	-	arahy.I28JGX	Coils:Coil		Unknown protein
arahy.Tifrunner.gnm1.Arahy.01	99162758	99164808	-	arahy.9B096Z	Gene3D:G3DSA:2.40.50.90,InterPro:IPR016071,PANTHER:PTHR31445,PANTHER:PTHR31445:SF0,Pfam:PF00565,Superfamily:SSF50199	GO:0003676,GO:0016788	Ca-2+ dependent nuclease%3B IPR016071 (Staphylococcal nuclease (SNase-like)%2C OB-fold)%3B GO:0003676 (nucleic acid binding)
arahy.Tifrunner.gnm1.Arahy.01	99172836	99174889	+	arahy.IBCJ8E	Gene3D:G3DSA:2.20.25.80,InterPro:IPR003657,PANTHER:PTHR31221,PANTHER:PTHR31221:SF0,Pfam:PF03106,Prosite:PS50811,SMART:SM00774,Superfamily:SSF118290	GO:0003700,GO:0006355,GO:0043565	WRKY family transcription factor family protein%3B IPR003657 (DNA-binding WRKY)%3B GO:0003700 (sequence-specific DNA binding transcription factor activity)%2C GO:0043565 (sequence-specific DNA binding)
arahy.Tifrunner.gnm1.Arahy.01	99174679	99177513	-	arahy.0ZCW7G	InterPro:IPR006702,Pfam:PF04535		Uncharacterised protein family (UPF0497)%3B IPR006702 (Uncharacterised protein family UPF0497%2C trans-membrane plant)
arahy.Tifrunner.gnm1.Arahy.01	99177599	99179664	-	arahy.H7M7QR	Coils:Coil		Unknown protein
arahy.Tifrunner.gnm1.Arahy.01	99180006	99183112	-	arahy.INM0KP			Unknown protein
arahy.Tifrunner.gnm1.Arahy.01	99182143	99184794	+	arahy.9P5NNS	Gene3D:G3DSA:3.40.50.300,InterPro:IPR001650,InterPro:IPR027417,PANTHER:PTHR10799,PANTHER:PTHR10799:SF43,Pfam:PF00271,Prosite:PS51194,SMART:SM00490,Superfamily:SSF52540	GO:0003676,GO:0004386,GO:0005524	ATP-dependent helicase BRM-like isoform X4 [Glycine max]%3B IPR001650 (Helicase%2C C-terminal)%2C IPR027417 (P-loop containing nucleoside triphosphate hydrolase)%3B GO:0003676 (nucleic acid binding)%2C GO:0004386 (helicase activity)%2C GO:0005524 (ATP binding)
arahy.Tifrunner.gnm1.Arahy.01	99196278	99202478	-	arahy.3I4RJY	Gene3D:G3DSA:3.20.20.140,InterPro:IPR001365,PANTHER:PTHR11409,PANTHER:PTHR11409:SF21,Pfam:PF00962,Superfamily:SSF51556	GO:0019239	adenosine/AMP deaminase%3B IPR001365 (Adenosine/AMP deaminase domain)%3B GO:0019239 (deaminase activity)
arahy.Tifrunner.gnm1.Arahy.01	99225909	99226696	-	arahy.XZYA5I	PANTHER:PTHR24078,PANTHER:PTHR24078:SF49		dnaJ homolog subfamily C GRV2-like isoform X2 [Glycine max]
arahy.Tifrunner.gnm1.Arahy.01	99228271	99228881	-	arahy.PTA25Z			dnaJ homolog subfamily C GRV2-like isoform X2 [Glycine max]
arahy.Tifrunner.gnm1.Arahy.01	99228941	99230220	-	arahy.T5A0DZ			dnaJ homolog subfamily C GRV2-like isoform X1 [Glycine max]
arahy.Tifrunner.gnm1.Arahy.01	99230258	99230970	-	arahy.6PJW91			dnaJ homolog subfamily C GRV2-like [Glycine max]
arahy.Tifrunner.gnm1.Arahy.01	99244296	99244758	+	arahy.9L0LJT	PANTHER:PTHR24420,PANTHER:PTHR24420:SF145		Protein kinase superfamily protein
arahy.Tifrunner.gnm1.Arahy.01	99251169	99251525	-	arahy.REH2VN	Coils:Coil		maternal effect embryo arrest 9
arahy.Tifrunner.gnm1.Arahy.01	99251780	99251998	+	arahy.F717DE			F-box protein At1g10780-like [Glycine max]
arahy.Tifrunner.gnm1.Arahy.01	99252374	99254301	-	arahy.PQG7YC			Unknown protein
arahy.Tifrunner.gnm1.Arahy.01	99255544	99259242	+	arahy.G8EG78	Gene3D:G3DSA:4.10.60.10,InterPro:IPR001878,InterPro:IPR004330,InterPro:IPR006564,InterPro:IPR007527,PANTHER:PTHR31669,PANTHER:PTHR31669:SF0,Pfam:PF03101,Pfam:PF04434,Prosite:PS50158,Prosite:PS50966,SMART:SM00575,Superfamily:SSF57756	GO:0003676,GO:0008270	protein FAR1-RELATED SEQUENCE 5-like [Glycine max]%3B IPR001878 (Zinc finger%2C CCHC-type)%2C IPR004330 (FAR1 DNA binding domain)%2C IPR007527 (Zinc finger%2C SWIM-type)%3B GO:0003676 (nucleic acid binding)%2C GO:0008270 (zinc ion binding)
arahy.Tifrunner.gnm1.Arahy.01	99262864	99263264	-	arahy.CV1E19			Unknown protein
arahy.Tifrunner.gnm1.Arahy.01	99283889	99285263	+	arahy.B9PES8	Gene3D:G3DSA:3.20.20.140,PANTHER:PTHR11409,PANTHER:PTHR11409:SF21,Superfamily:SSF51556		adenosine/AMP deaminase
arahy.Tifrunner.gnm1.Arahy.01	99296410	99302752	+	arahy.LDZY8D	Coils:Coil		phragmoplast orienting kinesin 2-like isoform X2 [Glycine max]
arahy.Tifrunner.gnm1.Arahy.01	99316625	99317504	+	arahy.J3A10D	Coils:Coil		GRF zinc finger protein
arahy.Tifrunner.gnm1.Arahy.01	99325280	99325761	+	arahy.A4DM1J			Unknown protein
arahy.Tifrunner.gnm1.Arahy.01	99375706	99379479	-	arahy.WH471K	Coils:Coil,Gene3D:G3DSA:3.40.50.300,InterPro:IPR001650,InterPro:IPR027417,PANTHER:PTHR10799,PANTHER:PTHR10799:SF43,Pfam:PF00271,SMART:SM00490,Superfamily:SSF52540	GO:0003676,GO:0004386,GO:0005524	chromodomain-helicase-DNA-binding protein 1-like isoform X2 [Glycine max]%3B IPR001650 (Helicase%2C C-terminal)%2C IPR027417 (P-loop containing nucleoside triphosphate hydrolase)%3B GO:0003676 (nucleic acid binding)%2C GO:0004386 (helicase activity)%2C GO:0005524 (ATP binding)
arahy.Tifrunner.gnm1.Arahy.01	99400242	99406044	-	arahy.I3DMP8	Coils:Coil,Gene3D:G3DSA:4.10.60.10,InterPro:IPR001878,InterPro:IPR018247,Prosite:PS00018,Prosite:PS50158,SMART:SM00343,Superfamily:SSF56672,Superfamily:SSF57756	GO:0003676,GO:0008270	CTV.20 n%3D1 Tax%3DPoncirus trifoliata RepID%3DQ8H6Q8_PONTR%3B IPR001878 (Zinc finger%2C CCHC-type)%2C IPR018247 (EF-Hand 1%2C calcium-binding site)%3B GO:0003676 (nucleic acid binding)%2C GO:0008270 (zinc ion binding)
arahy.Tifrunner.gnm1.Arahy.01	99407004	99412422	+	arahy.18PYUZ	Coils:Coil,Gene3D:G3DSA:4.10.60.10,InterPro:IPR001878,InterPro:IPR018247,PANTHER:PTHR10178,Pfam:PF01107,Prosite:PS00018,Prosite:PS50158,SMART:SM00343,Superfamily:SSF56672,Superfamily:SSF57756	GO:0003676,GO:0008270	viral movement protein%3B IPR001878 (Zinc finger%2C CCHC-type)%2C IPR018247 (EF-Hand 1%2C calcium-binding site)%3B GO:0003676 (nucleic acid binding)%2C GO:0008270 (zinc ion binding)
arahy.Tifrunner.gnm1.Arahy.01	99414338	99419981	+	arahy.8102HM	Coils:Coil,Gene3D:G3DSA:4.10.60.10,InterPro:IPR001878,InterPro:IPR018247,PANTHER:PTHR10178,Pfam:PF01107,Prosite:PS00018,Prosite:PS50158,SMART:SM00343,Superfamily:SSF56672,Superfamily:SSF57756	GO:0003676,GO:0008270	uncharacterized protein LOC102665608 [Glycine max]%3B IPR001878 (Zinc finger%2C CCHC-type)%2C IPR018247 (EF-Hand 1%2C calcium-binding site)%3B GO:0003676 (nucleic acid binding)%2C GO:0008270 (zinc ion binding)
arahy.Tifrunner.gnm1.Arahy.01	99422631	99428049	-	arahy.W04P42	Coils:Coil,Gene3D:G3DSA:4.10.60.10,InterPro:IPR001878,InterPro:IPR018247,PANTHER:PTHR10178,Pfam:PF01107,Prosite:PS00018,Prosite:PS50158,SMART:SM00343,Superfamily:SSF56672,Superfamily:SSF57756	GO:0003676,GO:0008270	viral movement protein%3B IPR001878 (Zinc finger%2C CCHC-type)%2C IPR018247 (EF-Hand 1%2C calcium-binding site)%3B GO:0003676 (nucleic acid binding)%2C GO:0008270 (zinc ion binding)
arahy.Tifrunner.gnm1.Arahy.01	99434501	99443103	+	arahy.KG76U8	Coils:Coil		tubulin folding cofactor E
arahy.Tifrunner.gnm1.Arahy.01	99448591	99452097	+	arahy.PKVI3C	Coils:Coil,PANTHER:PTHR31365		dnaJ homolog subfamily C GRV2-like isoform X1 [Glycine max]
arahy.Tifrunner.gnm1.Arahy.01	99452890	99455305	+	arahy.GFGC5E	PANTHER:PTHR24078,PANTHER:PTHR24078:SF49		dnaJ homolog subfamily C GRV2-like isoform X2 [Glycine max]
arahy.Tifrunner.gnm1.Arahy.01	99470121	99473955	-	arahy.RDG2VZ	Coils:Coil,Gene3D:G3DSA:3.40.50.300,InterPro:IPR001650,InterPro:IPR027417,PANTHER:PTHR10799,PANTHER:PTHR10799:SF43,Pfam:PF00271,Prosite:PS51194,SMART:SM00490,Superfamily:SSF52540	GO:0003676,GO:0004386,GO:0005524	SWI/SNF-related matrix-associated actin-dependent regulator of chromatin subfamily A-like protein 1-like isoform X2 [Glycine max]%3B IPR001650 (Helicase%2C C-terminal)%2C IPR027417 (P-loop containing nucleoside triphosphate hydrolase)%3B GO:0003676 (nucleic acid binding)%2C GO:0004386 (helicase activity)%2C GO:0005524 (ATP binding)
arahy.Tifrunner.gnm1.Arahy.01	99478055	99478294	+	arahy.MD8FRP			Unknown protein
arahy.Tifrunner.gnm1.Arahy.01	99478895	99479749	+	arahy.V836PL	Coils:Coil		Unknown protein
arahy.Tifrunner.gnm1.Arahy.01	99526602	99528537	+	arahy.D8BJR2			dnaJ homolog subfamily C GRV2-like isoform X1 [Glycine max]
arahy.Tifrunner.gnm1.Arahy.01	99528597	99529206	+	arahy.7C8SEE			dnaJ homolog subfamily C GRV2-like isoform X2 [Glycine max]
arahy.Tifrunner.gnm1.Arahy.01	99529329	99531117	+	arahy.H6EN9A	PANTHER:PTHR24078,PANTHER:PTHR24078:SF49		dnaJ homolog subfamily C GRV2-like isoform X2 [Glycine max]
arahy.Tifrunner.gnm1.Arahy.01	99533403	99536225	-	arahy.B1R33T			Unknown protein
arahy.Tifrunner.gnm1.Arahy.01	99567853	99568576	+	arahy.DYPB85	InterPro:IPR027417,PANTHER:PTHR10799,PANTHER:PTHR10799:SF43,Superfamily:SSF52540		chromodomain-helicase-DNA-binding protein 1-like [Glycine max]%3B IPR027417 (P-loop containing nucleoside triphosphate hydrolase)
arahy.Tifrunner.gnm1.Arahy.01	99684303	99689006	+	arahy.5ZM33J	Coils:Coil,Gene3D:G3DSA:3.40.50.300,InterPro:IPR001650,InterPro:IPR027417,PANTHER:PTHR10799,PANTHER:PTHR10799:SF43,Pfam:PF00271,Prosite:PS51194,SMART:SM00490,Superfamily:SSF52540	GO:0003676,GO:0004386,GO:0005524	ATP-dependent helicase BRM-like isoform X4 [Glycine max]%3B IPR001650 (Helicase%2C C-terminal)%2C IPR027417 (P-loop containing nucleoside triphosphate hydrolase)%3B GO:0003676 (nucleic acid binding)%2C GO:0004386 (helicase activity)%2C GO:0005524 (ATP binding)
arahy.Tifrunner.gnm1.Arahy.01	99694975	99703260	-	arahy.AD56MI	Gene3D:G3DSA:3.20.20.140,PANTHER:PTHR11409,PANTHER:PTHR11409:SF21,Superfamily:SSF51556		adenosine/AMP deaminase
arahy.Tifrunner.gnm1.Arahy.01	99711399	99713840	-	arahy.NRTP45	PANTHER:PTHR24078,PANTHER:PTHR24078:SF49		dnaJ homolog subfamily C GRV2-like isoform X1 [Glycine max]
arahy.Tifrunner.gnm1.Arahy.01	99714736	99719665	-	arahy.1Q0CCS	InterPro:IPR011009,Superfamily:SSF56112	GO:0016772	Unknown protein%3B IPR011009 (Protein kinase-like domain)
arahy.Tifrunner.gnm1.Arahy.01	99720676	99721902	-	arahy.X013JQ			Unknown protein
arahy.Tifrunner.gnm1.Arahy.01	99735212	99737671	-	arahy.MXVN5B	Coils:Coil,PANTHER:PTHR31365		Unknown protein
arahy.Tifrunner.gnm1.Arahy.01	99745477	99748842	+	arahy.NXQD4F			Unknown protein
arahy.Tifrunner.gnm1.Arahy.01	99752337	99754326	-	arahy.27U6ZU			Unknown protein
arahy.Tifrunner.gnm1.Arahy.01	99754365	99765954	-	arahy.C7CG90	Gene3D:G3DSA:2.40.330.10,InterPro:IPR003340,InterPro:IPR015300,Prosite:PS50863,Superfamily:SSF101936	GO:0003677	Unknown protein%3B IPR015300 (DNA-binding pseudobarrel domain)%3B GO:0003677 (DNA binding)
arahy.Tifrunner.gnm1.Arahy.01	99765959	99770637	+	arahy.M5C3PT	Coils:Coil,Gene3D:G3DSA:3.40.50.300,InterPro:IPR001650,InterPro:IPR027417,PANTHER:PTHR10799,PANTHER:PTHR10799:SF43,Pfam:PF00271,SMART:SM00490,Superfamily:SSF52540	GO:0003676,GO:0004386,GO:0005524	chromodomain-helicase-DNA-binding protein 1-like isoform X2 [Glycine max]%3B IPR001650 (Helicase%2C C-terminal)%2C IPR027417 (P-loop containing nucleoside triphosphate hydrolase)%3B GO:0003676 (nucleic acid binding)%2C GO:0004386 (helicase activity)%2C GO:0005524 (ATP binding)
arahy.Tifrunner.gnm1.Arahy.01	99779534	99787248	-	arahy.KZ0328	Gene3D:G3DSA:3.20.20.140,PANTHER:PTHR11409,PANTHER:PTHR11409:SF21,Superfamily:SSF51556		adenosine/AMP deaminase
arahy.Tifrunner.gnm1.Arahy.01	99787525	99789328	+	arahy.3P39BB			Unknown protein
arahy.Tifrunner.gnm1.Arahy.01	99789704	99789922	-	arahy.X0Q2J1			F-box protein At1g10780-like [Glycine max]
arahy.Tifrunner.gnm1.Arahy.01	99790177	99791202	+	arahy.BDEX7B	Coils:Coil		maternal effect embryo arrest 9
arahy.Tifrunner.gnm1.Arahy.01	99791079	99793406	-	arahy.CC2PZJ			Unknown protein
arahy.Tifrunner.gnm1.Arahy.01	99794530	99797518	+	arahy.GVCT2K	InterPro:IPR011051,InterPro:IPR012864,PANTHER:PTHR22966,Pfam:PF07847,Superfamily:SSF51182	GO:0047800,GO:0055114	2-aminoethanethiol dioxygenase-like [Glycine max]%3B IPR011051 (RmlC-like cupin domain)%2C IPR012864 (Cysteamine dioxygenase)%3B GO:0047800 (cysteamine dioxygenase activity)%2C GO:0055114 (oxidation-reduction process)
arahy.Tifrunner.gnm1.Arahy.01	99797151	99797597	-	arahy.HT5K25	PANTHER:PTHR24420,PANTHER:PTHR24420:SF145		Protein kinase superfamily protein
arahy.Tifrunner.gnm1.Arahy.01	99809650	99810877	+	arahy.6EGF0S			Unknown protein
arahy.Tifrunner.gnm1.Arahy.01	99811850	99816912	+	arahy.C2X0J0	InterPro:IPR011009,Superfamily:SSF56112	GO:0016772	dnaJ homolog subfamily C GRV2-like isoform X1 [Glycine max]%3B IPR011009 (Protein kinase-like domain)
arahy.Tifrunner.gnm1.Arahy.01	99817968	99820145	+	arahy.HL09EZ	PANTHER:PTHR24078,PANTHER:PTHR24078:SF49		dnaJ homolog subfamily C GRV2-like isoform X2 [Glycine max]
arahy.Tifrunner.gnm1.Arahy.01	99827649	99829641	-	arahy.S5HJX7	InterPro:IPR011051,InterPro:IPR012864,PANTHER:PTHR22966,Pfam:PF07847,Superfamily:SSF51182	GO:0047800,GO:0055114	2-aminoethanethiol dioxygenase-like [Glycine max]%3B IPR011051 (RmlC-like cupin domain)%2C IPR012864 (Cysteamine dioxygenase)%3B GO:0047800 (cysteamine dioxygenase activity)%2C GO:0055114 (oxidation-reduction process)
arahy.Tifrunner.gnm1.Arahy.01	99834351	99834707	-	arahy.IQ7NU0	Coils:Coil		maternal effect embryo arrest 9
arahy.Tifrunner.gnm1.Arahy.01	99834962	99835180	+	arahy.HDLM7U			F-box protein At1g10780-like [Glycine max]
arahy.Tifrunner.gnm1.Arahy.01	99835556	99837360	-	arahy.VLX8JM			uncharacterized protein LOC100785302 isoform X2 [Glycine max]
arahy.Tifrunner.gnm1.Arahy.01	99837566	99840376	+	arahy.7V36PE	Gene3D:G3DSA:3.20.20.140,InterPro:IPR001365,PANTHER:PTHR11409,PANTHER:PTHR11409:SF21,Pfam:PF00962,Superfamily:SSF51556	GO:0019239	adenosine/AMP deaminase%3B IPR001365 (Adenosine/AMP deaminase domain)%3B GO:0019239 (deaminase activity)
arahy.Tifrunner.gnm1.Arahy.06	110827728	110833863	-	arahy.2Q7DZI	Coils:Coil,Gene3D:G3DSA:1.10.510.10,Gene3D:G3DSA:2.60.120.200,Gene3D:G3DSA:3.30.200.20,Gene3D:G3DSA:3.40.50.620,InterPro:IPR000719,InterPro:IPR002290,InterPro:IPR008271,InterPro:IPR011009,InterPro:IPR013320,InterPro:IPR014729,PANTHER:PTHR24420,PANTHER:PTHR24420:SF521,Pfam:PF00069,Prosite:PS00108,Prosite:PS50011,SMART:SM00220,Superfamily:SSF56112	GO:0004672,GO:0004674,GO:0005524,GO:0006468,GO:0016772	protein kinase family protein%3B IPR011009 (Protein kinase-like domain)%2C IPR013320 (Concanavalin A-like lectin/glucanase%2C subgroup)%2C IPR014729 (Rossmann-like alpha/beta/alpha sandwich fold)%3B GO:0004672 (protein kinase activity)%2C GO:0004674 (protein serine/threonine kinase activity)%2C GO:0005524 (ATP binding)%2C GO:0006468 (protein phosphorylation)
arahy.Tifrunner.gnm1.Arahy.06	110839770	110846598	+	arahy.K67LMX	Coils:Coil,Gene3D:G3DSA:2.40.100.10,InterPro:IPR002130,InterPro:IPR020892,PANTHER:PTHR11071,PANTHER:PTHR11071:SF152,PRINTS:PR00153,Pfam:PF00160,Prosite:PS00170,Prosite:PS50072,Superfamily:SSF50891	GO:0003755,GO:0006457	Cyclophilin-like peptidyl-prolyl cis-trans isomerase family protein%3B IPR002130 (Cyclophilin-like peptidyl-prolyl cis-trans isomerase domain)%3B GO:0003755 (peptidyl-prolyl cis-trans isomerase activity)%2C GO:0006457 (protein folding)
arahy.Tifrunner.gnm1.Arahy.06	110862620	110864561	+	arahy.URH2DX	Coils:Coil,InterPro:IPR026103,InterPro:IPR027806,PANTHER:PTHR22930,PANTHER:PTHR22930:SF0,Pfam:PF13359		putative nuclease HARBI1-like [Glycine max]%3B IPR026103 (Harbinger transposase-derived nuclease)%2C IPR027806 (Harbinger transposase-derived nuclease domain)
arahy.Tifrunner.gnm1.Arahy.06	110871652	110879978	+	arahy.HWU36M	Gene3D:G3DSA:1.10.510.10,Gene3D:G3DSA:3.30.200.20,InterPro:IPR000719,InterPro:IPR000961,InterPro:IPR002290,InterPro:IPR008271,InterPro:IPR011009,InterPro:IPR017441,InterPro:IPR017892,PANTHER:PTHR24358,PANTHER:PTHR24358:SF0,Pfam:PF00069,Pfam:PF00433,Prosite:PS00107,Prosite:PS00108,Prosite:PS50011,Prosite:PS51285,SMART:SM00133,SMART:SM00220,Superfamily:SSF56112	GO:0004672,GO:0004674,GO:0005524,GO:0006468,GO:0016772	Protein kinase family protein%3B IPR000961 (AGC-kinase%2C C-terminal)%2C IPR011009 (Protein kinase-like domain)%3B GO:0004672 (protein kinase activity)%2C GO:0004674 (protein serine/threonine kinase activity)%2C GO:0005524 (ATP binding)%2C GO:0006468 (protein phosphorylation)
arahy.Tifrunner.gnm1.Arahy.06	110881266	110886134	+	arahy.PQ8YWC	InterPro:IPR019448,Pfam:PF10358		uncharacterized protein LOC100806958 isoform X3 [Glycine max]%3B IPR019448 (EEIG1/EHBP1 N-terminal domain)
arahy.Tifrunner.gnm1.Arahy.06	110886827	110889031	-	arahy.2II6TM	Gene3D:G3DSA:2.20.25.80,InterPro:IPR003657,PANTHER:PTHR31221,Pfam:PF03106,Prosite:PS50811,SMART:SM00774,Superfamily:SSF118290	GO:0003700,GO:0006355,GO:0043565	WRKY family transcription factor%3B IPR003657 (DNA-binding WRKY)%3B GO:0003700 (sequence-specific DNA binding transcription factor activity)%2C GO:0043565 (sequence-specific DNA binding)
arahy.Tifrunner.gnm1.Arahy.06	110901993	110904433	-	arahy.N2KW0J	Gene3D:G3DSA:3.50.50.60,InterPro:IPR013027,InterPro:IPR020946,PANTHER:PTHR23023,PANTHER:PTHR23023:SF5,PRINTS:PR00368,PRINTS:PR00411,Pfam:PF00743,Superfamily:SSF51905	GO:0004499,GO:0050660,GO:0050661,GO:0055114	Flavin-binding monooxygenase family protein%3B IPR013027 (FAD-dependent pyridine nucleotide-disulphide oxidoreductase)%2C IPR020946 (Flavin monooxygenase-like)%3B GO:0050660 (flavin adenine dinucleotide binding)%2C GO:0050661 (NADP binding)%2C GO:0055114 (oxidation-reduction process)
arahy.Tifrunner.gnm1.Arahy.06	110910377	110916859	-	arahy.4U5T88	Gene3D:G3DSA:3.30.40.10,InterPro:IPR001965,InterPro:IPR011011,InterPro:IPR013083,InterPro:IPR019786,InterPro:IPR019787,InterPro:IPR021998,PANTHER:PTHR12321,PANTHER:PTHR12321:SF12,Pfam:PF00628,Pfam:PF12165,Prosite:PS01359,Prosite:PS50016,SMART:SM00249,Superfamily:SSF57903	GO:0005515,GO:0006355,GO:0008270,GO:0042393	PHD finger protein ALFIN-LIKE 4-like [Glycine max]%3B IPR013083 (Zinc finger%2C RING/FYVE/PHD-type)%2C IPR021998 (Alfin)%3B GO:0005515 (protein binding)%2C GO:0008270 (zinc ion binding)%2C GO:0042393 (histone binding)
arahy.Tifrunner.gnm1.Arahy.06	110940099	110941451	+	arahy.S358VU			uncharacterized protein DDB_G0271670-like [Glycine max]
arahy.Tifrunner.gnm1.Arahy.06	110947541	110952229	+	arahy.T39EVL	Coils:Coil,Gene3D:G3DSA:1.10.510.10,Gene3D:G3DSA:3.30.200.20,InterPro:IPR000719,InterPro:IPR002290,InterPro:IPR008271,InterPro:IPR011009,InterPro:IPR017441,PANTHER:PTHR23257,Pfam:PF00069,Prosite:PS00107,Prosite:PS00108,Prosite:PS50011,SMART:SM00220,Superfamily:SSF56112	GO:0004672,GO:0004674,GO:0005524,GO:0006468,GO:0016772	Protein kinase superfamily protein%3B IPR011009 (Protein kinase-like domain)%3B GO:0004672 (protein kinase activity)%2C GO:0004674 (protein serine/threonine kinase activity)%2C GO:0005524 (ATP binding)%2C GO:0006468 (protein phosphorylation)
arahy.Tifrunner.gnm1.Arahy.06	110952573	110958061	-	arahy.WG4WWJ	Gene3D:G3DSA:2.30.140.10,Gene3D:G3DSA:3.40.50.150,HAMAP:MF_00198,InterPro:IPR001045,PANTHER:PTHR11558,PANTHER:PTHR11558:SF3,Pfam:PF01564,Prosite:PS51006,Superfamily:SSF53335	GO:0003824	spermidine synthase 1%3B IPR001045 (Spermidine/spermine synthases family)%3B GO:0003824 (catalytic activity)
arahy.Tifrunner.gnm1.Arahy.06	110975673	110984395	-	arahy.GAHP45	InterPro:IPR013233,Pfam:PF08320,SMART:SM00780	GO:0005789,GO:0006506	phosphatidylinositol-glycan biosynthesis class X protein-like [Glycine max]%3B IPR013233 (Glycosylphosphatidylinositol-mannosyltransferase I%2C PIG-X/PBN1)%3B GO:0005789 (endoplasmic reticulum membrane)%2C GO:0006506 (GPI anchor biosynthetic process)
arahy.Tifrunner.gnm1.Arahy.06	111030886	111036561	+	arahy.7YV5MC	Gene3D:G3DSA:3.30.43.10,Gene3D:G3DSA:3.30.465.10,Gene3D:G3DSA:3.40.462.10,InterPro:IPR006094,InterPro:IPR015345,InterPro:IPR016164,InterPro:IPR016166,InterPro:IPR016167,InterPro:IPR016169,InterPro:IPR016170,PANTHER:PTHR11748,PANTHER:PTHR11748:SF18,Pfam:PF01565,Pfam:PF09265,Prosite:PS51387,Superfamily:SSF55103,Superfamily:SSF56176	GO:0003824,GO:0008762,GO:0009690,GO:0016491,GO:0016614,GO:0019139,GO:0050660,GO:0055114	cytokinin oxidase/dehydrogenase 1%3B IPR016164 (FAD-linked oxidase-like%2C C-terminal)%2C IPR016166 (FAD-binding%2C type 2)%2C IPR016170 (Vanillyl-alcohol oxidase/Cytokinin dehydrogenase C-terminal domain)%3B GO:0003824 (catalytic activity)%2C GO:0008762 (UDP-N-acetylmuramate dehydrogenase activity)%2C GO:0009690 (cytokinin metabolic process)%2C GO:0016491 (oxidoreductase activity)%2C GO:0019139 …
arahy.Tifrunner.gnm1.Arahy.06	111059372	111067780	+	arahy.G8USHK	Gene3D:G3DSA:3.80.10.10,InterPro:IPR001810,InterPro:IPR006553,PANTHER:PTHR23125,Pfam:PF12937,Prosite:PS50181,SMART:SM00256,SMART:SM00367,Superfamily:SSF52047,Superfamily:SSF81383	GO:0005515	F-box/LRR-repeat protein 15-like [Glycine max]%3B IPR001810 (F-box domain)%2C IPR006553 (Leucine-rich repeat%2C cysteine-containing subtype)%3B GO:0005515 (protein binding)
arahy.Tifrunner.gnm1.Arahy.06	111085267	111093830	+	arahy.LA6D1Y	Gene3D:G3DSA:1.10.510.10,Gene3D:G3DSA:3.30.200.20,Gene3D:G3DSA:3.80.10.10,InterPro:IPR000719,InterPro:IPR001611,InterPro:IPR002290,InterPro:IPR003591,InterPro:IPR008271,InterPro:IPR011009,InterPro:IPR013210,InterPro:IPR017441,PANTHER:PTHR24420,Pfam:PF00069,Pfam:PF00560,Pfam:PF08263,Pfam:PF13516,Pfam:PF13855,Prosite:PS00107,Prosite:PS00108,Prosite:PS50011,Prosite:PS51450,SMART:SM00220,SMART:SM0036…	GO:0004672,GO:0004674,GO:0005515,GO:0005524,GO:0006468,GO:0016772	receptor-like protein kinase 2%3B IPR001611 (Leucine-rich repeat)%2C IPR003591 (Leucine-rich repeat%2C typical subtype)%2C IPR011009 (Protein kinase-like domain)%2C IPR013210 (Leucine-rich repeat-containing N-terminal%2C type 2)%3B GO:0004672 (protein kinase activity)%2C GO:0004674 (protein serine/threonine kinase activity)%2C GO:0005515 (protein binding)%2C GO:0005524 (ATP binding)%2C GO:0006468…
arahy.Tifrunner.gnm1.Arahy.06	111103882	111123169	+	arahy.8AA21L	Coils:Coil,Gene3D:G3DSA:1.20.5.190,Gene3D:G3DSA:3.40.50.300,InterPro:IPR000048,InterPro:IPR001609,InterPro:IPR002710,InterPro:IPR018444,InterPro:IPR027417,PANTHER:PTHR13140,PANTHER:PTHR13140:SF36,PRINTS:PR00193,Pfam:PF00063,Pfam:PF00612,Pfam:PF01843,Prosite:PS50096,Prosite:PS51126,SMART:SM00015,SMART:SM00242,Superfamily:SSF52540	GO:0003774,GO:0005515,GO:0005524,GO:0016459	myosin%2C putative%3B IPR000048 (IQ motif%2C EF-hand binding site)%2C IPR001609 (Myosin head%2C motor domain)%2C IPR002710 (Dilute)%2C IPR027417 (P-loop containing nucleoside triphosphate hydrolase)%3B GO:0003774 (motor activity)%2C GO:0005515 (protein binding)%2C GO:0005524 (ATP binding)%2C GO:0016459 (myosin complex)
arahy.Tifrunner.gnm1.Arahy.06	111123438	111125559	-	arahy.V7S84L			hypothetical protein
arahy.Tifrunner.gnm1.Arahy.06	111126848	111129247	+	arahy.VP5RBK	InterPro:IPR010666,Pfam:PF06839	GO:0008270	Unknown protein%3B IPR010666 (Zinc finger%2C GRF-type)%3B GO:0008270 (zinc ion binding)
arahy.Tifrunner.gnm1.Arahy.06	111138138	111142779	-	arahy.82L1EP	InterPro:IPR016087,Pfam:PF02431,Superfamily:SSF54626	GO:0016872	Chalcone-flavanone isomerase family protein%3B IPR016087 (Chalcone isomerase)%3B GO:0016872 (intramolecular lyase activity)
arahy.Tifrunner.gnm1.Arahy.06	111154134	111159812	+	arahy.UJN8CA	InterPro:IPR007255,InterPro:IPR016159,InterPro:IPR016632,PANTHER:PTHR21311,PANTHER:PTHR21311:SF0,PIR:PIRSF015415,Pfam:PF04124,Superfamily:SSF74788	GO:0017119	conserved oligomeric Golgi complex component-related / COG complex component-related%3B IPR007255 (Conserved oligomeric Golgi complex subunit 8)%2C IPR016159 (Cullin repeat-like-containing domain)%3B GO:0017119 (Golgi transport complex)
arahy.Tifrunner.gnm1.Arahy.06	111166978	111172712	+	arahy.ZYB4F6	Gene3D:G3DSA:3.40.50.150,InterPro:IPR019410,InterPro:IPR026113,PANTHER:PTHR22809,PANTHER:PTHR22809:SF0,Pfam:PF10294,Pfam:PF13489,Superfamily:SSF53335		Methyltransferase family protein%3B IPR019410 (Nicotinamide N-methyltransferase-like)%2C IPR026113 (Methyltransferase-like)
arahy.Tifrunner.gnm1.Arahy.06	111203587	111207597	+	arahy.VQ1HGR	InterPro:IPR008521,PANTHER:PTHR12570,Pfam:PF05653,Superfamily:SSF103481	GO:0015095,GO:0015693,GO:0016020	NIPA-like protein 2-like isoform X1 [Glycine max]%3B IPR008521 (Magnesium transporter NIPA)%3B GO:0015095 (magnesium ion transmembrane transporter activity)%2C GO:0015693 (magnesium ion transport)%2C GO:0016020 (membrane)
arahy.Tifrunner.gnm1.Arahy.06	111213773	111221794	-	arahy.DB7AVX	Gene3D:G3DSA:1.10.630.10,InterPro:IPR001128,InterPro:IPR002401,InterPro:IPR017972,PANTHER:PTHR24301,PANTHER:PTHR24301:SF2,PRINTS:PR00385,PRINTS:PR00463,Pfam:PF00067,Prosite:PS00086,Superfamily:SSF48264	GO:0005506,GO:0016705,GO:0020037,GO:0055114	cytochrome P450%2C family 711%2C subfamily A%2C polypeptide 1%3B IPR001128 (Cytochrome P450)%3B GO:0005506 (iron ion binding)%2C GO:0020037 (heme binding)%2C GO:0055114 (oxidation-reduction process)
arahy.Tifrunner.gnm1.Arahy.06	111225407	111227501	-	arahy.5FT298	Coils:Coil,Gene3D:G3DSA:1.10.10.10,InterPro:IPR000232,InterPro:IPR011991,InterPro:IPR027709,InterPro:IPR027725,PANTHER:PTHR10015,PANTHER:PTHR10015:SF7,PRINTS:PR00056,Pfam:PF00447,SMART:SM00415,Superfamily:SSF46785	GO:0003700,GO:0005634,GO:0006355,GO:0009408,GO:0043565	heat shock transcription factor A2%3B IPR011991 (Winged helix-turn-helix DNA-binding domain)%2C IPR027725 (Heat shock transcription factor family)%3B GO:0003700 (sequence-specific DNA binding transcription factor activity)%2C GO:0005634 (nucleus)%2C GO:0009408 (response to heat)%2C GO:0043565 (sequence-specific DNA binding)
arahy.Tifrunner.gnm1.Arahy.06	111281214	111285135	-	arahy.SB83T1	Gene3D:G3DSA:2.115.10.20,Gene3D:G3DSA:2.60.120.560,InterPro:IPR001362,InterPro:IPR008985,InterPro:IPR013148,InterPro:IPR013189,InterPro:IPR023296,PANTHER:PTHR31953,PANTHER:PTHR31953:SF0,Pfam:PF00251,Pfam:PF08244,SMART:SM00640,Superfamily:SSF49899,Superfamily:SSF75005	GO:0004553,GO:0005975	beta-fructofuranosidase%3B cell wall invertase I%3B fructosidase%3B IPR001362 (Glycoside hydrolase%2C family 32)%2C IPR008985 (Concanavalin A-like lectin/glucanases superfamily)%2C IPR023296 (Glycosyl hydrolase%2C five-bladed beta-propellor domain)%3B GO:0005975 (carbohydrate metabolic process)
arahy.Tifrunner.gnm1.Arahy.06	111285868	111295291	-	arahy.1BU1FJ	Coils:Coil,Gene3D:G3DSA:3.30.930.10,HAMAP:MF_00036_B,HAMAP:MF_03134,InterPro:IPR002318,InterPro:IPR003156,InterPro:IPR009000,InterPro:IPR012947,InterPro:IPR018162,InterPro:IPR018163,InterPro:IPR018164,InterPro:IPR018165,InterPro:IPR023033,InterPro:IPR027522,JCVI_TIGRFAMS:TIGR00344,PANTHER:PTHR11777,PANTHER:PTHR11777:SF6,PRINTS:PR00980,Pfam:PF01411,Pfam:PF02272,Pfam:PF07973,Prosite:PS50860,SMART:S…	GO:0000166,GO:0003676,GO:0004813,GO:0005524,GO:0005737,GO:0006419,GO:0009507,GO:0016876,GO:0043039	alanine-tRNA ligase%3B IPR002318 (Alanine-tRNA ligase%2C class IIc)%2C IPR009000 (Translation protein%2C beta-barrel domain)%3B GO:0000166 (nucleotide binding)%2C GO:0003676 (nucleic acid binding)%2C GO:0004813 (alanine-tRNA ligase activity)%2C GO:0005524 (ATP binding)%2C GO:0005737 (cytoplasm)%2C GO:0006419 (alanyl-tRNA aminoacylation)%2C GO:0009507 (chloroplast)%2C GO:0043039 (tRNA aminoacylati…
arahy.Tifrunner.gnm1.Arahy.06	111296239	111300219	-	arahy.31H9ZG	Gene3D:G3DSA:2.60.120.560,InterPro:IPR001362,InterPro:IPR008985,InterPro:IPR013148,InterPro:IPR013189,InterPro:IPR023296,PANTHER:PTHR31953,PANTHER:PTHR31953:SF0,Pfam:PF00251,SMART:SM00640,Superfamily:SSF49899,Superfamily:SSF75005	GO:0004553,GO:0005975	beta-fructofuranosidase%3B cell wall invertase I%3B fructosidase%3B IPR001362 (Glycoside hydrolase%2C family 32)%2C IPR008985 (Concanavalin A-like lectin/glucanases superfamily)%2C IPR023296 (Glycosyl hydrolase%2C five-bladed beta-propellor domain)%3B GO:0005975 (carbohydrate metabolic process)
arahy.Tifrunner.gnm1.Arahy.06	111301705	111311924	-	arahy.UXKX2B	Gene3D:G3DSA:1.20.245.10,Gene3D:G3DSA:2.60.60.20,Gene3D:G3DSA:3.10.450.60,Gene3D:G3DSA:4.10.372.10,Gene3D:G3DSA:4.10.375.10,InterPro:IPR000907,InterPro:IPR001024,InterPro:IPR001246,InterPro:IPR008976,InterPro:IPR013819,InterPro:IPR020833,InterPro:IPR020834,InterPro:IPR027433,PANTHER:PTHR11771,PANTHER:PTHR11771:SF2,PRINTS:PR00087,PRINTS:PR00468,Pfam:PF00305,Pfam:PF01477,Prosite:PS00081,Prosite:PS0…	GO:0005506,GO:0005515,GO:0016165,GO:0016702,GO:0046872,GO:0055114	linoleate 13S-lipoxygenase 2-1%2C related protein%3B IPR000907 (Lipoxygenase)%2C IPR008976 (Lipase/lipooxygenase%2C PLAT/LH2)%2C IPR027433 (Lipoxygenase%2C domain 3)%3B GO:0005506 (iron ion binding)%2C GO:0005515 (protein binding)%2C GO:0016165 (linoleate 13S-lipoxygenase activity)%2C GO:0046872 (metal ion binding)%2C GO:0055114 (oxidation-reduction process)
arahy.Tifrunner.gnm1.Arahy.06	111327975	111333036	+	arahy.V8EHWM	Gene3D:G3DSA:1.10.8.60,Gene3D:G3DSA:3.40.50.300,HAMAP:MF_01458,InterPro:IPR000642,InterPro:IPR003593,InterPro:IPR003959,InterPro:IPR003960,InterPro:IPR005936,InterPro:IPR027417,JCVI_TIGRFAMS:TIGR01241,PANTHER:PTHR23076,Pfam:PF00004,Pfam:PF01434,Prosite:PS00674,SMART:SM00382,Superfamily:SSF140990,Superfamily:SSF52540	GO:0000166,GO:0004222,GO:0005524,GO:0006508,GO:0016020,GO:0017111	ATP-dependent zinc metalloprotease FtsH-like [Glycine max]%3B IPR005936 (Peptidase%2C FtsH)%2C IPR027417 (P-loop containing nucleoside triphosphate hydrolase)%3B GO:0000166 (nucleotide binding)%2C GO:0004222 (metalloendopeptidase activity)%2C GO:0005524 (ATP binding)%2C GO:0006508 (proteolysis)%2C GO:0016020 (membrane)%2C GO:0017111 (nucleoside-triphosphatase activity)
arahy.Tifrunner.gnm1.Arahy.06	111333375	111336592	+	arahy.81R11T	Gene3D:G3DSA:3.40.50.1820,PANTHER:PTHR10992,PANTHER:PTHR10992:SF234,Pfam:PF12695,Superfamily:SSF53474		alpha/beta-Hydrolases superfamily protein
arahy.Tifrunner.gnm1.Arahy.06	111377024	111379515	-	arahy.9HI94T			Unknown protein
arahy.Tifrunner.gnm1.Arahy.06	111380780	111382899	-	arahy.CEF595	Coils:Coil,Gene3D:G3DSA:1.10.510.10,Gene3D:G3DSA:3.30.200.20,InterPro:IPR000719,InterPro:IPR002290,InterPro:IPR008271,InterPro:IPR011009,InterPro:IPR017441,PANTHER:PTHR24420,Pfam:PF00069,Prosite:PS00107,Prosite:PS00108,Prosite:PS50011,SMART:SM00220,Superfamily:SSF56112	GO:0004672,GO:0004674,GO:0005524,GO:0006468,GO:0016772	Protein kinase family protein%3B IPR011009 (Protein kinase-like domain)%3B GO:0004672 (protein kinase activity)%2C GO:0004674 (protein serine/threonine kinase activity)%2C GO:0005524 (ATP binding)%2C GO:0006468 (protein phosphorylation)
arahy.Tifrunner.gnm1.Arahy.06	111384866	111386059	-	arahy.8VT6H9	Gene3D:G3DSA:2.10.25.10,InterPro:IPR013695,InterPro:IPR025287,Pfam:PF08488,Pfam:PF13947	GO:0004674,GO:0016021,GO:0030247	wall-associated kinase 2%3B IPR013695 (Wall-associated receptor kinase)%2C IPR025287 (Wall-associated receptor kinase galacturonan-binding domain)%3B GO:0004674 (protein serine/threonine kinase activity)%2C GO:0016021 (integral component of membrane)%2C GO:0030247 (polysaccharide binding)
arahy.Tifrunner.gnm1.Arahy.06	111398106	111405557	+	arahy.9IV7G6	Gene3D:G3DSA:3.40.640.10,HAMAP:MF_00711,InterPro:IPR003437,InterPro:IPR015421,InterPro:IPR015424,InterPro:IPR020580,InterPro:IPR020581,JCVI_TIGRFAMS:TIGR00461,PANTHER:PTHR11773,PANTHER:PTHR11773:SF0,Pfam:PF02347,Superfamily:SSF53383	GO:0003824,GO:0004375,GO:0006544,GO:0006546,GO:0030170,GO:0055114	Glycine dehydrogenase decarboxylating protein n%3D3 Tax%3DRosaceae RepID%3DW8SQT8_9ROSA%3B IPR020581 (Glycine cleavage system P protein)%3B GO:0003824 (catalytic activity)%2C GO:0004375 (glycine dehydrogenase (decarboxylating) activity)%2C GO:0006544 (glycine metabolic process)%2C GO:0006546 (glycine catabolic process)%2C GO:0030170 (pyridoxal phosphate binding)%2C GO:0055114 (oxidation-reduction…
arahy.Tifrunner.gnm1.Arahy.06	111411646	111413221	+	arahy.RL6SK0			Unknown protein
arahy.Tifrunner.gnm1.Arahy.06	111419141	111433160	+	arahy.HK366X	Coils:Coil,Gene3D:G3DSA:1.10.510.10,Gene3D:G3DSA:3.30.200.20,InterPro:IPR000719,InterPro:IPR001245,InterPro:IPR002290,InterPro:IPR008271,InterPro:IPR011009,InterPro:IPR017441,InterPro:IPR028324,PANTHER:PTHR23257,PANTHER:PTHR23257:SF80,PRINTS:PR00109,Pfam:PF07714,Pfam:PF14381,Prosite:PS00107,Prosite:PS00108,Prosite:PS50011,SMART:SM00220,Superfamily:SSF56112	GO:0004672,GO:0004674,GO:0005524,GO:0006468,GO:0016772	Protein kinase superfamily protein%3B IPR011009 (Protein kinase-like domain)%2C IPR028324 (Serine/threonine-protein kinase CTR1/EDR1)%3B GO:0004672 (protein kinase activity)%2C GO:0004674 (protein serine/threonine kinase activity)%2C GO:0005524 (ATP binding)%2C GO:0006468 (protein phosphorylation)
arahy.Tifrunner.gnm1.Arahy.06	111436113	111439936	+	arahy.D99VU0	InterPro:IPR008496,PANTHER:PTHR20921,PANTHER:PTHR20921:SF0,Pfam:PF05608		protein reversion-TO-ethylene SENSITIVITY protein%3B IPR008496 (Protein of unknown function DUF778)
arahy.Tifrunner.gnm1.Arahy.06	111442214	111448129	+	arahy.T7FLND	Gene3D:G3DSA:3.30.70.330,InterPro:IPR000504,InterPro:IPR012677,PANTHER:PTHR24011,PANTHER:PTHR24011:SF87,Pfam:PF00076,Prosite:PS50102,SMART:SM00360,Superfamily:SSF54928	GO:0000166,GO:0003676	RNA-binding (RRM/RBD/RNP motifs) family protein%3B IPR012677 (Nucleotide-binding%2C alpha-beta plait)%3B GO:0000166 (nucleotide binding)%2C GO:0003676 (nucleic acid binding)
arahy.Tifrunner.gnm1.Arahy.06	111448651	111451231	-	arahy.PS3ZFP			uncharacterized protein LOC100780200 isoform X1 [Glycine max]
arahy.Tifrunner.gnm1.Arahy.06	111453248	111458245	-	arahy.05WWPI	Coils:Coil,Gene3D:G3DSA:1.10.238.10,InterPro:IPR001125,InterPro:IPR002048,InterPro:IPR011992,InterPro:IPR018247,PANTHER:PTHR23056,PANTHER:PTHR23056:SF3,PRINTS:PR00450,Pfam:PF13499,Pfam:PF13833,Prosite:PS00018,Prosite:PS50222,SMART:SM00054,Superfamily:SSF47473	GO:0005509	calcineurin B-like protein 10%3B IPR001125 (Recoverin like)%3B GO:0005509 (calcium ion binding)
arahy.Tifrunner.gnm1.Arahy.06	111465976	111467293	-	arahy.DUB5PM			Unknown protein
arahy.Tifrunner.gnm1.Arahy.06	111478026	111483580	+	arahy.U8SEXI	Gene3D:G3DSA:3.40.800.20,InterPro:IPR000286,InterPro:IPR023801,PANTHER:PTHR10625,PANTHER:PTHR10625:SF9,PRINTS:PR01270,Pfam:PF00850,Superfamily:SSF52768		histone deacetylase 2%3B IPR000286 (Histone deacetylase superfamily)%2C IPR023801 (Histone deacetylase domain)
arahy.Tifrunner.gnm1.Arahy.06	111488569	111497997	+	arahy.WZ05FZ	InterPro:IPR006153,PANTHER:PTHR16254,PANTHER:PTHR16254:SF0,Pfam:PF00999	GO:0006812,GO:0015299,GO:0016021,GO:0055085	K+ efflux antiporter 6%3B IPR006153 (Cation/H+ exchanger)%3B GO:0006812 (cation transport)%2C GO:0015299 (solute:hydrogen antiporter activity)%2C GO:0016021 (integral component of membrane)%2C GO:0055085 (transmembrane transport)
arahy.Tifrunner.gnm1.Arahy.07	3024	4266	+	arahy.6E3Z7B	Gene3D:G3DSA:3.20.20.100,InterPro:IPR001395,InterPro:IPR018170,InterPro:IPR020471,InterPro:IPR023210,PANTHER:PTHR11732,PANTHER:PTHR11732:SF34,PIR:PIRSF000097,PRINTS:PR00069,Pfam:PF00248,Prosite:PS00062,Prosite:PS00063,Prosite:PS00798,Superfamily:SSF51430	GO:0016491,GO:0055114	aldo/keto reductase family oxidoreductase%3B IPR001395 (Aldo/keto reductase)%2C IPR023210 (NADP-dependent oxidoreductase domain)%3B GO:0016491 (oxidoreductase activity)%2C GO:0055114 (oxidation-reduction process)
arahy.Tifrunner.gnm1.Arahy.07	9962	11776	+	arahy.28F6NF	Gene3D:G3DSA:3.20.20.100,InterPro:IPR001395,InterPro:IPR018170,InterPro:IPR020471,InterPro:IPR023210,PANTHER:PTHR11732,PIR:PIRSF000097,PRINTS:PR00069,Pfam:PF00248,Prosite:PS00062,Prosite:PS00063,Prosite:PS00798,Superfamily:SSF51430	GO:0016491,GO:0055114	aldo/keto reductase family oxidoreductase%3B IPR001395 (Aldo/keto reductase)%2C IPR023210 (NADP-dependent oxidoreductase domain)%3B GO:0016491 (oxidoreductase activity)%2C GO:0055114 (oxidation-reduction process)
arahy.Tifrunner.gnm1.Arahy.07	16169	16435	-	arahy.B8VWET	Gene3D:G3DSA:3.20.20.100,InterPro:IPR001395,InterPro:IPR023210,PANTHER:PTHR11732,PANTHER:PTHR11732:SF34,Pfam:PF00248,Superfamily:SSF51430		aldo/keto reductase family oxidoreductase%3B IPR001395 (Aldo/keto reductase)%2C IPR023210 (NADP-dependent oxidoreductase domain)
arahy.Tifrunner.gnm1.Arahy.07	19809	24526	+	arahy.8W1N4Y	Coils:Coil		Unknown protein
arahy.Tifrunner.gnm1.Arahy.07	45863	48865	-	arahy.KJ2SKP	Gene3D:G3DSA:4.10.60.10,InterPro:IPR001878,InterPro:IPR004330,InterPro:IPR006564,InterPro:IPR007527,PANTHER:PTHR31669,Pfam:PF03101,Prosite:PS50158,Prosite:PS50966,SMART:SM00575,Superfamily:SSF57756	GO:0003676,GO:0008270	protein FAR1-RELATED SEQUENCE 3-like isoform X1 [Glycine max]%3B IPR001878 (Zinc finger%2C CCHC-type)%2C IPR004330 (FAR1 DNA binding domain)%2C IPR007527 (Zinc finger%2C SWIM-type)%3B GO:0003676 (nucleic acid binding)%2C GO:0008270 (zinc ion binding)
arahy.Tifrunner.gnm1.Arahy.07	50217	51125	+	arahy.KHKC8Q	Gene3D:G3DSA:3.20.20.100,InterPro:IPR001395,InterPro:IPR018170,InterPro:IPR023210,PANTHER:PTHR11732,PANTHER:PTHR11732:SF34,Pfam:PF00248,Prosite:PS00798,Superfamily:SSF51430	GO:0016491,GO:0055114	aldo/keto reductase family oxidoreductase%3B IPR001395 (Aldo/keto reductase)%2C IPR023210 (NADP-dependent oxidoreductase domain)%3B GO:0016491 (oxidoreductase activity)%2C GO:0055114 (oxidation-reduction process)
arahy.Tifrunner.gnm1.Arahy.07	57552	64141	+	arahy.PUN1W8	Gene3D:G3DSA:3.20.20.100,InterPro:IPR001395,InterPro:IPR018170,InterPro:IPR020471,InterPro:IPR023210,PANTHER:PTHR11732,PANTHER:PTHR11732:SF34,PRINTS:PR00069,Pfam:PF00248,Prosite:PS00062,Prosite:PS00798,Superfamily:SSF51430	GO:0016491,GO:0055114	aldo/keto reductase family oxidoreductase%3B IPR001395 (Aldo/keto reductase)%2C IPR023210 (NADP-dependent oxidoreductase domain)%3B GO:0016491 (oxidoreductase activity)%2C GO:0055114 (oxidation-reduction process)
arahy.Tifrunner.gnm1.Arahy.07	67690	73522	+	arahy.NJ4X6S	InterPro:IPR005174,InterPro:IPR011044,Pfam:PF03478,Superfamily:SSF50969		ubiquitin-protein ligase%3B IPR005174 (Protein of unknown function DUF295)%2C IPR011044 (Quinoprotein amine dehydrogenase%2C beta chain-like)
arahy.Tifrunner.gnm1.Arahy.07	73550	74749	+	arahy.75KK9J	Coils:Coil,InterPro:IPR005379,PANTHER:PTHR21596,PANTHER:PTHR21596:SF3,Pfam:PF03469		XH/XS domain-containing protein%3B IPR005379 (Uncharacterised domain XH)
arahy.Tifrunner.gnm1.Arahy.07	77783	79592	+	arahy.89IQHZ	Gene3D:G3DSA:3.20.20.100,InterPro:IPR001395,InterPro:IPR018170,InterPro:IPR020471,InterPro:IPR023210,PANTHER:PTHR11732,PANTHER:PTHR11732:SF34,PRINTS:PR00069,Pfam:PF00248,Prosite:PS00062,Superfamily:SSF51430	GO:0016491,GO:0055114	aldo/keto reductase family oxidoreductase%3B IPR001395 (Aldo/keto reductase)%2C IPR023210 (NADP-dependent oxidoreductase domain)%3B GO:0016491 (oxidoreductase activity)%2C GO:0055114 (oxidation-reduction process)
arahy.Tifrunner.gnm1.Arahy.07	81526	83108	+	arahy.LKGH4A	Gene3D:G3DSA:3.20.20.100,InterPro:IPR001395,InterPro:IPR018170,InterPro:IPR020471,InterPro:IPR023210,PANTHER:PTHR11732,PANTHER:PTHR11732:SF34,PRINTS:PR00069,Pfam:PF00248,Prosite:PS00798,Superfamily:SSF51430	GO:0016491,GO:0055114	aldo/keto reductase family oxidoreductase%3B IPR001395 (Aldo/keto reductase)%2C IPR023210 (NADP-dependent oxidoreductase domain)%3B GO:0016491 (oxidoreductase activity)%2C GO:0055114 (oxidation-reduction process)
arahy.Tifrunner.gnm1.Arahy.07	83887	85495	+	arahy.RZQZ1K	Gene3D:G3DSA:3.20.20.100,InterPro:IPR001395,InterPro:IPR018170,InterPro:IPR020471,InterPro:IPR023210,PANTHER:PTHR11732,PANTHER:PTHR11732:SF34,PIR:PIRSF000097,PRINTS:PR00069,Pfam:PF00248,Prosite:PS00062,Prosite:PS00063,Prosite:PS00798,Superfamily:SSF51430	GO:0016491,GO:0055114	aldo/keto reductase family oxidoreductase%3B IPR001395 (Aldo/keto reductase)%2C IPR023210 (NADP-dependent oxidoreductase domain)%3B GO:0016491 (oxidoreductase activity)%2C GO:0055114 (oxidation-reduction process)
arahy.Tifrunner.gnm1.Arahy.07	85548	90126	-	arahy.E1J0LN	Coils:Coil,Gene3D:G3DSA:3.30.1610.10,InterPro:IPR007230,InterPro:IPR021967,PANTHER:PTHR23198,Pfam:PF04096,Pfam:PF12110,Prosite:PS51434,Superfamily:SSF82215	GO:0005643,GO:0006810	nuclear pore complex protein Nup98-Nup96-like isoform X2 [Glycine max]%3B IPR007230 (Peptidase S59%2C nucleoporin)%2C IPR021967 (Nuclear protein 96)%3B GO:0005643 (nuclear pore)%2C GO:0006810 (transport)
arahy.Tifrunner.gnm1.Arahy.07	93664	102856	+	arahy.JF0MYJ	Gene3D:G3DSA:2.130.10.10,InterPro:IPR001680,InterPro:IPR015943,InterPro:IPR017986,InterPro:IPR019775,InterPro:IPR020472,PANTHER:PTHR14091,PRINTS:PR00320,Pfam:PF00400,Prosite:PS00678,Prosite:PS50082,Prosite:PS50294,SMART:SM00320,Superfamily:SSF50978	GO:0005515	WD repeat-containing protein 5-like [Glycine max]%3B IPR015943 (WD40/YVTN repeat-like-containing domain)%2C IPR020472 (G-protein beta WD-40 repeat)%3B GO:0005515 (protein binding)
arahy.Tifrunner.gnm1.Arahy.07	100604	102571	-	arahy.FH67MT	Gene3D:G3DSA:2.160.20.10,InterPro:IPR000743,InterPro:IPR006626,InterPro:IPR011050,InterPro:IPR012334,PANTHER:PTHR31375,PANTHER:PTHR31375:SF0,Pfam:PF00295,Prosite:PS00502,SMART:SM00710,Superfamily:SSF51126	GO:0004650,GO:0005975	polygalacturonase 4%3B IPR000743 (Glycoside hydrolase%2C family 28)%2C IPR011050 (Pectin lyase fold/virulence factor)%3B GO:0004650 (polygalacturonase activity)%2C GO:0005975 (carbohydrate metabolic process)
arahy.Tifrunner.gnm1.Arahy.07	103614	103988	-	arahy.Q786Q7	Gene3D:G3DSA:3.30.420.100,InterPro:IPR005484,PANTHER:PTHR12899,Pfam:PF00861,Superfamily:SSF53137	GO:0003735,GO:0005622,GO:0005840,GO:0006412	structural constituent of ribosome protein%3B IPR005484 (Ribosomal protein L18/L5)%3B GO:0003735 (structural constituent of ribosome)%2C GO:0005622 (intracellular)%2C GO:0005840 (ribosome)%2C GO:0006412 (translation)
arahy.Tifrunner.gnm1.Arahy.07	105479	108524	+	arahy.Q437N3	Gene3D:G3DSA:1.25.10.10,InterPro:IPR011989,InterPro:IPR013878,InterPro:IPR016024,PANTHER:PTHR10182,Pfam:PF08569,Superfamily:SSF48371	GO:0005488	Mo25 family protein%3B IPR013878 (Mo25-like)%3B GO:0005488 (binding)
arahy.Tifrunner.gnm1.Arahy.07	109307	112333	+	arahy.E0PE5U	Gene3D:G3DSA:2.40.30.10,Gene3D:G3DSA:4.10.960.10,HAMAP:MF_01325_B,InterPro:IPR000597,InterPro:IPR009000,InterPro:IPR019926,InterPro:IPR019927,JCVI_TIGRFAMS:TIGR03625,PANTHER:PTHR11229,Pfam:PF00297,Prosite:PS00474,Superfamily:SSF50447	GO:0003735,GO:0005622,GO:0005840,GO:0006412	50S ribosomal protein L3-2%2C chloroplastic [Glycine max]%3B IPR000597 (Ribosomal protein L3)%2C IPR009000 (Translation protein%2C beta-barrel domain)%3B GO:0003735 (structural constituent of ribosome)%2C GO:0005622 (intracellular)%2C GO:0005840 (ribosome)%2C GO:0006412 (translation)
arahy.Tifrunner.gnm1.Arahy.07	113222	114322	+	arahy.234KWJ	InterPro:IPR004877,InterPro:IPR005018,InterPro:IPR006593,InterPro:IPR017214,PANTHER:PTHR23130,PANTHER:PTHR23130:SF19,Pfam:PF03188,Pfam:PF04526,Prosite:PS50836,Prosite:PS50939,SMART:SM00664,SMART:SM00665	GO:0016021	Auxin-responsive family protein%3B IPR004877 (Cytochrome b561%2C eukaryote)%2C IPR005018 (DOMON domain)%2C IPR017214 (Uncharacterised conserved protein UCP037471)%3B GO:0016021 (integral component of membrane)
arahy.Tifrunner.gnm1.Arahy.07	117362	121267	-	arahy.ES9RY0	Gene3D:G3DSA:3.30.70.330,InterPro:IPR000504,InterPro:IPR012677,PANTHER:PTHR24012,PANTHER:PTHR24012:SF27,Pfam:PF00076,Prosite:PS50102,SMART:SM00360,Superfamily:SSF54928	GO:0000166,GO:0003676	RNA-binding protein 1-like [Glycine max]%3B IPR012677 (Nucleotide-binding%2C alpha-beta plait)%3B GO:0000166 (nucleotide binding)%2C GO:0003676 (nucleic acid binding)
arahy.Tifrunner.gnm1.Arahy.07	125446	128482	-	arahy.NF7AFG	Coils:Coil,Gene3D:G3DSA:3.30.710.10,InterPro:IPR000210,InterPro:IPR011333,InterPro:IPR013069,InterPro:IPR027356,PANTHER:PTHR32370,PANTHER:PTHR32370:SF0,Pfam:PF00651,Pfam:PF03000,Prosite:PS50097,Prosite:PS51649,SMART:SM00225,Superfamily:SSF54695	GO:0005515	BTB/POZ domain-containing protein [Glycine max]%3B IPR011333 (BTB/POZ fold)%2C IPR027356 (NPH3 domain)%3B GO:0005515 (protein binding)
arahy.Tifrunner.gnm1.Arahy.07	132245	134608	-	arahy.I2RHN9	Gene3D:G3DSA:1.10.510.10,Gene3D:G3DSA:3.30.200.20,InterPro:IPR000719,InterPro:IPR011009,PANTHER:PTHR13902,PANTHER:PTHR13902:SF38,Pfam:PF00069,Prosite:PS50011,Superfamily:SSF56112	GO:0004672,GO:0005524,GO:0006468,GO:0016772	Protein kinase superfamily protein%3B IPR011009 (Protein kinase-like domain)%3B GO:0004672 (protein kinase activity)%2C GO:0005524 (ATP binding)%2C GO:0006468 (protein phosphorylation)
arahy.Tifrunner.gnm1.Arahy.07	135783	141646	-	arahy.410RPC	InterPro:IPR019148,PANTHER:PTHR12940,Pfam:PF09751		DGCR14-related%3B IPR019148 (Nuclear protein DGCR14)
arahy.Tifrunner.gnm1.Arahy.07	142474	146731	+	arahy.F3IAW8	Gene3D:G3DSA:2.20.25.80,InterPro:IPR003657,PANTHER:PTHR31221,PANTHER:PTHR31221:SF0,Pfam:PF03106,Prosite:PS50811,SMART:SM00774,Superfamily:SSF118290	GO:0003700,GO:0006355,GO:0043565	WRKY family transcription factor family protein%3B IPR003657 (DNA-binding WRKY)%3B GO:0003700 (sequence-specific DNA binding transcription factor activity)%2C GO:0043565 (sequence-specific DNA binding)
arahy.Tifrunner.gnm1.Arahy.07	147397	149022	-	arahy.P9UX8E	InterPro:IPR005202,PANTHER:PTHR31636,PANTHER:PTHR31636:SF0,Pfam:PF03514,Prosite:PS50985		scarecrow-like transcription factor PAT1-like [Glycine max]%3B IPR005202 (Transcription factor GRAS)
arahy.Tifrunner.gnm1.Arahy.07	161838	164068	+	arahy.YZC3AP	Coils:Coil,Gene3D:G3DSA:1.25.40.10,InterPro:IPR002885,InterPro:IPR011990,JCVI_TIGRFAMS:TIGR00756,PANTHER:PTHR24015,PANTHER:PTHR24015:SF0,Pfam:PF13041,Prosite:PS51375,Superfamily:SSF48452	GO:0005515	Pentatricopeptide repeat (PPR) superfamily protein%3B IPR002885 (Pentatricopeptide repeat)%2C IPR011990 (Tetratricopeptide-like helical)%3B GO:0005515 (protein binding)
arahy.Tifrunner.gnm1.Arahy.07	164428	169645	-	arahy.61DNWW	InterPro:IPR012946,PANTHER:PTHR32227,Pfam:PF07983,SMART:SM00768		glucan endo-1%2C3-beta-glucosidase 12-like [Glycine max]%3B IPR012946 (X8)
arahy.Tifrunner.gnm1.Arahy.07	166419	168071	+	arahy.N6PQGP	Gene3D:G3DSA:1.25.40.10,InterPro:IPR002885,InterPro:IPR011990,JCVI_TIGRFAMS:TIGR00756,PANTHER:PTHR24015,PANTHER:PTHR24015:SF0,Pfam:PF01535,Pfam:PF12854,Pfam:PF13041,Prosite:PS51375,Superfamily:SSF48452	GO:0005515	Pentatricopeptide repeat (PPR) superfamily protein%3B IPR002885 (Pentatricopeptide repeat)%2C IPR011990 (Tetratricopeptide-like helical)%3B GO:0005515 (protein binding)
arahy.Tifrunner.gnm1.Arahy.07	188782	190434	+	arahy.F89RUX	Gene3D:G3DSA:1.25.40.10,InterPro:IPR002885,InterPro:IPR011990,JCVI_TIGRFAMS:TIGR00756,PANTHER:PTHR24015,PANTHER:PTHR24015:SF0,Pfam:PF12854,Pfam:PF13041,Prosite:PS51375,Superfamily:SSF81901	GO:0005515	Pentatricopeptide repeat (PPR) superfamily protein%3B IPR002885 (Pentatricopeptide repeat)%2C IPR011990 (Tetratricopeptide-like helical)%3B GO:0005515 (protein binding)
arahy.Tifrunner.gnm1.Arahy.07	190999	192045	-	arahy.AW78ZN	InterPro:IPR012946,PANTHER:PTHR32227,Pfam:PF07983,SMART:SM00768		glucan endo-1%2C3-beta-glucosidase 12-like [Glycine max]%3B IPR012946 (X8)
arahy.Tifrunner.gnm1.Arahy.07	194883	195532	+	arahy.LPMM03			translocon at the outer membrane of chloroplasts 64-like isoform X2 [Glycine max]
arahy.Tifrunner.gnm1.Arahy.07	198844	201930	+	arahy.E5VRK2	Gene3D:G3DSA:1.25.40.10,InterPro:IPR002885,InterPro:IPR011990,JCVI_TIGRFAMS:TIGR00756,PANTHER:PTHR24015,PANTHER:PTHR24015:SF0,Pfam:PF12854,Pfam:PF13041,Prosite:PS51375	GO:0005515	Pentatricopeptide repeat (PPR) superfamily protein%3B IPR002885 (Pentatricopeptide repeat)%2C IPR011990 (Tetratricopeptide-like helical)%3B GO:0005515 (protein binding)
arahy.Tifrunner.gnm1.Arahy.07	204545	206197	+	arahy.MSR7RL	Gene3D:G3DSA:1.25.40.10,InterPro:IPR002885,InterPro:IPR011990,JCVI_TIGRFAMS:TIGR00756,PANTHER:PTHR24015,PANTHER:PTHR24015:SF0,Pfam:PF12854,Pfam:PF13041,Prosite:PS51375,Superfamily:SSF81901	GO:0005515	Pentatricopeptide repeat (PPR) superfamily protein%3B IPR002885 (Pentatricopeptide repeat)%2C IPR011990 (Tetratricopeptide-like helical)%3B GO:0005515 (protein binding)
arahy.Tifrunner.gnm1.Arahy.07	207353	208994	-	arahy.W1BZ4M	InterPro:IPR012946,PANTHER:PTHR32227,Pfam:PF07983,SMART:SM00768		glucan endo-1%2C3-beta-glucosidase 12-like [Glycine max]%3B IPR012946 (X8)
arahy.Tifrunner.gnm1.Arahy.07	207904	215215	+	arahy.PCZF7N	Gene3D:G3DSA:1.25.40.10,InterPro:IPR002885,InterPro:IPR011990,JCVI_TIGRFAMS:TIGR00756,PANTHER:PTHR24015,PANTHER:PTHR24015:SF0,Pfam:PF01535,Pfam:PF12854,Pfam:PF13041,Prosite:PS51375,Superfamily:SSF81901	GO:0005515	Pentatricopeptide repeat (PPR) superfamily protein%3B IPR002885 (Pentatricopeptide repeat)%2C IPR011990 (Tetratricopeptide-like helical)%3B GO:0005515 (protein binding)
arahy.Tifrunner.gnm1.Arahy.07	214266	215366	-	arahy.W6IL0G	InterPro:IPR012946,PANTHER:PTHR32227,Pfam:PF07983,SMART:SM00768		glucan endo-1%2C3-beta-glucosidase 12-like [Glycine max]%3B IPR012946 (X8)
arahy.Tifrunner.gnm1.Arahy.07	225165	233632	-	arahy.V9TT8K	InterPro:IPR012946,PANTHER:PTHR32227,Pfam:PF07983,SMART:SM00768		glucan endo-1%2C3-beta-glucosidase 12-like [Glycine max]%3B IPR012946 (X8)
arahy.Tifrunner.gnm1.Arahy.07	225487	227139	+	arahy.JX1V6X	Gene3D:G3DSA:1.25.40.10,InterPro:IPR002885,InterPro:IPR011990,JCVI_TIGRFAMS:TIGR00756,PANTHER:PTHR24015,PANTHER:PTHR24015:SF0,Pfam:PF01535,Pfam:PF12854,Pfam:PF13041,Prosite:PS51375,Superfamily:SSF81901	GO:0005515	Pentatricopeptide repeat (PPR) superfamily protein%3B IPR002885 (Pentatricopeptide repeat)%2C IPR011990 (Tetratricopeptide-like helical)%3B GO:0005515 (protein binding)
arahy.Tifrunner.gnm1.Arahy.07	230456	232108	+	arahy.39U4PU	Gene3D:G3DSA:1.25.40.10,InterPro:IPR002885,InterPro:IPR011990,JCVI_TIGRFAMS:TIGR00756,PANTHER:PTHR24015,PANTHER:PTHR24015:SF0,Pfam:PF12854,Pfam:PF13041,Prosite:PS51375,Superfamily:SSF48452	GO:0005515	Pentatricopeptide repeat (PPR) superfamily protein%3B IPR002885 (Pentatricopeptide repeat)%2C IPR011990 (Tetratricopeptide-like helical)%3B GO:0005515 (protein binding)
arahy.Tifrunner.gnm1.Arahy.07	235951	236886	+	arahy.WXD38J	Gene3D:G3DSA:1.25.40.10,InterPro:IPR002885,InterPro:IPR011990,JCVI_TIGRFAMS:TIGR00756,PANTHER:PTHR24015,Pfam:PF12854,Pfam:PF13041,Prosite:PS51375	GO:0005515	Pentatricopeptide repeat (PPR) superfamily protein%3B IPR002885 (Pentatricopeptide repeat)%2C IPR011990 (Tetratricopeptide-like helical)%3B GO:0005515 (protein binding)
arahy.Tifrunner.gnm1.Arahy.07	237048	237500	+	arahy.B2SS4K	Gene3D:G3DSA:1.25.40.10,InterPro:IPR002885,InterPro:IPR011990,JCVI_TIGRFAMS:TIGR00756,PANTHER:PTHR24015,PANTHER:PTHR24015:SF0,Pfam:PF12854,Pfam:PF13041,Prosite:PS51375,Superfamily:SSF81901	GO:0005515	pentatricopeptide (PPR) repeat-containing protein%3B IPR002885 (Pentatricopeptide repeat)%2C IPR011990 (Tetratricopeptide-like helical)%3B GO:0005515 (protein binding)
arahy.Tifrunner.gnm1.Arahy.07	240685	244350	+	arahy.7P90FF	InterPro:IPR002885,JCVI_TIGRFAMS:TIGR00756,PANTHER:PTHR24015,PANTHER:PTHR24015:SF0,Pfam:PF12854,Pfam:PF13041,Prosite:PS51375		Pentatricopeptide repeat (PPR) superfamily protein%3B IPR002885 (Pentatricopeptide repeat)
arahy.Tifrunner.gnm1.Arahy.07	244577	247566	+	arahy.71CV4M	Gene3D:G3DSA:1.25.40.10,InterPro:IPR002885,InterPro:IPR011990,JCVI_TIGRFAMS:TIGR00756,PANTHER:PTHR24015,PANTHER:PTHR24015:SF0,Pfam:PF12854,Pfam:PF13041,Prosite:PS51375,Superfamily:SSF48452	GO:0005515	pentatricopeptide (PPR) repeat-containing protein%3B IPR002885 (Pentatricopeptide repeat)%2C IPR011990 (Tetratricopeptide-like helical)%3B GO:0005515 (protein binding)
arahy.Tifrunner.gnm1.Arahy.07	267449	269101	+	arahy.1XK2C4	Gene3D:G3DSA:1.25.40.10,InterPro:IPR002885,InterPro:IPR011990,JCVI_TIGRFAMS:TIGR00756,PANTHER:PTHR24015,PANTHER:PTHR24015:SF0,Pfam:PF12854,Pfam:PF13041,Prosite:PS51375,Superfamily:SSF48452	GO:0005515	Pentatricopeptide repeat (PPR) superfamily protein%3B IPR002885 (Pentatricopeptide repeat)%2C IPR011990 (Tetratricopeptide-like helical)%3B GO:0005515 (protein binding)
arahy.Tifrunner.gnm1.Arahy.07	269604	280524	-	arahy.17357K	Coils:Coil,Gene3D:G3DSA:1.10.287.130,Gene3D:G3DSA:3.30.565.10,Gene3D:G3DSA:3.40.50.2300,InterPro:IPR001789,InterPro:IPR003594,InterPro:IPR003661,InterPro:IPR004358,InterPro:IPR005467,InterPro:IPR006189,InterPro:IPR009082,InterPro:IPR011006,PANTHER:PTHR24423,PRINTS:PR00344,Pfam:PF00072,Pfam:PF00512,Pfam:PF02518,Pfam:PF03924,Prosite:PS50109,Prosite:PS50110,Prosite:PS50839,SMART:SM00387,SMART:SM0038…	GO:0000155,GO:0000156,GO:0000160,GO:0004871,GO:0005524,GO:0007165,GO:0016020,GO:0016310,GO:0016772	Two component signal transduction system hybrid histidine kinase/response regulator with PAS sensory domain n%3D1 Tax%3DShewanella oneidensis (strain MR-1) RepID%3DQ8EII0_SHEON%3B IPR005467 (Signal transduction histidine kinase%2C core)%2C IPR006189 (CHASE)%2C IPR009082 (Signal transduction histidine kinase%2C homodimeric domain)%2C IPR011006 (CheY-like superfamily)%3B GO:0000155 (phosphorelay se…
arahy.Tifrunner.gnm1.Arahy.07	289960	300481	-	arahy.LFBK1H	Gene3D:G3DSA:3.30.565.10,HAMAP:MF_00505,InterPro:IPR001404,InterPro:IPR003594,InterPro:IPR019805,InterPro:IPR020568,InterPro:IPR020575,PANTHER:PTHR11528,PANTHER:PTHR11528:SF29,PIR:PIRSF002583,PRINTS:PR00775,Pfam:PF00183,Pfam:PF13589,Prosite:PS00298,Superfamily:SSF110942,Superfamily:SSF54211,Superfamily:SSF55874	GO:0005524,GO:0006457,GO:0006950,GO:0051082	HEAT SHOCK PROTEIN 89.1%3B IPR001404 (Heat shock protein Hsp90 family)%3B GO:0005524 (ATP binding)%2C GO:0006457 (protein folding)%2C GO:0006950 (response to stress)%2C GO:0051082 (unfolded protein binding)
arahy.Tifrunner.gnm1.Arahy.07	290289	290873	+	arahy.P7DY53	Gene3D:G3DSA:2.30.180.10,InterPro:IPR000782,Prosite:PS50213,Superfamily:SSF82153		Fasciclin-like arabinogalactan family protein%3B IPR000782 (FAS1 domain)
arahy.Tifrunner.gnm1.Arahy.07	317703	317927	-	arahy.45J4C4			Unknown protein
arahy.Tifrunner.gnm1.Arahy.07	320756	322801	+	arahy.P2ZS9F	Gene3D:G3DSA:1.25.40.10,InterPro:IPR002885,InterPro:IPR011990,JCVI_TIGRFAMS:TIGR00756,PANTHER:PTHR24015,PANTHER:PTHR24015:SF136,Pfam:PF01535,Pfam:PF12854,Pfam:PF13041,Pfam:PF14432,Prosite:PS51375,Superfamily:SSF48452	GO:0005515	Pentatricopeptide repeat (PPR) superfamily protein%3B IPR002885 (Pentatricopeptide repeat)%2C IPR011990 (Tetratricopeptide-like helical)%3B GO:0005515 (protein binding)
arahy.Tifrunner.gnm1.Arahy.07	323266	328894	-	arahy.D6LK4T	Gene3D:G3DSA:1.20.1110.10,Gene3D:G3DSA:3.40.50.1000,InterPro:IPR006068,InterPro:IPR023214,InterPro:IPR023298,InterPro:IPR023299,PANTHER:PTHR24093,PANTHER:PTHR24093:SF0,Pfam:PF00689,Superfamily:SSF56784,Superfamily:SSF81660,Superfamily:SSF81665		calcium-transporting ATPase 8%2C plasma membrane-type protein%3B IPR006068 (Cation-transporting P-type ATPase%2C C-terminal)%2C IPR023214 (HAD-like domain)%2C IPR023298 (P-type ATPase%2C transmembrane domain)
arahy.Tifrunner.gnm1.Arahy.07	329455	335836	-	arahy.2CK2M8	InterPro:IPR007187,InterPro:IPR014908,PANTHER:PTHR13405,PANTHER:PTHR13405:SF4,Pfam:PF03177,Pfam:PF08801,Superfamily:SSF117289		Nucleoporin%2C Nup133/Nup155-like%3B IPR007187 (Nucleoporin%2C Nup133/Nup155-like%2C C-terminal)%2C IPR014908 (Nucleoporin%2C Nup133/Nup155-like%2C N-terminal)
arahy.Tifrunner.gnm1.Arahy.07	338593	341558	-	arahy.F2KZWM	Gene3D:G3DSA:1.10.150.50,InterPro:IPR001660,InterPro:IPR011510,InterPro:IPR013761,Pfam:PF07647,Prosite:PS50105,Superfamily:SSF47769	GO:0005515	Sterile alpha motif (SAM) domain-containing protein%3B IPR013761 (Sterile alpha motif/pointed domain)%3B GO:0005515 (protein binding)
arahy.Tifrunner.gnm1.Arahy.07	347474	353235	-	arahy.K6KWHM	Coils:Coil,Gene3D:G3DSA:3.40.50.300,Gene3D:G3DSA:3.80.10.10,InterPro:IPR000767,InterPro:IPR002182,InterPro:IPR003593,InterPro:IPR027417,PANTHER:PTHR23155,PRINTS:PR00364,Pfam:PF00931,SMART:SM00382,Superfamily:SSF52058,Superfamily:SSF52540	GO:0000166,GO:0006952,GO:0017111,GO:0043531	ATP binding%3B GTP binding%3B nucleotide binding%3B nucleoside-triphosphatases%3B IPR000767 (Disease resistance protein)%2C IPR027417 (P-loop containing nucleoside triphosphate hydrolase)%3B GO:0000166 (nucleotide binding)%2C GO:0006952 (defense response)%2C GO:0017111 (nucleoside-triphosphatase activity)%2C GO:0043531 (ADP binding)
arahy.Tifrunner.gnm1.Arahy.07	354967	363959	-	arahy.79SUWC	Coils:Coil,Gene3D:G3DSA:3.40.50.300,Gene3D:G3DSA:3.80.10.10,InterPro:IPR000767,InterPro:IPR002182,InterPro:IPR003593,InterPro:IPR027417,PANTHER:PTHR23155,PRINTS:PR00364,Pfam:PF00931,SMART:SM00382,Superfamily:SSF52047,Superfamily:SSF52540	GO:0000166,GO:0006952,GO:0017111,GO:0043531	ATP binding%3B GTP binding%3B nucleotide binding%3B nucleoside-triphosphatases%3B IPR000767 (Disease resistance protein)%2C IPR027417 (P-loop containing nucleoside triphosphate hydrolase)%3B GO:0000166 (nucleotide binding)%2C GO:0006952 (defense response)%2C GO:0017111 (nucleoside-triphosphatase activity)%2C GO:0043531 (ADP binding)
arahy.Tifrunner.gnm1.Arahy.07	363836	364896	+	arahy.M20B87			unknown protein
arahy.Tifrunner.gnm1.Arahy.07	365506	367333	-	arahy.NLQ59B	Gene3D:G3DSA:3.80.10.10,Superfamily:SSF52047		LRR and NB-ARC domain disease resistance protein
arahy.Tifrunner.gnm1.Arahy.07	367581	371557	-	arahy.IY9G2I	Gene3D:G3DSA:3.80.10.10,Superfamily:SSF52058		LRR and NB-ARC domain disease resistance protein
arahy.Tifrunner.gnm1.Arahy.07	371569	375051	-	arahy.1ZZE7Q	Coils:Coil,Gene3D:G3DSA:3.40.50.300,Gene3D:G3DSA:3.80.10.10,InterPro:IPR000767,InterPro:IPR002182,InterPro:IPR003593,InterPro:IPR027417,PANTHER:PTHR23155,PRINTS:PR00364,Pfam:PF00931,SMART:SM00382,Superfamily:SSF52058,Superfamily:SSF52540	GO:0000166,GO:0006952,GO:0017111,GO:0043531	ATP binding%3B GTP binding%3B nucleotide binding%3B nucleoside-triphosphatases%3B IPR000767 (Disease resistance protein)%2C IPR027417 (P-loop containing nucleoside triphosphate hydrolase)%3B GO:0000166 (nucleotide binding)%2C GO:0006952 (defense response)%2C GO:0017111 (nucleoside-triphosphatase activity)%2C GO:0043531 (ADP binding)
arahy.Tifrunner.gnm1.Arahy.07	374979	375990	+	arahy.EZ0MZE			unknown protein
arahy.Tifrunner.gnm1.Arahy.07	376136	382075	-	arahy.JFQB2B	Gene3D:G3DSA:3.40.50.300,Gene3D:G3DSA:3.80.10.10,InterPro:IPR000767,InterPro:IPR002182,InterPro:IPR003593,InterPro:IPR027417,PANTHER:PTHR23155,PANTHER:PTHR23155:SF152,PRINTS:PR00364,Pfam:PF00931,SMART:SM00382,Superfamily:SSF52047,Superfamily:SSF52058,Superfamily:SSF52540	GO:0000166,GO:0006952,GO:0017111,GO:0043531	ATP binding%3B GTP binding%3B nucleotide binding%3B nucleoside-triphosphatases%3B IPR000767 (Disease resistance protein)%2C IPR027417 (P-loop containing nucleoside triphosphate hydrolase)%3B GO:0000166 (nucleotide binding)%2C GO:0006952 (defense response)%2C GO:0017111 (nucleoside-triphosphatase activity)%2C GO:0043531 (ADP binding)
arahy.Tifrunner.gnm1.Arahy.07	386093	389837	-	arahy.83HYCG			Unknown protein
arahy.Tifrunner.gnm1.Arahy.07	392521	393003	-	arahy.IU3Y9Z	Gene3D:G3DSA:1.20.1280.50,InterPro:IPR001810,Pfam:PF12937,SMART:SM00256,Superfamily:SSF81383	GO:0005515	F-box family protein%3B IPR001810 (F-box domain)%3B GO:0005515 (protein binding)
arahy.Tifrunner.gnm1.Arahy.07	408849	411598	+	arahy.VEUG4Z	InterPro:IPR009249,Pfam:PF05996	GO:0010024,GO:0016636,GO:0050897,GO:0055114	phytochromobilin:ferredoxin oxidoreductase%2C chloroplastic-like isoform X2 [Glycine max]%3B IPR009249 (Ferredoxin-dependent bilin reductase)%3B GO:0010024 (phytochromobilin biosynthetic process)%2C GO:0050897 (cobalt ion binding)%2C GO:0055114 (oxidation-reduction process)
arahy.Tifrunner.gnm1.Arahy.07	414671	418374	+	arahy.CKCA5J	Gene3D:G3DSA:3.90.550.10,InterPro:IPR005835,InterPro:IPR005836,InterPro:IPR011004,InterPro:IPR011831,JCVI_TIGRFAMS:TIGR02091,PANTHER:PTHR22572,PANTHER:PTHR22572:SF10,Pfam:PF00483,Prosite:PS00808,Prosite:PS00809,Prosite:PS00810,Superfamily:SSF51161,Superfamily:SSF53448	GO:0005978,GO:0008878,GO:0009058,GO:0016779	Glucose-1-phosphate adenylyltransferase family protein%3B IPR011831 (Glucose-1-phosphate adenylyltransferase)%3B GO:0005978 (glycogen biosynthetic process)%2C GO:0008878 (glucose-1-phosphate adenylyltransferase activity)%2C GO:0009058 (biosynthetic process)%2C GO:0016779 (nucleotidyltransferase activity)
arahy.Tifrunner.gnm1.Arahy.07	426329	430608	+	arahy.5EZV1I	Gene3D:G3DSA:2.130.10.10,InterPro:IPR001810,InterPro:IPR015943,InterPro:IPR017986,Superfamily:SSF50978,Superfamily:SSF81383	GO:0005515	transcriptional regulator STERILE APETALA-like [Glycine max]%3B IPR001810 (F-box domain)%2C IPR015943 (WD40/YVTN repeat-like-containing domain)%3B GO:0005515 (protein binding)
arahy.Tifrunner.gnm1.Arahy.07	443953	445977	-	arahy.LY7S5B	Gene3D:G3DSA:1.20.1280.50,InterPro:IPR001810,Pfam:PF00646,Superfamily:SSF81383	GO:0005515	F-box protein At1g30790-like [Glycine max]%3B IPR001810 (F-box domain)%3B GO:0005515 (protein binding)
arahy.Tifrunner.gnm1.Arahy.07	447423	452848	-	arahy.9UY90I	Gene3D:G3DSA:3.20.20.120,Gene3D:G3DSA:3.30.390.10,HAMAP:MF_00318,InterPro:IPR000941,InterPro:IPR020810,InterPro:IPR020811,PANTHER:PTHR11902,PRINTS:PR00148,Pfam:PF00113,Pfam:PF03952,Superfamily:SSF51604,Superfamily:SSF54826	GO:0000015,GO:0000287,GO:0004634,GO:0006096	Enolase I%2C a phosphopyruvate hydratase that catalyzes the conversion of 2-phosphoglycerate to phosph n%3D2 Tax%3DKomagataella pastoris RepID%3DC4R3H8_PICPG%3B IPR000941 (Enolase)%3B GO:0000015 (phosphopyruvate hydratase complex)%2C GO:0000287 (magnesium ion binding)%2C GO:0004634 (phosphopyruvate hydratase activity)%2C GO:0006096 (glycolysis)
arahy.Tifrunner.gnm1.Arahy.07	447990	448503	+	arahy.RQVC78	PANTHER:PTHR31161,PANTHER:PTHR31161:SF0		uncharacterized protein LOC100812857 isoform X2 [Glycine max]
arahy.Tifrunner.gnm1.Arahy.07	453341	458210	-	arahy.Y5ZZLQ	InterPro:IPR006823,PANTHER:PTHR12670,Pfam:PF04734		neutral/alkaline non-lysosomal ceramidase%3B IPR006823 (Neutral/alkaline nonlysosomal ceramidase)
arahy.Tifrunner.gnm1.Arahy.07	461567	465885	+	arahy.TSR8I7	Gene3D:G3DSA:1.10.8.60,Gene3D:G3DSA:3.40.50.300,InterPro:IPR003593,InterPro:IPR010339,InterPro:IPR027238,InterPro:IPR027417,PANTHER:PTHR11093,PANTHER:PTHR11093:SF2,Pfam:PF06068,SMART:SM00382,Superfamily:SSF52540	GO:0000166,GO:0003678,GO:0005524,GO:0017111,GO:0043141	ATP-dependent DNA helicase%2C putative n%3D7 Tax%3DTrypanosomatidae RepID%3DE9BR42_LEIDB%3B IPR010339 (TIP49%2C C-terminal)%2C IPR027238 (RuvB-like)%2C IPR027417 (P-loop containing nucleoside triphosphate hydrolase)%3B GO:0000166 (nucleotide binding)%2C GO:0003678 (DNA helicase activity)%2C GO:0005524 (ATP binding)%2C GO:0017111 (nucleoside-triphosphatase activity)%2C GO:0043141 (ATP-dependent 5'…
arahy.Tifrunner.gnm1.Arahy.07	466496	470231	+	arahy.Q5U408	Gene3D:G3DSA:1.25.10.10,InterPro:IPR000225,InterPro:IPR011989,InterPro:IPR016024,PANTHER:PTHR15651,PANTHER:PTHR15651:SF4,Pfam:PF00514,Prosite:PS50176,SMART:SM00185,Superfamily:SSF48371	GO:0005488,GO:0005515	armadillo repeat-containing protein 8-like [Glycine max]%3B IPR016024 (Armadillo-type fold)%3B GO:0005488 (binding)%2C GO:0005515 (protein binding)
arahy.Tifrunner.gnm1.Arahy.07	470733	473255	-	arahy.V44IJD	Superfamily:SSF158615		Chaperonin-like RbcX protein
arahy.Tifrunner.gnm1.Arahy.07	476267	476605	+	arahy.IAUU74			unknown protein%3B FUNCTIONS IN: molecular_function unknown%3B INVOLVED IN: biological_process unknown%3B LOCATED IN: cellular_component unknown
arahy.Tifrunner.gnm1.Arahy.07	479599	484258	-	arahy.K5EKT0	Gene3D:G3DSA:3.40.50.300,Gene3D:G3DSA:3.80.10.10,InterPro:IPR000767,InterPro:IPR002182,InterPro:IPR025875,InterPro:IPR027417,PANTHER:PTHR23155,PANTHER:PTHR23155:SF152,PRINTS:PR00364,Pfam:PF00931,Pfam:PF12799,Superfamily:SSF52058,Superfamily:SSF52540	GO:0006952,GO:0043531	LRR and NB-ARC domain disease resistance protein%3B IPR000767 (Disease resistance protein)%2C IPR025875 (Leucine rich repeat 4)%2C IPR027417 (P-loop containing nucleoside triphosphate hydrolase)%3B GO:0006952 (defense response)%2C GO:0043531 (ADP binding)
arahy.Tifrunner.gnm1.Arahy.07	485233	493974	-	arahy.M76BEQ	Coils:Coil,Gene3D:G3DSA:3.80.10.10,InterPro:IPR000767,InterPro:IPR002182,InterPro:IPR013057,InterPro:IPR025875,InterPro:IPR027417,PANTHER:PTHR23155,PANTHER:PTHR23155:SF152,PRINTS:PR00364,Pfam:PF00931,Pfam:PF01490,Pfam:PF12799,Superfamily:SSF52058,Superfamily:SSF52540	GO:0006952,GO:0043531	disease resistance protein%2C putative%3B IPR000767 (Disease resistance protein)%2C IPR013057 (Amino acid transporter%2C transmembrane)%2C IPR025875 (Leucine rich repeat 4)%2C IPR027417 (P-loop containing nucleoside triphosphate hydrolase)%3B GO:0006952 (defense response)%2C GO:0043531 (ADP binding)
arahy.Tifrunner.gnm1.Arahy.07	498445	501791	-	arahy.WQ43CN	InterPro:IPR013057,PANTHER:PTHR22950,PANTHER:PTHR22950:SF9,Pfam:PF01490		transmembrane amino acid transporter family protein%3B IPR013057 (Amino acid transporter%2C transmembrane)
arahy.Tifrunner.gnm1.Arahy.07	513288	517180	-	arahy.805HV8	Gene3D:G3DSA:3.20.20.70,InterPro:IPR008811,InterPro:IPR013785,InterPro:IPR017853,PANTHER:PTHR31268,PANTHER:PTHR31268:SF0,Pfam:PF05691,Superfamily:SSF51445	GO:0003824	probable galactinol--sucrose galactosyltransferase 2-like isoform X2 [Glycine max]%3B IPR008811 (Glycosyl hydrolases 36)%2C IPR013785 (Aldolase-type TIM barrel)%3B GO:0003824 (catalytic activity)
arahy.Tifrunner.gnm1.Arahy.07	525724	525930	+	arahy.29L1CF			transmembrane protein%2C putative
arahy.Tifrunner.gnm1.Arahy.07	528251	543234	-	arahy.76FVS2	Gene3D:G3DSA:3.30.710.10,InterPro:IPR000210,InterPro:IPR011333,InterPro:IPR013069,PANTHER:PTHR24413,PANTHER:PTHR24413:SF43,Pfam:PF00651,Prosite:PS50097,SMART:SM00225,Superfamily:SSF54695	GO:0005515	BTB/POZ domain-containing protein%3B IPR011333 (BTB/POZ fold)%3B GO:0005515 (protein binding)
arahy.Tifrunner.gnm1.Arahy.07	549286	560300	-	arahy.ZU2VWU	Gene3D:G3DSA:3.40.50.2020,Gene3D:G3DSA:3.40.50.300,InterPro:IPR000764,InterPro:IPR006083,InterPro:IPR026008,InterPro:IPR027417,JCVI_TIGRFAMS:TIGR00235,PANTHER:PTHR10285,PANTHER:PTHR10285:SF6,PRINTS:PR00988,Pfam:PF00485,Pfam:PF14681,Superfamily:SSF52540,Superfamily:SSF53271	GO:0004849,GO:0005524,GO:0008152,GO:0016301,GO:0016773	uridine kinase-like 3%3B IPR000764 (Uridine kinase)%2C IPR026008 (Uridine kinase-like protein)%2C IPR027417 (P-loop containing nucleoside triphosphate hydrolase)%3B GO:0004849 (uridine kinase activity)%2C GO:0005524 (ATP binding)%2C GO:0008152 (metabolic process)%2C GO:0016301 (kinase activity)
arahy.Tifrunner.gnm1.Arahy.07	549780	550463	+	arahy.0TKI11	InterPro:IPR004864,PANTHER:PTHR31234,PANTHER:PTHR31234:SF0,Pfam:PF03168		Late embryogenesis abundant (LEA) hydroxyproline-rich glycoprotein family%3B IPR004864 (Late embryogenesis abundant protein%2C LEA-14)
arahy.Tifrunner.gnm1.Arahy.07	570379	577644	+	arahy.GJ51RN	Coils:Coil,Gene3D:G3DSA:1.10.418.10,Gene3D:G3DSA:3.40.850.10,InterPro:IPR001715,InterPro:IPR001752,InterPro:IPR027417,InterPro:IPR027640,PANTHER:PTHR24115,PANTHER:PTHR24115:SF184,PRINTS:PR00380,Pfam:PF00225,Pfam:PF00307,Prosite:PS50021,Prosite:PS50067,SMART:SM00033,SMART:SM00129,Superfamily:SSF47576,Superfamily:SSF52540	GO:0003777,GO:0005515,GO:0005524,GO:0005871,GO:0007018,GO:0008017	ATP binding microtubule motor family protein%3B IPR001715 (Calponin homology domain)%2C IPR001752 (Kinesin%2C motor domain)%2C IPR027417 (P-loop containing nucleoside triphosphate hydrolase)%2C IPR027640 (Kinesin-like protein)%3B GO:0003777 (microtubule motor activity)%2C GO:0005515 (protein binding)%2C GO:0005524 (ATP binding)%2C GO:0005871 (kinesin complex)%2C GO:0007018 (microtubule-based move…
arahy.Tifrunner.gnm1.Arahy.07	580322	584881	+	arahy.8KGR77	Gene3D:G3DSA:1.10.10.10,Gene3D:G3DSA:1.20.58.220,HAMAP:MF_01114,InterPro:IPR003783,InterPro:IPR011991,Pfam:PF02631	GO:0006282	regulatory protein RecX family protein%3B IPR003783 (Regulatory protein RecX)%2C IPR011991 (Winged helix-turn-helix DNA-binding domain)%3B GO:0006282 (regulation of DNA repair)
arahy.Tifrunner.gnm1.Arahy.07	584891	588782	-	arahy.VAAE0N	Gene3D:G3DSA:1.10.510.10,Gene3D:G3DSA:3.30.200.20,Gene3D:G3DSA:3.80.10.10,InterPro:IPR000719,InterPro:IPR001611,InterPro:IPR002290,InterPro:IPR003591,InterPro:IPR008271,InterPro:IPR011009,InterPro:IPR013210,InterPro:IPR017441,PANTHER:PTHR24420,PANTHER:PTHR24420:SF445,PRINTS:PR00019,Pfam:PF00069,Pfam:PF00560,Pfam:PF08263,Pfam:PF13504,Pfam:PF13516,Pfam:PF13855,Prosite:PS00107,Prosite:PS00108,Prosit…	GO:0004672,GO:0004674,GO:0005515,GO:0005524,GO:0006468,GO:0016772	ATP binding/protein serine/threonine kinase [Glycine max]%3B IPR001611 (Leucine-rich repeat)%2C IPR003591 (Leucine-rich repeat%2C typical subtype)%2C IPR011009 (Protein kinase-like domain)%2C IPR013210 (Leucine-rich repeat-containing N-terminal%2C type 2)%3B GO:0004672 (protein kinase activity)%2C GO:0004674 (protein serine/threonine kinase activity)%2C GO:0005515 (protein binding)%2C GO:0005524 …
arahy.Tifrunner.gnm1.Arahy.07	599988	602998	-	arahy.864J84	InterPro:IPR007305,InterPro:IPR011691,PANTHER:PTHR23137,Pfam:PF04178	GO:0006810,GO:0016021,GO:0016192	Got1/Sft2-like vescicle transport protein family%3B IPR007305 (Vesicle transport protein%2C Got1/SFT2-like)%3B GO:0006810 (transport)%2C GO:0016021 (integral component of membrane)%2C GO:0016192 (vesicle-mediated transport)
arahy.Tifrunner.gnm1.Arahy.07	603125	606501	+	arahy.B8WNJH	Coils:Coil,Gene3D:G3DSA:3.30.565.10,HAMAP:MF_00505,InterPro:IPR001404,InterPro:IPR003594,InterPro:IPR019805,InterPro:IPR020568,InterPro:IPR020575,PANTHER:PTHR11528,PIR:PIRSF002583,PRINTS:PR00775,Pfam:PF00183,Pfam:PF13589,Prosite:PS00298,SMART:SM00387,Superfamily:SSF110942,Superfamily:SSF54211,Superfamily:SSF55874	GO:0005524,GO:0006457,GO:0006950,GO:0051082	HEAT SHOCK PROTEIN 81.4%3B IPR001404 (Heat shock protein Hsp90 family)%3B GO:0005524 (ATP binding)%2C GO:0006457 (protein folding)%2C GO:0006950 (response to stress)%2C GO:0051082 (unfolded protein binding)
arahy.Tifrunner.gnm1.Arahy.07	607143	611306	-	arahy.MZ2CHN	Gene3D:G3DSA:1.10.238.10,InterPro:IPR001125,InterPro:IPR002048,InterPro:IPR011992,PANTHER:PTHR23056,PANTHER:PTHR23056:SF3,PRINTS:PR00450,Pfam:PF13499,Pfam:PF13833,Prosite:PS50222,SMART:SM00054,Superfamily:SSF47473	GO:0005509	calcineurin B-like 3%3B IPR001125 (Recoverin like)%3B GO:0005509 (calcium ion binding)
arahy.Tifrunner.gnm1.Arahy.07	614540	615880	-	arahy.P4RFEM			uncharacterized protein LOC100791587 isoform X6 [Glycine max]
arahy.Tifrunner.gnm1.Arahy.07	616272	619356	-	arahy.1WFS8V	Gene3D:G3DSA:3.30.40.10,InterPro:IPR001841,InterPro:IPR013083,PANTHER:PTHR14155,PANTHER:PTHR14155:SF24,Pfam:PF13639,Prosite:PS50089,SMART:SM00184,Superfamily:SSF57850	GO:0005515,GO:0008270	RING-H2 finger protein 2B%3B IPR013083 (Zinc finger%2C RING/FYVE/PHD-type)%3B GO:0005515 (protein binding)%2C GO:0008270 (zinc ion binding)
arahy.Tifrunner.gnm1.Arahy.07	624708	627230	-	arahy.YJXG1G	InterPro:IPR002549,PANTHER:PTHR21716,Pfam:PF01594		uncharacterized protein LOC100819024 isoform X2 [Glycine max]%3B IPR002549 (Uncharacterised protein family UPF0118)
arahy.Tifrunner.gnm1.Arahy.07	628418	630931	-	arahy.GGDJ84	Gene3D:G3DSA:3.40.50.300,InterPro:IPR003439,InterPro:IPR013525,InterPro:IPR027417,PANTHER:PTHR19241,PANTHER:PTHR19241:SF23,Pfam:PF00005,Pfam:PF01061,Superfamily:SSF52540	GO:0005524,GO:0016020,GO:0016887	ABC transporter family protein%3B IPR013525 (ABC-2 type transporter)%2C IPR027417 (P-loop containing nucleoside triphosphate hydrolase)%3B GO:0005524 (ATP binding)%2C GO:0016020 (membrane)%2C GO:0016887 (ATPase activity)
arahy.Tifrunner.gnm1.Arahy.07	636826	637335	+	arahy.8J635S	Pfam:PF14244		Retrotransposon protein%2C putative%2C Ty1-copia subclass n%3D1 Tax%3DOryza sativa subsp. japonica RepID%3DQ10L29_ORYSJ
arahy.Tifrunner.gnm1.Arahy.07	655723	658799	+	arahy.8KB625			conserved peptide upstream open reading frame 37
arahy.Tifrunner.gnm1.Arahy.07	659015	660742	+	arahy.MZPK30	Gene3D:G3DSA:2.130.10.10,InterPro:IPR001680,InterPro:IPR015943,InterPro:IPR017986,InterPro:IPR019775,InterPro:IPR020472,PANTHER:PTHR19876,PANTHER:PTHR19876:SF1,PRINTS:PR00320,Pfam:PF00400,Prosite:PS00678,Prosite:PS50082,Prosite:PS50294,SMART:SM00320,Superfamily:SSF50978	GO:0005515	coatomer subunit alpha-2-like [Glycine max]%3B IPR015943 (WD40/YVTN repeat-like-containing domain)%2C IPR020472 (G-protein beta WD-40 repeat)%3B GO:0005515 (protein binding)
arahy.Tifrunner.gnm1.Arahy.07	662869	665802	+	arahy.QRIG84	Gene3D:G3DSA:3.40.30.10,InterPro:IPR009737,InterPro:IPR012336,PANTHER:PTHR31902,PANTHER:PTHR31902:SF0,Pfam:PF06999,Superfamily:SSF52833		Sucrase/ferredoxin-like family protein%3B IPR009737 (Sucraseferredoxin-like)
arahy.Tifrunner.gnm1.Arahy.07	665555	669015	-	arahy.034NP2	Coils:Coil,Gene3D:G3DSA:1.10.8.20,Gene3D:G3DSA:3.40.525.10,InterPro:IPR001251,InterPro:IPR011074,PANTHER:PTHR23324,PANTHER:PTHR23324:SF5,Pfam:PF00650,Pfam:PF03765,Prosite:PS50191,SMART:SM00516,SMART:SM01100,Superfamily:SSF46938,Superfamily:SSF52087		Sec14p-like phosphatidylinositol transfer family protein%3B IPR001251 (CRAL-TRIO domain)%2C IPR011074 (CRAL/TRIO%2C N-terminal domain)
arahy.Tifrunner.gnm1.Arahy.07	671046	673445	-	arahy.X0LXK2	InterPro:IPR009439,Pfam:PF06405		red chlorophyll catabolite reductase%2C putative%3B IPR009439 (Red chlorophyll catabolite reductase)
arahy.Tifrunner.gnm1.Arahy.07	679943	682714	-	arahy.I2QCNX	Gene3D:G3DSA:1.25.40.280,InterPro:IPR004328,PANTHER:PTHR23030,PANTHER:PTHR23030:SF5,Pfam:PF03097,Prosite:PS51180,SMART:SM01041		Vacuolar protein-sorting protein BRO1 n%3D25 Tax%3DFusarium RepID%3DBRO1_GIBZE%3B IPR004328 (BRO1 domain)
arahy.Tifrunner.gnm1.Arahy.07	699563	702195	-	arahy.NWI6KJ	Gene3D:G3DSA:1.25.40.280,InterPro:IPR004328,PANTHER:PTHR23030,PANTHER:PTHR23030:SF5,Pfam:PF03097,Prosite:PS51180,SMART:SM01041		Vacuolar protein-sorting protein BRO1 n%3D2 Tax%3DCordycipitaceae RepID%3DG3J880_CORMM%3B IPR004328 (BRO1 domain)
arahy.Tifrunner.gnm1.Arahy.07	703389	707274	+	arahy.N4L4RA			Unknown protein
arahy.Tifrunner.gnm1.Arahy.07	731504	741766	+	arahy.UU5TC6	InterPro:IPR004813,JCVI_TIGRFAMS:TIGR00728,PANTHER:PTHR22601,Pfam:PF03169	GO:0055085	oligopeptide transporter 5%3B IPR004813 (Oligopeptide transporter%2C OPT superfamily)%3B GO:0055085 (transmembrane transport)
arahy.Tifrunner.gnm1.Arahy.07	744120	747117	+	arahy.6WW0WD	InterPro:IPR004813,JCVI_TIGRFAMS:TIGR00728,PANTHER:PTHR22601,Pfam:PF03169	GO:0055085	oligopeptide transporter 5%3B IPR004813 (Oligopeptide transporter%2C OPT superfamily)%3B GO:0055085 (transmembrane transport)
arahy.Tifrunner.gnm1.Arahy.07	748324	749291	+	arahy.CZ34TI	InterPro:IPR004813,PANTHER:PTHR22601,Pfam:PF03169	GO:0055085	oligopeptide transporter 5%3B IPR004813 (Oligopeptide transporter%2C OPT superfamily)%3B GO:0055085 (transmembrane transport)
arahy.Tifrunner.gnm1.Arahy.07	750588	755752	+	arahy.BL3QR7	InterPro:IPR004813,JCVI_TIGRFAMS:TIGR00728,PANTHER:PTHR22601,Pfam:PF03169	GO:0055085	oligopeptide transporter 1%3B IPR004813 (Oligopeptide transporter%2C OPT superfamily)%3B GO:0055085 (transmembrane transport)
arahy.Tifrunner.gnm1.Arahy.07	755858	758409	-	arahy.7JU3J0	InterPro:IPR005366,PANTHER:PTHR12941,PANTHER:PTHR12941:SF3,Pfam:PF03665		ER membrane protein complex subunit-like protein%3B IPR005366 (Uncharacterised protein family UPF0172)
arahy.Tifrunner.gnm1.Arahy.07	766159	771470	+	arahy.7R5YE1	InterPro:IPR009060,InterPro:IPR009719,PANTHER:PTHR12758,PANTHER:PTHR12758:SF13,Pfam:PF06972,Superfamily:SSF46934	GO:0005515	mucin-19-like isoform X3 [Glycine max]%3B IPR009060 (UBA-like)%2C IPR009719 (Protein of unknown function DUF1296%2C plant)%3B GO:0005515 (protein binding)
arahy.Tifrunner.gnm1.Arahy.07	771688	775673	-	arahy.YX70Z8	Coils:Coil,InterPro:IPR004853,InterPro:IPR013657,PANTHER:PTHR11132,Pfam:PF03151,Pfam:PF08449,Superfamily:SSF103481	GO:0055085	Nucleotide/sugar transporter family protein%3B IPR004853 (Triose-phosphate transporter domain)%2C IPR013657 (UAA transporter)%3B GO:0055085 (transmembrane transport)
arahy.Tifrunner.gnm1.Arahy.07	782928	786088	-	arahy.E9ZV4R	Coils:Coil,InterPro:IPR008530,PANTHER:PTHR15668,Pfam:PF05667		coiled-coil domain-containing protein 22-like isoform X2 [Glycine max]%3B IPR008530 (Protein of unknown function DUF812)
arahy.Tifrunner.gnm1.Arahy.07	786582	790186	+	arahy.D8MFXN	Gene3D:G3DSA:3.40.50.300,InterPro:IPR003439,InterPro:IPR003593,InterPro:IPR013525,InterPro:IPR027417,PANTHER:PTHR19241,PANTHER:PTHR19241:SF23,Pfam:PF00005,Pfam:PF01061,Prosite:PS50893,SMART:SM00382,Superfamily:SSF52540	GO:0000166,GO:0005524,GO:0016020,GO:0016887,GO:0017111	ATP-binding ABC transporter%3B IPR013525 (ABC-2 type transporter)%2C IPR027417 (P-loop containing nucleoside triphosphate hydrolase)%3B GO:0000166 (nucleotide binding)%2C GO:0005524 (ATP binding)%2C GO:0016020 (membrane)%2C GO:0016887 (ATPase activity)%2C GO:0017111 (nucleoside-triphosphatase activity)
arahy.Tifrunner.gnm1.Arahy.07	804239	805429	+	arahy.57WW06			Unknown protein
arahy.Tifrunner.gnm1.Arahy.07	812145	816328	-	arahy.5CFI8R	Coils:Coil,InterPro:IPR008545,PANTHER:PTHR32054,PANTHER:PTHR32054:SF0,Pfam:PF05701		WEB family protein At5g55860-like isoform X2 [Glycine max]%3B IPR008545 (WEB family)
arahy.Tifrunner.gnm1.Arahy.07	817296	819488	-	arahy.7VTX70	Gene3D:G3DSA:2.130.10.10,InterPro:IPR001680,InterPro:IPR015943,InterPro:IPR017986,InterPro:IPR019775,PANTHER:PTHR22850,Pfam:PF00400,Prosite:PS00678,Prosite:PS50082,Prosite:PS50294,SMART:SM00320,Superfamily:SSF50978	GO:0005515	WD repeat-containing protein 61-like isoform 1 [Glycine max]%3B IPR015943 (WD40/YVTN repeat-like-containing domain)%3B GO:0005515 (protein binding)
arahy.Tifrunner.gnm1.Arahy.07	828350	837311	+	arahy.1Q05D2	InterPro:IPR005150,PANTHER:PTHR32287,PANTHER:PTHR32287:SF12,Pfam:PF03552,Superfamily:SSF53448	GO:0016020,GO:0016760,GO:0030244	cellulose synthase like E1%3B IPR005150 (Cellulose synthase)%3B GO:0016020 (membrane)%2C GO:0016760 (cellulose synthase (UDP-forming) activity)%2C GO:0030244 (cellulose biosynthetic process)
arahy.Tifrunner.gnm1.Arahy.07	838938	844148	+	arahy.XE16ZF	InterPro:IPR005150,PANTHER:PTHR32287,PANTHER:PTHR32287:SF12,Pfam:PF03552,Superfamily:SSF53448	GO:0016020,GO:0016760,GO:0030244	cellulose synthase like E1%3B IPR005150 (Cellulose synthase)%3B GO:0016020 (membrane)%2C GO:0016760 (cellulose synthase (UDP-forming) activity)%2C GO:0030244 (cellulose biosynthetic process)
arahy.Tifrunner.gnm1.Arahy.07	852229	862689	+	arahy.8EJ4ER	Coils:Coil,InterPro:IPR005150,PANTHER:PTHR32287,PANTHER:PTHR32287:SF12,Pfam:PF03552,Superfamily:SSF53448	GO:0016020,GO:0016760,GO:0030244	cellulose synthase like E1%3B IPR005150 (Cellulose synthase)%3B GO:0016020 (membrane)%2C GO:0016760 (cellulose synthase (UDP-forming) activity)%2C GO:0030244 (cellulose biosynthetic process)
arahy.Tifrunner.gnm1.Arahy.07	861022	862714	-	arahy.Z38NHD	InterPro:IPR008700,Pfam:PF05627		RPM1 interacting protein 4%3B IPR008700 (Pathogenic type III effector avirulence factor Avr cleavage site)
arahy.Tifrunner.gnm1.Arahy.07	864025	870274	+	arahy.AFR4D1	Gene3D:G3DSA:1.10.940.10,Gene3D:G3DSA:3.40.50.150,InterPro:IPR006027,InterPro:IPR023268,PANTHER:PTHR22807,PANTHER:PTHR22807:SF12,PRINTS:PR02009,Pfam:PF01029,Superfamily:SSF48013,Superfamily:SSF53335	GO:0003723,GO:0006355	ribosomal RNA small subunit methyltransferase B%3B IPR006027 (NusB/RsmB/TIM44)%2C IPR023268 (RNA (C5-cytosine) methyltransferase%2C putative Rsm-related%2C plant)%3B GO:0003723 (RNA binding)
arahy.Tifrunner.gnm1.Arahy.07	867749	868600	-	arahy.V4VRBH	Gene3D:G3DSA:3.40.50.150,InterPro:IPR019410,PANTHER:PTHR14614,PANTHER:PTHR14614:SF0,Pfam:PF10294,Superfamily:SSF53335		Putative methyltransferase family protein%3B IPR019410 (Nicotinamide N-methyltransferase-like)
arahy.Tifrunner.gnm1.Arahy.07	875439	876256	-	arahy.16ZZBQ	InterPro:IPR024489,Pfam:PF10950		organ-specific protein S2-like [Glycine max]%3B IPR024489 (Organ specific protein)
arahy.Tifrunner.gnm1.Arahy.07	877361	880369	-	arahy.YN37NC	Gene3D:G3DSA:1.10.510.10,Gene3D:G3DSA:2.60.120.200,Gene3D:G3DSA:3.30.200.20,InterPro:IPR000719,InterPro:IPR001220,InterPro:IPR002290,InterPro:IPR008271,InterPro:IPR008985,InterPro:IPR011009,InterPro:IPR013320,InterPro:IPR017441,InterPro:IPR019825,PANTHER:PTHR24420,Pfam:PF00069,Pfam:PF00139,Prosite:PS00107,Prosite:PS00108,Prosite:PS00307,Prosite:PS50011,SMART:SM00220,Superfamily:SSF49899,Superfami…	GO:0004672,GO:0004674,GO:0005524,GO:0006468,GO:0016772,GO:0030246	ATP-binding/protein serine/threonine kinase [Glycine max]%3B IPR008985 (Concanavalin A-like lectin/glucanases superfamily)%2C IPR011009 (Protein kinase-like domain)%2C IPR013320 (Concanavalin A-like lectin/glucanase%2C subgroup)%3B GO:0004672 (protein kinase activity)%2C GO:0004674 (protein serine/threonine kinase activity)%2C GO:0005524 (ATP binding)%2C GO:0006468 (protein phosphorylation)%2C GO…
arahy.Tifrunner.gnm1.Arahy.07	880417	884727	+	arahy.KL44N8	Gene3D:G3DSA:3.40.50.620,InterPro:IPR004821,InterPro:IPR005248,InterPro:IPR014729,JCVI_TIGRFAMS:TIGR00482,PANTHER:PTHR12039,PANTHER:PTHR12039:SF0,Pfam:PF01467,Superfamily:SSF52374	GO:0003824,GO:0009058,GO:0009435,GO:0016779	nicotinamide mononucleotide adenylyltransferase%2C putative%3B IPR005248 (Probable nicotinate-nucleotide adenylyltransferase)%3B GO:0003824 (catalytic activity)%2C GO:0009058 (biosynthetic process)%2C GO:0009435 (NAD biosynthetic process)%2C GO:0016779 (nucleotidyltransferase activity)
arahy.Tifrunner.gnm1.Arahy.07	884180	886679	-	arahy.F546B5	Gene3D:G3DSA:1.10.20.10,InterPro:IPR003957,InterPro:IPR003958,InterPro:IPR009072,PANTHER:PTHR11064,PANTHER:PTHR11064:SF9,PRINTS:PR00615,Pfam:PF00808,Superfamily:SSF47113	GO:0003677,GO:0005622,GO:0043565,GO:0046982	nuclear factor Y%2C subunit B6%3B IPR003957 (Transcription factor%2C NFYB/HAP3 subunit)%2C IPR009072 (Histone-fold)%3B GO:0003677 (DNA binding)%2C GO:0005622 (intracellular)%2C GO:0043565 (sequence-specific DNA binding)%2C GO:0046982 (protein heterodimerization activity)
arahy.Tifrunner.gnm1.Arahy.07	903696	903995	+	arahy.YQ6CWN	PANTHER:PTHR19376,PANTHER:PTHR19376:SF4,Superfamily:SSF64484		DNA-directed RNA polymerase subunit beta
arahy.Tifrunner.gnm1.Arahy.07	924825	925373	+	arahy.UH3X9J			Unknown protein
arahy.Tifrunner.gnm1.Arahy.07	927743	928915	-	arahy.3ASH47			protein TIC 20-v%2C chloroplastic-like [Glycine max]
arahy.Tifrunner.gnm1.Arahy.07	937559	938146	-	arahy.BTE5MM	Gene3D:G3DSA:1.10.20.10,InterPro:IPR003956,InterPro:IPR003957,InterPro:IPR003958,InterPro:IPR009072,PANTHER:PTHR11064,PANTHER:PTHR11064:SF19,PRINTS:PR00615,Pfam:PF00808,Prosite:PS00685,Superfamily:SSF47113	GO:0003677,GO:0005622,GO:0005634,GO:0006355,GO:0043565,GO:0046982	nuclear transcription factor Y subunit B-2 [Glycine max]%3B IPR003957 (Transcription factor%2C NFYB/HAP3 subunit)%2C IPR009072 (Histone-fold)%3B GO:0003677 (DNA binding)%2C GO:0005622 (intracellular)%2C GO:0005634 (nucleus)%2C GO:0043565 (sequence-specific DNA binding)%2C GO:0046982 (protein heterodimerization activity)
arahy.Tifrunner.gnm1.Arahy.07	948984	950003	-	arahy.UTL0P7			uncharacterized protein LOC100820589 [Glycine max]
arahy.Tifrunner.gnm1.Arahy.07	951551	953732	-	arahy.J7IGQN	Gene3D:G3DSA:1.10.20.10,InterPro:IPR003162,InterPro:IPR009072,PANTHER:PTHR12075,Pfam:PF02291,Superfamily:SSF47113	GO:0006352,GO:0046982	transcription initiation factor TFIID subunit 9-like [Glycine max]%3B IPR003162 (Transcription initiation factor TAFII31)%2C IPR009072 (Histone-fold)%3B GO:0046982 (protein heterodimerization activity)
arahy.Tifrunner.gnm1.Arahy.07	954327	955854	+	arahy.RJW0MD			unknown protein%3B Has 30201 Blast hits to 17322 proteins in 780 species: Archae - 12%3B Bacteria - 1396%3B Metazoa - 17338%3B Fungi - 3422%3B Plants - 5037%3B Viruses - 0%3B Other Eukaryotes - 2996 (source: NCBI BLink).
arahy.Tifrunner.gnm1.Arahy.07	955911	958635	-	arahy.KE1FF5	Gene3D:G3DSA:3.40.50.1100,InterPro:IPR001216,InterPro:IPR001926,PANTHER:PTHR10314,PANTHER:PTHR10314:SF32,Pfam:PF00291,Prosite:PS00901,Superfamily:SSF53686	GO:0006535	cysteine synthase D2%3B IPR001926 (Tryptophan synthase beta subunit-like PLP-dependent enzymes superfamily)%3B GO:0006535 (cysteine biosynthetic process from serine)
arahy.Tifrunner.gnm1.Arahy.07	959596	959883	+	arahy.QWC3QU			uncharacterized protein LOC100781118 [Glycine max]
arahy.Tifrunner.gnm1.Arahy.07	968470	972267	+	arahy.ARH0VQ	Gene3D:G3DSA:1.10.10.10,Gene3D:G3DSA:3.40.1360.10,InterPro:IPR002815,InterPro:IPR011991,InterPro:IPR013049,PANTHER:PTHR10848,PRINTS:PR01550,Pfam:PF04406,Superfamily:SSF56726	GO:0003677,GO:0003824,GO:0005524,GO:0005694,GO:0006259	Spo11/DNA topoisomerase VI%2C subunit A protein%3B IPR002815 (Spo11/DNA topoisomerase VI%2C subunit A)%2C IPR011991 (Winged helix-turn-helix DNA-binding domain)%3B GO:0003677 (DNA binding)%2C GO:0003824 (catalytic activity)%2C GO:0005524 (ATP binding)%2C GO:0005694 (chromosome)%2C GO:0006259 (DNA metabolic process)
arahy.Tifrunner.gnm1.Arahy.07	973257	975085	+	arahy.Z8Q4TW	Gene3D:G3DSA:3.30.70.100,InterPro:IPR006121,PANTHER:PTHR22814,PANTHER:PTHR22814:SF33,Pfam:PF00403,Superfamily:SSF55008	GO:0030001,GO:0046872	Heavy metal transport/detoxification superfamily protein%3B IPR006121 (Heavy metal-associated domain%2C HMA)%3B GO:0030001 (metal ion transport)%2C GO:0046872 (metal ion binding)
arahy.Tifrunner.gnm1.Arahy.07	980551	981345	-	arahy.C2C6BR	Coils:Coil		retrotransposon-like protein 1-like [Glycine max]
arahy.Tifrunner.gnm1.Arahy.07	986730	988781	-	arahy.3M1W8D	Gene3D:G3DSA:2.160.20.10,InterPro:IPR000070,InterPro:IPR011050,InterPro:IPR012334,PANTHER:PTHR31321,PANTHER:PTHR31321:SF0,Pfam:PF01095,Superfamily:SSF51126	GO:0005618,GO:0030599,GO:0042545	pectinesterase 11%3B IPR011050 (Pectin lyase fold/virulence factor)%3B GO:0005618 (cell wall)%2C GO:0030599 (pectinesterase activity)%2C GO:0042545 (cell wall modification)
arahy.Tifrunner.gnm1.Arahy.07	992130	995506	-	arahy.ZE99DP	Gene3D:G3DSA:2.160.20.10,InterPro:IPR000070,InterPro:IPR011050,InterPro:IPR012334,PANTHER:PTHR31321,PANTHER:PTHR31321:SF0,Pfam:PF01095,Superfamily:SSF51126	GO:0005618,GO:0030599,GO:0042545	pectinesterase 11%3B IPR011050 (Pectin lyase fold/virulence factor)%3B GO:0005618 (cell wall)%2C GO:0030599 (pectinesterase activity)%2C GO:0042545 (cell wall modification)
arahy.Tifrunner.gnm1.Arahy.07	996786	998954	+	arahy.RG8M6K	Gene3D:G3DSA:3.30.70.600,HAMAP:MF_00508,InterPro:IPR001848,InterPro:IPR018268,InterPro:IPR027486,JCVI_TIGRFAMS:TIGR01049,PANTHER:PTHR11700,PANTHER:PTHR11700:SF5,PRINTS:PR00971,Pfam:PF00338,Prosite:PS00361,Superfamily:SSF54999	GO:0003723,GO:0003735,GO:0005622,GO:0005840,GO:0006412	30S ribosomal protein S10%3B IPR001848 (Ribosomal protein S10)%2C IPR027486 (Ribosomal protein S10 domain)%3B GO:0003723 (RNA binding)%2C GO:0003735 (structural constituent of ribosome)%2C GO:0005622 (intracellular)%2C GO:0005840 (ribosome)%2C GO:0006412 (translation)
arahy.Tifrunner.gnm1.Arahy.07	1001166	1002296	+	arahy.K4CMZR	Coils:Coil,Gene3D:G3DSA:1.10.3130.10,Gene3D:G3DSA:2.160.10.10,InterPro:IPR001451,InterPro:IPR005881,InterPro:IPR010493,InterPro:IPR011004,InterPro:IPR018357,JCVI_TIGRFAMS:TIGR01172,PANTHER:PTHR23416,PANTHER:PTHR23416:SF11,Pfam:PF00132,Pfam:PF06426,Prosite:PS00101,SMART:SM00971,Superfamily:SSF51161	GO:0005737,GO:0006535,GO:0009001,GO:0016740	serine acetyltransferase 2%3B 2%3B IPR005881 (Serine O-acetyltransferase)%3B GO:0005737 (cytoplasm)%2C GO:0006535 (cysteine biosynthetic process from serine)%2C GO:0009001 (serine O-acetyltransferase activity)%2C GO:0016740 (transferase activity)
arahy.Tifrunner.gnm1.Arahy.07	1004930	1006067	+	arahy.EHKI1X	Gene3D:G3DSA:1.10.630.10,InterPro:IPR001128,InterPro:IPR002401,PANTHER:PTHR24298,PRINTS:PR00463,Pfam:PF00067,Superfamily:SSF48264	GO:0005506,GO:0016705,GO:0020037,GO:0055114	Cytochrome P450 superfamily protein%3B IPR001128 (Cytochrome P450)%3B GO:0005506 (iron ion binding)%2C GO:0020037 (heme binding)%2C GO:0055114 (oxidation-reduction process)
arahy.Tifrunner.gnm1.Arahy.07	1009799	1010773	+	arahy.T5ZVXW	Gene3D:G3DSA:1.10.630.10,InterPro:IPR001128,InterPro:IPR002401,InterPro:IPR017972,PANTHER:PTHR24298,PANTHER:PTHR24298:SF2,PRINTS:PR00385,PRINTS:PR00463,Pfam:PF00067,Prosite:PS00086,Superfamily:SSF48264	GO:0005506,GO:0016705,GO:0020037,GO:0055114	Cytochrome P450 superfamily protein%3B IPR001128 (Cytochrome P450)%3B GO:0005506 (iron ion binding)%2C GO:0020037 (heme binding)%2C GO:0055114 (oxidation-reduction process)
arahy.Tifrunner.gnm1.Arahy.07	1014300	1016188	+	arahy.XD5XGS	Gene3D:G3DSA:1.10.630.10,InterPro:IPR001128,InterPro:IPR002401,PANTHER:PTHR24298,PRINTS:PR00463,Pfam:PF00067,Superfamily:SSF48264	GO:0005506,GO:0016705,GO:0020037,GO:0055114	Cytochrome P450 superfamily protein%3B IPR001128 (Cytochrome P450)%3B GO:0005506 (iron ion binding)%2C GO:0020037 (heme binding)%2C GO:0055114 (oxidation-reduction process)
arahy.Tifrunner.gnm1.Arahy.07	1016610	1017044	+	arahy.YHVV91	Gene3D:G3DSA:1.10.630.10,InterPro:IPR001128,InterPro:IPR002401,InterPro:IPR017972,PANTHER:PTHR24298,PANTHER:PTHR24298:SF2,PRINTS:PR00463,Pfam:PF00067,Prosite:PS00086,Superfamily:SSF48264	GO:0005506,GO:0016705,GO:0020037,GO:0055114	Cytochrome P450 superfamily protein%3B IPR001128 (Cytochrome P450)%3B GO:0005506 (iron ion binding)%2C GO:0020037 (heme binding)%2C GO:0055114 (oxidation-reduction process)
arahy.Tifrunner.gnm1.Arahy.07	1017631	1021857	+	arahy.T87YGJ	Gene3D:G3DSA:1.10.630.10,InterPro:IPR001128,Superfamily:SSF48264	GO:0005506,GO:0016705,GO:0020037,GO:0055114	cytochrome P450 family 71 protein%3B IPR001128 (Cytochrome P450)%3B GO:0005506 (iron ion binding)%2C GO:0020037 (heme binding)%2C GO:0055114 (oxidation-reduction process)
arahy.Tifrunner.gnm1.Arahy.07	1024257	1026614	+	arahy.ICFW5Y	Coils:Coil		hypothetical protein
arahy.Tifrunner.gnm1.Arahy.07	1028106	1031996	+	arahy.Z5DDPN	Gene3D:G3DSA:1.10.630.10,InterPro:IPR001128,InterPro:IPR002401,InterPro:IPR017972,PANTHER:PTHR24298,PANTHER:PTHR24298:SF2,PRINTS:PR00385,PRINTS:PR00463,Pfam:PF00067,Prosite:PS00086,Superfamily:SSF48264	GO:0005506,GO:0016705,GO:0020037,GO:0055114	Cytochrome P450 superfamily protein%3B IPR001128 (Cytochrome P450)%3B GO:0005506 (iron ion binding)%2C GO:0020037 (heme binding)%2C GO:0055114 (oxidation-reduction process)
arahy.Tifrunner.gnm1.Arahy.07	1033643	1036741	-	arahy.2X3DGJ	Gene3D:G3DSA:3.80.10.10,InterPro:IPR001611,InterPro:IPR003591,InterPro:IPR013210,InterPro:IPR025875,PANTHER:PTHR24420,PANTHER:PTHR24420:SF463,PRINTS:PR00019,Pfam:PF00560,Pfam:PF08263,Pfam:PF12799,Pfam:PF13516,Pfam:PF13855,Prosite:PS51450,SMART:SM00365,SMART:SM00369,Superfamily:SSF52047,Superfamily:SSF52058	GO:0005515	receptor-like protein kinase 2%3B IPR001611 (Leucine-rich repeat)%2C IPR003591 (Leucine-rich repeat%2C typical subtype)%2C IPR013210 (Leucine-rich repeat-containing N-terminal%2C type 2)%2C IPR025875 (Leucine rich repeat 4)%3B GO:0005515 (protein binding)
arahy.Tifrunner.gnm1.Arahy.07	1058570	1061563	-	arahy.YJIY2K	Gene3D:G3DSA:3.80.10.10,InterPro:IPR001611,InterPro:IPR003591,PANTHER:PTHR24420,PANTHER:PTHR24420:SF463,PRINTS:PR00019,Pfam:PF00560,Pfam:PF13516,Pfam:PF13855,Prosite:PS51450,SMART:SM00365,SMART:SM00369,Superfamily:SSF52047,Superfamily:SSF52058	GO:0005515	receptor like protein 34%3B IPR001611 (Leucine-rich repeat)%2C IPR003591 (Leucine-rich repeat%2C typical subtype)%3B GO:0005515 (protein binding)
arahy.Tifrunner.gnm1.Arahy.07	1066994	1074858	+	arahy.EN8CHU	Gene3D:G3DSA:1.10.630.10,InterPro:IPR001128,InterPro:IPR002401,InterPro:IPR017972,PANTHER:PTHR24298,PRINTS:PR00385,PRINTS:PR00463,Pfam:PF00067,Prosite:PS00086,Superfamily:SSF48264	GO:0005506,GO:0016705,GO:0020037,GO:0055114	Cytochrome P450 superfamily protein%3B IPR001128 (Cytochrome P450)%3B GO:0005506 (iron ion binding)%2C GO:0020037 (heme binding)%2C GO:0055114 (oxidation-reduction process)
arahy.Tifrunner.gnm1.Arahy.07	1083415	1084917	+	arahy.MJ9A6B	Coils:Coil,InterPro:IPR026103,InterPro:IPR027806,PANTHER:PTHR22930,PANTHER:PTHR22930:SF5,Pfam:PF13359		putative nuclease HARBI1-like [Glycine max]%3B IPR026103 (Harbinger transposase-derived nuclease)%2C IPR027806 (Harbinger transposase-derived nuclease domain)
arahy.Tifrunner.gnm1.Arahy.07	1084957	1086810	+	arahy.C92MA9	Coils:Coil,InterPro:IPR024752,Pfam:PF12776		uncharacterized protein At2g29880-like [Glycine max]%3B IPR024752 (Myb/SANT-like domain)
arahy.Tifrunner.gnm1.Arahy.07	1092941	1097410	+	arahy.VV0UJ5	Gene3D:G3DSA:1.10.630.10,InterPro:IPR001128,InterPro:IPR002401,InterPro:IPR017972,PANTHER:PTHR24298,PRINTS:PR00385,PRINTS:PR00463,Pfam:PF00067,Prosite:PS00086,Superfamily:SSF48264	GO:0005506,GO:0016705,GO:0020037,GO:0055114	Cytochrome P450 superfamily protein%3B IPR001128 (Cytochrome P450)%3B GO:0005506 (iron ion binding)%2C GO:0020037 (heme binding)%2C GO:0055114 (oxidation-reduction process)
arahy.Tifrunner.gnm1.Arahy.07	1106760	1126873	+	arahy.EFJ3XH	Gene3D:G3DSA:1.10.630.10,InterPro:IPR001128,InterPro:IPR002401,PANTHER:PTHR24298,PRINTS:PR00385,PRINTS:PR00463,Pfam:PF00067,Superfamily:SSF48264	GO:0005506,GO:0016705,GO:0020037,GO:0055114	Cytochrome P450 superfamily protein%3B IPR001128 (Cytochrome P450)%3B GO:0005506 (iron ion binding)%2C GO:0020037 (heme binding)%2C GO:0055114 (oxidation-reduction process)
arahy.Tifrunner.gnm1.Arahy.07	1128699	1142240	+	arahy.J8Z28X	Gene3D:G3DSA:1.10.630.10,InterPro:IPR001128,InterPro:IPR002401,InterPro:IPR017972,PANTHER:PTHR24298,PRINTS:PR00385,PRINTS:PR00463,Pfam:PF00067,Prosite:PS00086,Superfamily:SSF48264	GO:0005506,GO:0016705,GO:0020037,GO:0055114	Cytochrome P450 superfamily protein%3B IPR001128 (Cytochrome P450)%3B GO:0005506 (iron ion binding)%2C GO:0020037 (heme binding)%2C GO:0055114 (oxidation-reduction process)
arahy.Tifrunner.gnm1.Arahy.07	1157103	1171150	+	arahy.GMU3XF	Coils:Coil,Gene3D:G3DSA:1.10.630.10,InterPro:IPR001128,InterPro:IPR002401,InterPro:IPR017972,PANTHER:PTHR24298,PRINTS:PR00385,PRINTS:PR00463,Pfam:PF00067,Prosite:PS00086,Superfamily:SSF48264	GO:0005506,GO:0016705,GO:0020037,GO:0055114	Cytochrome P450 superfamily protein%3B IPR001128 (Cytochrome P450)%3B GO:0005506 (iron ion binding)%2C GO:0020037 (heme binding)%2C GO:0055114 (oxidation-reduction process)
arahy.Tifrunner.gnm1.Arahy.07	1172999	1174146	+	arahy.MXC2BM	Gene3D:G3DSA:1.10.630.10,InterPro:IPR001128,InterPro:IPR002401,InterPro:IPR017972,PANTHER:PTHR24298,PANTHER:PTHR24298:SF2,PRINTS:PR00385,PRINTS:PR00463,Pfam:PF00067,Prosite:PS00086,Superfamily:SSF48264	GO:0005506,GO:0016705,GO:0020037,GO:0055114	Cytochrome P450 superfamily protein%3B IPR001128 (Cytochrome P450)%3B GO:0005506 (iron ion binding)%2C GO:0020037 (heme binding)%2C GO:0055114 (oxidation-reduction process)
arahy.Tifrunner.gnm1.Arahy.07	1175573	1181219	+	arahy.N6JQ04	Gene3D:G3DSA:1.10.630.10,InterPro:IPR001128,InterPro:IPR002401,InterPro:IPR017972,PANTHER:PTHR24298,PRINTS:PR00385,PRINTS:PR00463,Pfam:PF00067,Prosite:PS00086,Superfamily:SSF48264	GO:0005506,GO:0016705,GO:0020037,GO:0055114	Cytochrome P450 superfamily protein%3B IPR001128 (Cytochrome P450)%3B GO:0005506 (iron ion binding)%2C GO:0020037 (heme binding)%2C GO:0055114 (oxidation-reduction process)
arahy.Tifrunner.gnm1.Arahy.07	1181468	1183351	+	arahy.XKY9LP	Gene3D:G3DSA:1.10.630.10,InterPro:IPR001128,InterPro:IPR002401,PANTHER:PTHR24298,PRINTS:PR00463,Pfam:PF00067,Superfamily:SSF48264	GO:0005506,GO:0016705,GO:0020037,GO:0055114	Cytochrome P450 superfamily protein%3B IPR001128 (Cytochrome P450)%3B GO:0005506 (iron ion binding)%2C GO:0020037 (heme binding)%2C GO:0055114 (oxidation-reduction process)
arahy.Tifrunner.gnm1.Arahy.07	1188464	1190886	+	arahy.EW6SWI	Gene3D:G3DSA:1.10.630.10,InterPro:IPR001128,InterPro:IPR002401,InterPro:IPR017972,PANTHER:PTHR24298,PRINTS:PR00385,PRINTS:PR00463,Pfam:PF00067,Prosite:PS00086,Superfamily:SSF48264	GO:0005506,GO:0016705,GO:0020037,GO:0055114	Cytochrome P450 superfamily protein%3B IPR001128 (Cytochrome P450)%3B GO:0005506 (iron ion binding)%2C GO:0020037 (heme binding)%2C GO:0055114 (oxidation-reduction process)
arahy.Tifrunner.gnm1.Arahy.07	1198278	1201023	-	arahy.B9BAGZ	Coils:Coil		myosin-4-like isoform X2 [Glycine max]
arahy.Tifrunner.gnm1.Arahy.07	1206004	1215884	+	arahy.KRAQ4G	Gene3D:G3DSA:1.10.630.10,InterPro:IPR001128,InterPro:IPR002401,InterPro:IPR017972,PANTHER:PTHR24298,PRINTS:PR00385,PRINTS:PR00463,Pfam:PF00067,Prosite:PS00086,Superfamily:SSF48264	GO:0005506,GO:0016705,GO:0020037,GO:0055114	Cytochrome P450 superfamily protein%3B IPR001128 (Cytochrome P450)%3B GO:0005506 (iron ion binding)%2C GO:0020037 (heme binding)%2C GO:0055114 (oxidation-reduction process)
arahy.Tifrunner.gnm1.Arahy.07	1218259	1224643	+	arahy.K0DIZR	Gene3D:G3DSA:1.20.1560.10,Gene3D:G3DSA:3.40.50.300,InterPro:IPR001140,InterPro:IPR003439,InterPro:IPR003593,InterPro:IPR011527,InterPro:IPR017871,InterPro:IPR027417,PANTHER:PTHR24223,PANTHER:PTHR24223:SF106,Pfam:PF00005,Pfam:PF00664,Prosite:PS00211,Prosite:PS50893,Prosite:PS50929,SMART:SM00382,Superfamily:SSF52540,Superfamily:SSF90123	GO:0000166,GO:0005524,GO:0006810,GO:0016021,GO:0016887,GO:0017111,GO:0042626,GO:0055085	ATP-binding ABC transporter%3B IPR011527 (ABC transporter type 1%2C transmembrane domain)%2C IPR027417 (P-loop containing nucleoside triphosphate hydrolase)%3B GO:0000166 (nucleotide binding)%2C GO:0005524 (ATP binding)%2C GO:0006810 (transport)%2C GO:0016021 (integral component of membrane)%2C GO:0016887 (ATPase activity)%2C GO:0017111 (nucleoside-triphosphatase activity)%2C GO:0055085 (transmem…
arahy.Tifrunner.gnm1.Arahy.07	1228883	1236784	+	arahy.46FXJU	Gene3D:G3DSA:1.20.1560.10,Gene3D:G3DSA:3.40.50.300,InterPro:IPR001140,InterPro:IPR003439,InterPro:IPR003593,InterPro:IPR011527,InterPro:IPR017871,InterPro:IPR027417,PANTHER:PTHR24223,PANTHER:PTHR24223:SF106,Pfam:PF00005,Pfam:PF00664,Prosite:PS00211,Prosite:PS50893,Prosite:PS50929,SMART:SM00382,Superfamily:SSF52540,Superfamily:SSF90123	GO:0000166,GO:0005524,GO:0006810,GO:0016021,GO:0016887,GO:0017111,GO:0042626,GO:0055085	ATP-binding ABC transporter%3B IPR011527 (ABC transporter type 1%2C transmembrane domain)%2C IPR027417 (P-loop containing nucleoside triphosphate hydrolase)%3B GO:0000166 (nucleotide binding)%2C GO:0005524 (ATP binding)%2C GO:0006810 (transport)%2C GO:0016021 (integral component of membrane)%2C GO:0016887 (ATPase activity)%2C GO:0017111 (nucleoside-triphosphatase activity)%2C GO:0055085 (transmem…
arahy.Tifrunner.gnm1.Arahy.07	1235421	1236695	-	arahy.W45CJY	Coils:Coil,Gene3D:G3DSA:3.30.190.20,Gene3D:G3DSA:3.40.50.790,InterPro:IPR016094,InterPro:IPR016095,InterPro:IPR023674,InterPro:IPR028364,PANTHER:PTHR23105,PANTHER:PTHR23105:SF3,Pfam:PF00687,Superfamily:SSF56808	GO:0003723	Ribosomal protein L1p/L10e family%3B IPR016094 (Ribosomal protein L1%2C 2-layer alpha/beta-sandwich)%2C IPR016095 (Ribosomal protein L1%2C 3-layer alpha/beta-sandwich)%2C IPR023674 (Ribosomal protein L1-like)%2C IPR028364 (Ribosomal protein L1/ribosomal biogenesis protein)%3B GO:0003723 (RNA binding)
arahy.Tifrunner.gnm1.Arahy.07	1255231	1271298	+	arahy.E9Z217	Gene3D:G3DSA:1.20.1560.10,Gene3D:G3DSA:3.40.50.300,InterPro:IPR001140,InterPro:IPR003439,InterPro:IPR003593,InterPro:IPR011527,InterPro:IPR017871,InterPro:IPR027417,PANTHER:PTHR24223,PANTHER:PTHR24223:SF106,Pfam:PF00005,Pfam:PF00664,Prosite:PS00211,Prosite:PS50893,Prosite:PS50929,SMART:SM00382,Superfamily:SSF52540,Superfamily:SSF90123	GO:0000166,GO:0005524,GO:0006810,GO:0016021,GO:0016887,GO:0017111,GO:0042626,GO:0055085	ATP-binding ABC transporter%3B IPR011527 (ABC transporter type 1%2C transmembrane domain)%2C IPR027417 (P-loop containing nucleoside triphosphate hydrolase)%3B GO:0000166 (nucleotide binding)%2C GO:0005524 (ATP binding)%2C GO:0006810 (transport)%2C GO:0016021 (integral component of membrane)%2C GO:0016887 (ATPase activity)%2C GO:0017111 (nucleoside-triphosphatase activity)%2C GO:0055085 (transmem…
arahy.Tifrunner.gnm1.Arahy.07	1273220	1275943	+	arahy.E8N93X	Gene3D:G3DSA:3.80.10.10,InterPro:IPR001611,InterPro:IPR003591,InterPro:IPR025875,PANTHER:PTHR24420,PRINTS:PR00019,Pfam:PF00560,Pfam:PF12799,Pfam:PF13516,Pfam:PF13855,Prosite:PS51450,SMART:SM00369,Superfamily:SSF52047,Superfamily:SSF52058	GO:0005515	receptor like protein 24%3B IPR001611 (Leucine-rich repeat)%2C IPR003591 (Leucine-rich repeat%2C typical subtype)%2C IPR025875 (Leucine rich repeat 4)%3B GO:0005515 (protein binding)
arahy.Tifrunner.gnm1.Arahy.07	1284893	1289130	+	arahy.T6ZM14	Gene3D:G3DSA:3.40.50.300,Gene3D:G3DSA:3.80.10.10,InterPro:IPR001611,InterPro:IPR003591,InterPro:IPR013210,InterPro:IPR025875,InterPro:IPR027417,PANTHER:PTHR24420,PANTHER:PTHR24420:SF445,PRINTS:PR00019,Pfam:PF00560,Pfam:PF08263,Pfam:PF12799,Pfam:PF13516,Pfam:PF13855,Prosite:PS51450,SMART:SM00369,Superfamily:SSF52047,Superfamily:SSF52058,Superfamily:SSF52540	GO:0005515	receptor like protein 43%3B IPR001611 (Leucine-rich repeat)%2C IPR003591 (Leucine-rich repeat%2C typical subtype)%2C IPR013210 (Leucine-rich repeat-containing N-terminal%2C type 2)%2C IPR025875 (Leucine rich repeat 4)%2C IPR027417 (P-loop containing nucleoside triphosphate hydrolase)%3B GO:0005515 (protein binding)
arahy.Tifrunner.gnm1.Arahy.07	1287387	1295073	-	arahy.EJ77H8			Unknown protein
arahy.Tifrunner.gnm1.Arahy.07	1290950	1295986	+	arahy.2GBW7W	Gene3D:G3DSA:3.40.50.300,Gene3D:G3DSA:3.80.10.10,InterPro:IPR001611,InterPro:IPR003591,InterPro:IPR027417,PANTHER:PTHR24420,PANTHER:PTHR24420:SF445,PRINTS:PR00019,Pfam:PF00560,Pfam:PF13504,Pfam:PF13855,Prosite:PS51450,SMART:SM00365,SMART:SM00369,Superfamily:SSF52047,Superfamily:SSF52058,Superfamily:SSF52540	GO:0005515	receptor like protein 43%3B IPR001611 (Leucine-rich repeat)%2C IPR003591 (Leucine-rich repeat%2C typical subtype)%2C IPR027417 (P-loop containing nucleoside triphosphate hydrolase)%3B GO:0005515 (protein binding)
arahy.Tifrunner.gnm1.Arahy.07	1312723	1315980	+	arahy.QQT54I	Gene3D:G3DSA:3.80.10.10,InterPro:IPR001611,InterPro:IPR003591,InterPro:IPR013210,InterPro:IPR025875,PANTHER:PTHR24420,PANTHER:PTHR24420:SF463,PRINTS:PR00019,Pfam:PF00560,Pfam:PF08263,Pfam:PF12799,Pfam:PF13504,Pfam:PF13516,Pfam:PF13855,Prosite:PS51450,SMART:SM00365,SMART:SM00369,Superfamily:SSF52047,Superfamily:SSF52058	GO:0005515	receptor-like protein kinase 2%3B IPR001611 (Leucine-rich repeat)%2C IPR003591 (Leucine-rich repeat%2C typical subtype)%2C IPR013210 (Leucine-rich repeat-containing N-terminal%2C type 2)%2C IPR025875 (Leucine rich repeat 4)%3B GO:0005515 (protein binding)
arahy.Tifrunner.gnm1.Arahy.07	1316841	1318091	+	arahy.C6ZMY5	Gene3D:G3DSA:3.30.420.100,InterPro:IPR005484,PANTHER:PTHR12899,Pfam:PF00861,Superfamily:SSF53137	GO:0003735,GO:0005622,GO:0005840,GO:0006412	50S ribosomal L18-like protein%3B IPR005484 (Ribosomal protein L18/L5)%3B GO:0003735 (structural constituent of ribosome)%2C GO:0005622 (intracellular)%2C GO:0005840 (ribosome)%2C GO:0006412 (translation)
arahy.Tifrunner.gnm1.Arahy.07	1342227	1345307	+	arahy.I63QCE	Gene3D:G3DSA:3.80.10.10,InterPro:IPR001611,InterPro:IPR003591,InterPro:IPR013210,PANTHER:PTHR24420,PANTHER:PTHR24420:SF463,PRINTS:PR00019,Pfam:PF00560,Pfam:PF08263,Pfam:PF13504,Pfam:PF13516,Pfam:PF13855,Prosite:PS51450,SMART:SM00369,Superfamily:SSF52047,Superfamily:SSF52058	GO:0005515	receptor like protein 53%3B IPR001611 (Leucine-rich repeat)%2C IPR003591 (Leucine-rich repeat%2C typical subtype)%2C IPR013210 (Leucine-rich repeat-containing N-terminal%2C type 2)%3B GO:0005515 (protein binding)
arahy.Tifrunner.gnm1.Arahy.07	1353050	1356004	+	arahy.HPT1MM	Gene3D:G3DSA:3.80.10.10,InterPro:IPR001611,InterPro:IPR003591,InterPro:IPR013210,PANTHER:PTHR24420,PANTHER:PTHR24420:SF463,PRINTS:PR00019,Pfam:PF00560,Pfam:PF08263,Pfam:PF13855,Prosite:PS51450,SMART:SM00365,SMART:SM00369,Superfamily:SSF52047,Superfamily:SSF52058	GO:0005515	receptor-like protein kinase 2%3B IPR001611 (Leucine-rich repeat)%2C IPR003591 (Leucine-rich repeat%2C typical subtype)%2C IPR013210 (Leucine-rich repeat-containing N-terminal%2C type 2)%3B GO:0005515 (protein binding)
arahy.Tifrunner.gnm1.Arahy.07	1359741	1364611	+	arahy.67CJVF	Gene3D:G3DSA:3.80.10.10,InterPro:IPR001611,InterPro:IPR003591,InterPro:IPR013210,InterPro:IPR025875,PANTHER:PTHR24420,PANTHER:PTHR24420:SF445,Pfam:PF00560,Pfam:PF08263,Pfam:PF12799,Pfam:PF13855,Prosite:PS51450,SMART:SM00365,SMART:SM00369,Superfamily:SSF52047,Superfamily:SSF52058	GO:0005515	receptor-like protein kinase 2%3B IPR001611 (Leucine-rich repeat)%2C IPR003591 (Leucine-rich repeat%2C typical subtype)%2C IPR013210 (Leucine-rich repeat-containing N-terminal%2C type 2)%2C IPR025875 (Leucine rich repeat 4)%3B GO:0005515 (protein binding)
arahy.Tifrunner.gnm1.Arahy.07	1369094	1372160	+	arahy.IH6MF5	Gene3D:G3DSA:3.80.10.10,InterPro:IPR001611,InterPro:IPR003591,InterPro:IPR013210,PANTHER:PTHR24420,PANTHER:PTHR24420:SF445,PRINTS:PR00019,Pfam:PF00560,Pfam:PF08263,Pfam:PF13516,Pfam:PF13855,Prosite:PS51450,SMART:SM00365,SMART:SM00369,Superfamily:SSF52058	GO:0005515	receptor-like protein kinase 2%3B IPR001611 (Leucine-rich repeat)%2C IPR003591 (Leucine-rich repeat%2C typical subtype)%2C IPR013210 (Leucine-rich repeat-containing N-terminal%2C type 2)%3B GO:0005515 (protein binding)
arahy.Tifrunner.gnm1.Arahy.07	1373672	1375633	+	arahy.P8N1A9	Gene3D:G3DSA:3.80.10.10,InterPro:IPR001611,PANTHER:PTHR24420,Pfam:PF00560,Pfam:PF13855,Superfamily:SSF52058	GO:0005515	receptor-like kinase%3B IPR001611 (Leucine-rich repeat)%3B GO:0005515 (protein binding)
arahy.Tifrunner.gnm1.Arahy.07	1375725	1376456	+	arahy.94QN66	Gene3D:G3DSA:3.80.10.10,InterPro:IPR001611,InterPro:IPR025875,PANTHER:PTHR24420,PANTHER:PTHR24420:SF463,PRINTS:PR00019,Pfam:PF00560,Pfam:PF12799,Prosite:PS51450,Superfamily:SSF52058	GO:0005515	receptor like protein 27%3B IPR001611 (Leucine-rich repeat)%2C IPR025875 (Leucine rich repeat 4)%3B GO:0005515 (protein binding)
arahy.Tifrunner.gnm1.Arahy.07	1397892	1400048	+	arahy.K5Z9DT	Gene3D:G3DSA:3.80.10.10,InterPro:IPR001611,InterPro:IPR003591,InterPro:IPR013210,PANTHER:PTHR24420,PRINTS:PR00019,Pfam:PF00560,Pfam:PF08263,Pfam:PF13516,Pfam:PF13855,SMART:SM00369,Superfamily:SSF52058	GO:0005515	receptor-like kinase%3B IPR001611 (Leucine-rich repeat)%2C IPR003591 (Leucine-rich repeat%2C typical subtype)%2C IPR013210 (Leucine-rich repeat-containing N-terminal%2C type 2)%3B GO:0005515 (protein binding)
arahy.Tifrunner.gnm1.Arahy.07	1400311	1402484	+	arahy.T88ILE	Gene3D:G3DSA:3.80.10.10,InterPro:IPR001611,PANTHER:PTHR24420,PANTHER:PTHR24420:SF463,PRINTS:PR00019,Pfam:PF13855,Prosite:PS51450,Superfamily:SSF52058	GO:0005515	receptor like protein 27%3B IPR001611 (Leucine-rich repeat)%3B GO:0005515 (protein binding)
arahy.Tifrunner.gnm1.Arahy.07	1407120	1410392	+	arahy.GHZ33T	Coils:Coil,Gene3D:G3DSA:3.80.10.10,InterPro:IPR001611,InterPro:IPR003591,InterPro:IPR013210,InterPro:IPR025875,PANTHER:PTHR24420,PANTHER:PTHR24420:SF463,PRINTS:PR00019,Pfam:PF00560,Pfam:PF08263,Pfam:PF12799,Pfam:PF13516,Pfam:PF13855,Prosite:PS51450,SMART:SM00365,SMART:SM00369,Superfamily:SSF52047,Superfamily:SSF52058	GO:0005515	receptor like protein 34%3B IPR001611 (Leucine-rich repeat)%2C IPR003591 (Leucine-rich repeat%2C typical subtype)%2C IPR013210 (Leucine-rich repeat-containing N-terminal%2C type 2)%2C IPR025875 (Leucine rich repeat 4)%3B GO:0005515 (protein binding)
arahy.Tifrunner.gnm1.Arahy.07	1407913	1410156	-	arahy.P08FMC			Unknown protein
arahy.Tifrunner.gnm1.Arahy.07	1415351	1418380	+	arahy.KIDU3N	Gene3D:G3DSA:3.80.10.10,InterPro:IPR001611,InterPro:IPR003591,PANTHER:PTHR24420,PANTHER:PTHR24420:SF463,PRINTS:PR00019,Pfam:PF00560,Pfam:PF13855,SMART:SM00365,SMART:SM00369,Superfamily:SSF52047,Superfamily:SSF52058	GO:0005515	receptor like protein 34%3B IPR001611 (Leucine-rich repeat)%2C IPR003591 (Leucine-rich repeat%2C typical subtype)%3B GO:0005515 (protein binding)
arahy.Tifrunner.gnm1.Arahy.07	1496183	1500882	+	arahy.YAIN44	Gene3D:G3DSA:3.80.10.10,InterPro:IPR001611,InterPro:IPR003591,InterPro:IPR025875,PANTHER:PTHR24420,PANTHER:PTHR24420:SF445,PRINTS:PR00019,Pfam:PF00560,Pfam:PF12799,Pfam:PF13855,Prosite:PS51450,SMART:SM00365,SMART:SM00369,Superfamily:SSF52047,Superfamily:SSF52058	GO:0005515	receptor-like protein kinase 2%3B IPR001611 (Leucine-rich repeat)%2C IPR003591 (Leucine-rich repeat%2C typical subtype)%2C IPR025875 (Leucine rich repeat 4)%3B GO:0005515 (protein binding)
arahy.Tifrunner.gnm1.Arahy.07	1499296	1508812	-	arahy.08QZGW	Coils:Coil,Gene3D:G3DSA:3.10.580.10,Gene3D:G3DSA:3.30.465.10,Gene3D:G3DSA:3.80.10.10,InterPro:IPR000644,InterPro:IPR001611,InterPro:IPR002550,InterPro:IPR003591,InterPro:IPR005170,InterPro:IPR016166,InterPro:IPR016169,InterPro:IPR025875,PANTHER:PTHR22777,PANTHER:PTHR22777:SF2,PRINTS:PR00019,Pfam:PF00560,Pfam:PF00571,Pfam:PF01595,Pfam:PF03471,Pfam:PF12799,Pfam:PF13516,Pfam:PF13855,Prosite:PS51371,…	GO:0003824,GO:0005515,GO:0016614,GO:0030554,GO:0050660,GO:0055114	receptor like protein 34%3B IPR000644 (CBS domain)%2C IPR001611 (Leucine-rich repeat)%2C IPR002550 (Domain of unknown function DUF21)%2C IPR003591 (Leucine-rich repeat%2C typical subtype)%2C IPR005170 (Transporter-associated domain)%2C IPR016166 (FAD-binding%2C type 2)%2C IPR025875 (Leucine rich repeat 4)%3B GO:0003824 (catalytic activity)%2C GO:0005515 (protein binding)%2C GO:0030554 (adenyl nuc…
arahy.Tifrunner.gnm1.Arahy.07	1511312	1512635	-	arahy.D6KND3	PANTHER:PTHR22814,PANTHER:PTHR22814:SF34		Heavy metal transport/detoxification superfamily protein
arahy.Tifrunner.gnm1.Arahy.07	1533101	1538012	+	arahy.H764QZ	Coils:Coil,Gene3D:G3DSA:3.30.70.330,Gene3D:G3DSA:4.10.1000.10,InterPro:IPR000504,InterPro:IPR000571,InterPro:IPR012677,InterPro:IPR025605,PANTHER:PTHR24009,PANTHER:PTHR24009:SF0,Pfam:PF00642,Pfam:PF12872,Pfam:PF14259,Prosite:PS50102,Prosite:PS50103,Prosite:PS51644,SMART:SM00360,Superfamily:SSF54928,Superfamily:SSF90229	GO:0000166,GO:0003676,GO:0046872	RNA-binding domain CCCH-type zinc finger protein%3B IPR000571 (Zinc finger%2C CCCH-type)%2C IPR012677 (Nucleotide-binding%2C alpha-beta plait)%2C IPR025605 (OST-HTH/LOTUS domain)%3B GO:0000166 (nucleotide binding)%2C GO:0003676 (nucleic acid binding)%2C GO:0046872 (metal ion binding)
arahy.Tifrunner.gnm1.Arahy.07	1537907	1540971	-	arahy.IBL7LR	InterPro:IPR003690,PANTHER:PTHR13068,Pfam:PF02536,SMART:SM00733		Mitochondrial transcription termination factor family protein%3B IPR003690 (Mitochodrial transcription termination factor-related)
arahy.Tifrunner.gnm1.Arahy.07	1541500	1542732	+	arahy.R7ZLS4	Gene3D:G3DSA:2.10.230.10,InterPro:IPR001305	GO:0031072,GO:0051082	uncharacterized protein LOC100777123 isoform X1 [Glycine max]%3B IPR001305 (Heat shock protein DnaJ%2C cysteine-rich domain)%3B GO:0031072 (heat shock protein binding)%2C GO:0051082 (unfolded protein binding)
arahy.Tifrunner.gnm1.Arahy.07	1545135	1548628	-	arahy.654T2H	PANTHER:PTHR31681,PANTHER:PTHR31681:SF0		C2H2-like zinc finger protein
arahy.Tifrunner.gnm1.Arahy.07	1545832	1547322	+	arahy.H50D8Y	InterPro:IPR005202,PANTHER:PTHR31636,PANTHER:PTHR31636:SF0,Pfam:PF03514,Prosite:PS50985		scarecrow-like transcription factor PAT1-like [Glycine max]%3B IPR005202 (Transcription factor GRAS)
arahy.Tifrunner.gnm1.Arahy.07	1553337	1558186	-	arahy.YJ3JQK	Gene3D:G3DSA:2.20.25.80,InterPro:IPR003657,PANTHER:PTHR31221,PANTHER:PTHR31221:SF0,Pfam:PF03106,Prosite:PS50811,SMART:SM00774,Superfamily:SSF118290	GO:0003700,GO:0006355,GO:0043565	WRKY family transcription factor family protein%3B IPR003657 (DNA-binding WRKY)%3B GO:0003700 (sequence-specific DNA binding transcription factor activity)%2C GO:0043565 (sequence-specific DNA binding)
arahy.Tifrunner.gnm1.Arahy.07	1562964	1567251	-	arahy.H5LW9G	Coils:Coil,InterPro:IPR012474,PANTHER:PTHR31791,PANTHER:PTHR31791:SF0,Pfam:PF07899		FRIGIDA-like protein 1-like [Glycine max]%3B IPR012474 (Frigida-like)
arahy.Tifrunner.gnm1.Arahy.07	1568345	1570510	+	arahy.5059ZZ			Unknown protein
arahy.Tifrunner.gnm1.Arahy.07	1577932	1580260	+	arahy.86F0RZ	Gene3D:G3DSA:1.10.510.10,Gene3D:G3DSA:3.30.200.20,InterPro:IPR000719,InterPro:IPR011009,PANTHER:PTHR13902,PANTHER:PTHR13902:SF38,Pfam:PF00069,Prosite:PS50011,Superfamily:SSF56112	GO:0004672,GO:0005524,GO:0006468,GO:0016772	Protein kinase superfamily protein%3B IPR011009 (Protein kinase-like domain)%3B GO:0004672 (protein kinase activity)%2C GO:0005524 (ATP binding)%2C GO:0006468 (protein phosphorylation)
arahy.Tifrunner.gnm1.Arahy.07	1589314	1592075	+	arahy.N3INHP	Coils:Coil,Gene3D:G3DSA:1.10.510.10,Gene3D:G3DSA:3.30.200.20,Gene3D:G3DSA:3.80.10.10,InterPro:IPR000719,InterPro:IPR011009,PANTHER:PTHR24420,Pfam:PF00069,Pfam:PF13855,Prosite:PS50011,Superfamily:SSF52058,Superfamily:SSF56112	GO:0004672,GO:0005524,GO:0006468,GO:0016772	receptor-like kinase 902%3B IPR011009 (Protein kinase-like domain)%3B GO:0004672 (protein kinase activity)%2C GO:0005524 (ATP binding)%2C GO:0006468 (protein phosphorylation)
arahy.Tifrunner.gnm1.Arahy.07	1596957	1601383	+	arahy.230XUM	Gene3D:G3DSA:3.30.70.330,InterPro:IPR000504,InterPro:IPR012677,PANTHER:PTHR24012,PANTHER:PTHR24012:SF27,Pfam:PF00076,Prosite:PS50102,SMART:SM00360,Superfamily:SSF54928	GO:0000166,GO:0003676	RNA-binding protein 1-like [Glycine max]%3B IPR012677 (Nucleotide-binding%2C alpha-beta plait)%3B GO:0000166 (nucleotide binding)%2C GO:0003676 (nucleic acid binding)
arahy.Tifrunner.gnm1.Arahy.07	1602203	1603401	-	arahy.1FAC7R	Coils:Coil,Gene3D:G3DSA:2.60.40.150,InterPro:IPR000008,PANTHER:PTHR31208,PANTHER:PTHR31208:SF0,Pfam:PF00168,SMART:SM00239,Superfamily:SSF49562	GO:0005515	Calcium-dependent lipid-binding (CaLB domain) family protein%3B IPR000008 (C2 domain)%3B GO:0005515 (protein binding)
arahy.Tifrunner.gnm1.Arahy.07	1611370	1617067	+	arahy.FG1WAN	Coils:Coil,Gene3D:G3DSA:3.40.850.10,InterPro:IPR001752,InterPro:IPR010544,InterPro:IPR027417,InterPro:IPR027640,PANTHER:PTHR24115,PANTHER:PTHR24115:SF104,PRINTS:PR00380,Pfam:PF00225,Pfam:PF06548,Prosite:PS50067,SMART:SM00129,Superfamily:SSF52540	GO:0003777,GO:0005524,GO:0005871,GO:0007018,GO:0008017	ATP binding microtubule motor family protein%3B IPR001752 (Kinesin%2C motor domain)%2C IPR010544 (Kinesin-related conserved domain)%2C IPR027417 (P-loop containing nucleoside triphosphate hydrolase)%2C IPR027640 (Kinesin-like protein)%3B GO:0003777 (microtubule motor activity)%2C GO:0005524 (ATP binding)%2C GO:0005871 (kinesin complex)%2C GO:0007018 (microtubule-based movement)%2C GO:0008017 (mic…
arahy.Tifrunner.gnm1.Arahy.07	1617603	1620626	+	arahy.NPZ9GD	InterPro:IPR003397,PANTHER:PTHR14110,PANTHER:PTHR14110:SF0,Pfam:PF02466		import inner membrane translocase subunit TIM22%3B IPR003397 (Mitochondrial inner membrane translocase subunit Tim17/Tim22/Tim23/peroxisomal protein PMP24)
arahy.Tifrunner.gnm1.Arahy.07	1620873	1625363	+	arahy.FL4BP3	Coils:Coil,Gene3D:G3DSA:1.20.58.90,InterPro:IPR004226,PANTHER:PTHR21500,PANTHER:PTHR21500:SF0,Pfam:PF02970,Superfamily:SSF46988	GO:0005874,GO:0007021,GO:0051082	Tubulin-specific chaperone A n%3D2 Tax%3DMalvaceae RepID%3DM4M6P8_GOSAR%3B IPR004226 (Tubulin binding cofactor A)%3B GO:0005874 (microtubule)%2C GO:0007021 (tubulin complex assembly)%2C GO:0051082 (unfolded protein binding)
arahy.Tifrunner.gnm1.Arahy.07	1622908	1627007	-	arahy.ZQ7JRA	Gene3D:G3DSA:2.60.120.10,InterPro:IPR003829,InterPro:IPR008778,InterPro:IPR011051,InterPro:IPR012093,InterPro:IPR014710,PANTHER:PTHR13903,PANTHER:PTHR13903:SF0,PIR:PIRSF006232,Pfam:PF02678,Pfam:PF05726,Superfamily:SSF51182		pirin%3B IPR012093 (Pirin)%2C IPR014710 (RmlC-like jelly roll fold)
arahy.Tifrunner.gnm1.Arahy.07	1646229	1648562	+	arahy.97QYBJ	Gene3D:G3DSA:1.25.40.10,InterPro:IPR002885,InterPro:IPR011990,JCVI_TIGRFAMS:TIGR00756,PANTHER:PTHR24015,PANTHER:PTHR24015:SF120,Pfam:PF01535,Pfam:PF13041,Prosite:PS51375,Superfamily:SSF48452	GO:0005515	Pentatricopeptide repeat (PPR) superfamily protein%3B IPR002885 (Pentatricopeptide repeat)%2C IPR011990 (Tetratricopeptide-like helical)%3B GO:0005515 (protein binding)
arahy.Tifrunner.gnm1.Arahy.07	1649212	1650006	-	arahy.04HYJ8	Gene3D:G3DSA:1.10.110.10,InterPro:IPR016140,Pfam:PF14368,SMART:SM00499,Superfamily:SSF47699		Bifunctional inhibitor/lipid-transfer protein/seed storage 2S albumin superfamily protein%3B IPR016140 (Bifunctional inhibitor/plant lipid transfer protein/seed storage helical domain)
arahy.Tifrunner.gnm1.Arahy.07	1653891	1656477	-	arahy.46DJPN			Ribosomal protein S4
arahy.Tifrunner.gnm1.Arahy.07	1658542	1663839	+	arahy.RCE2Q1	Gene3D:G3DSA:1.10.238.10,Gene3D:G3DSA:1.10.418.10,InterPro:IPR001589,InterPro:IPR001715,InterPro:IPR011992,PANTHER:PTHR19961,PANTHER:PTHR19961:SF9,Pfam:PF00307,Prosite:PS00020,Prosite:PS50021,SMART:SM00033,Superfamily:SSF47473,Superfamily:SSF47576	GO:0003779,GO:0005509,GO:0005515	actin-binding calponin-like (CH) domain protein%3B IPR001715 (Calponin homology domain)%2C IPR011992 (EF-hand domain pair)%3B GO:0003779 (actin binding)%2C GO:0005509 (calcium ion binding)%2C GO:0005515 (protein binding)
arahy.Tifrunner.gnm1.Arahy.07	1665588	1670913	+	arahy.565Y62	Gene3D:G3DSA:3.30.40.10,InterPro:IPR001965,InterPro:IPR011011,InterPro:IPR013083,InterPro:IPR022702,PANTHER:PTHR22884,PANTHER:PTHR22884:SF132,Pfam:PF12047,SMART:SM00249,Superfamily:SSF57903	GO:0005515,GO:0008270	uncharacterized protein LOC100810533 isoform X2 [Glycine max]%3B IPR013083 (Zinc finger%2C RING/FYVE/PHD-type)%2C IPR022702 (DNA (cytosine-5)-methyltransferase 1%2C replication foci domain)%3B GO:0005515 (protein binding)%2C GO:0008270 (zinc ion binding)
arahy.Tifrunner.gnm1.Arahy.07	1671434	1675130	-	arahy.DAYY2D	InterPro:IPR008389,PANTHER:PTHR12263,Pfam:PF05493	GO:0015078,GO:0015991,GO:0033179	ATPase%2C V0 complex%2C subunit E%3B IPR008389 (ATPase%2C V0 complex%2C subunit e1/e2)%3B GO:0015078 (hydrogen ion transmembrane transporter activity)%2C GO:0015991 (ATP hydrolysis coupled proton transport)
arahy.Tifrunner.gnm1.Arahy.07	1671772	1672812	+	arahy.1EMS42	PANTHER:PTHR31595,PANTHER:PTHR31595:SF0,Pfam:PF13813		MBOAT (membrane bound O-acyl transferase) family protein
arahy.Tifrunner.gnm1.Arahy.07	1675811	1678283	+	arahy.4MH8P5	Gene3D:G3DSA:3.30.1330.20,Gene3D:G3DSA:3.40.50.1440,HAMAP:MF_00909,InterPro:IPR000158,InterPro:IPR003008,InterPro:IPR008280,InterPro:IPR017975,InterPro:IPR018316,InterPro:IPR020805,InterPro:IPR024757,JCVI_TIGRFAMS:TIGR00065,PANTHER:PTHR30314,PANTHER:PTHR30314:SF1,PRINTS:PR00423,Pfam:PF00091,Pfam:PF12327,Prosite:PS00227,Prosite:PS01134,Prosite:PS01135,SMART:SM00864,SMART:SM00865,Superfamily:SSF524…	GO:0003924,GO:0005525,GO:0005737,GO:0005874,GO:0006184,GO:0007017,GO:0043234,GO:0051258	cell division FtsZ-like protein%3B IPR000158 (Cell division protein FtsZ)%3B GO:0003924 (GTPase activity)%2C GO:0005525 (GTP binding)%2C GO:0005737 (cytoplasm)%2C GO:0005874 (microtubule)%2C GO:0006184 (GTP catabolic process)%2C GO:0007017 (microtubule-based process)%2C GO:0043234 (protein complex)%2C GO:0051258 (protein polymerization)
arahy.Tifrunner.gnm1.Arahy.07	1678454	1680463	-	arahy.327P4X	Gene3D:G3DSA:1.20.5.110,Gene3D:G3DSA:1.20.58.90,InterPro:IPR000727,InterPro:IPR010989,PANTHER:PTHR12380,PANTHER:PTHR12380:SF7,Pfam:PF05739,Prosite:PS50192,SMART:SM00397,Superfamily:SSF47661,Superfamily:SSF58038	GO:0005515,GO:0016020,GO:0016192	syntaxin of plants 52%3B IPR010989 (t-SNARE)%3B GO:0005515 (protein binding)%2C GO:0016020 (membrane)%2C GO:0016192 (vesicle-mediated transport)
arahy.Tifrunner.gnm1.Arahy.07	1682278	1685457	+	arahy.ZY6FPQ	Gene3D:G3DSA:3.60.21.10,InterPro:IPR004843,InterPro:IPR006186,PANTHER:PTHR11668,PANTHER:PTHR11668:SF163,PRINTS:PR00114,Pfam:PF00149,Prosite:PS00125,SMART:SM00156,Superfamily:SSF56300	GO:0016787	serine/threonine protein phosphatase 2A%3B IPR004843 (Phosphoesterase domain)%3B GO:0016787 (hydrolase activity)
arahy.Tifrunner.gnm1.Arahy.07	1685784	1693045	+	arahy.37WV86	Gene3D:G3DSA:3.15.10.10,Gene3D:G3DSA:3.15.20.10,InterPro:IPR001124,InterPro:IPR017942,InterPro:IPR017943,PANTHER:PTHR10504,PANTHER:PTHR10504:SF1,Pfam:PF01273,Pfam:PF02886,SMART:SM00329,Superfamily:SSF55394	GO:0008289	lipid-binding serum glycoprotein family protein%3B IPR017943 (Bactericidal permeability-increasing protein%2C alpha/beta domain)%3B GO:0008289 (lipid binding)
arahy.Tifrunner.gnm1.Arahy.07	1686835	1688609	-	arahy.49ZYT6	Gene3D:G3DSA:2.40.160.30,Gene3D:G3DSA:3.30.2050.10,InterPro:IPR002628,InterPro:IPR011250,Pfam:PF01716,Superfamily:SSF56925	GO:0005509,GO:0009279,GO:0009523,GO:0009654,GO:0015979,GO:0016021,GO:0019898,GO:0042549	photosystem II oxygen-evolving enhancer protein%3B IPR002628 (Photosystem II PsbO%2C manganese-stabilising)%2C IPR011250 (Outer membrane protein/outer membrane enzyme PagP %2C beta-barrel)%3B GO:0005509 (calcium ion binding)%2C GO:0009279 (cell outer membrane)%2C GO:0009523 (photosystem II)%2C GO:0009654 (photosystem II oxygen evolving complex)%2C GO:0015979 (photosynthesis)%2C GO:0016021 (integr…
arahy.Tifrunner.gnm1.Arahy.07	1695223	1700440	+	arahy.9RR6WG	Gene3D:G3DSA:3.30.40.10,InterPro:IPR001025,InterPro:IPR001965,InterPro:IPR011011,InterPro:IPR013083,InterPro:IPR019786,InterPro:IPR019787,Pfam:PF00628,Pfam:PF01426,Prosite:PS01359,Prosite:PS50016,Prosite:PS51038,SMART:SM00249,Superfamily:SSF57903	GO:0003682,GO:0005515,GO:0008270	PHD-finger protein%3B IPR001025 (Bromo adjacent homology (BAH) domain)%2C IPR013083 (Zinc finger%2C RING/FYVE/PHD-type)%3B GO:0003682 (chromatin binding)%2C GO:0005515 (protein binding)%2C GO:0008270 (zinc ion binding)
arahy.Tifrunner.gnm1.Arahy.07	1706033	1711300	+	arahy.WGF1AW	Gene3D:G3DSA:3.40.50.150,InterPro:IPR005299,PANTHER:PTHR31009,PANTHER:PTHR31009:SF0,Pfam:PF03492,Superfamily:SSF53335	GO:0008168	salicylic acid methyl transferase-like protein [Glycine max]%3B IPR005299 (SAM dependent carboxyl methyltransferase)%3B GO:0008168 (methyltransferase activity)
arahy.Tifrunner.gnm1.Arahy.07	1725914	1726387	+	arahy.NJ36DW	InterPro:IPR003397,InterPro:IPR005678,PANTHER:PTHR10485,PANTHER:PTHR10485:SF0,Pfam:PF02466	GO:0005744,GO:0006886,GO:0015450	mitochondrial import inner membrane translocase subunit TIM17-2-like [Glycine max]%3B IPR003397 (Mitochondrial inner membrane translocase subunit Tim17/Tim22/Tim23/peroxisomal protein PMP24)%3B GO:0005744 (mitochondrial inner membrane presequence translocase complex)%2C GO:0006886 (intracellular protein transport)%2C GO:0015450 (P-P-bond-hydrolysis-driven protein transmembrane transporter activit…
arahy.Tifrunner.gnm1.Arahy.07	1729220	1729684	+	arahy.RNK15S	InterPro:IPR003397,InterPro:IPR005678,PANTHER:PTHR10485,PANTHER:PTHR10485:SF0,Pfam:PF02466	GO:0005744,GO:0006886,GO:0015450	mitochondrial import inner membrane translocase subunit TIM17-2-like [Glycine max]%3B IPR003397 (Mitochondrial inner membrane translocase subunit Tim17/Tim22/Tim23/peroxisomal protein PMP24)%3B GO:0005744 (mitochondrial inner membrane presequence translocase complex)%2C GO:0006886 (intracellular protein transport)%2C GO:0015450 (P-P-bond-hydrolysis-driven protein transmembrane transporter activit…
arahy.Tifrunner.gnm1.Arahy.07	1733378	1734687	+	arahy.36S5N6			Unknown protein
arahy.Tifrunner.gnm1.Arahy.07	1735092	1748057	-	arahy.0CP2Z1	Gene3D:G3DSA:3.40.50.1000,InterPro:IPR004274,InterPro:IPR023214,InterPro:IPR027111,PANTHER:PTHR12210,PANTHER:PTHR12210:SF3,Pfam:PF03031,Prosite:PS50969,SMART:SM00577,Superfamily:SSF56784	GO:0005515,GO:0005743,GO:0005744,GO:0015031	mitochondrial import inner membrane translocase subunit TIM50-like [Glycine max]%3B IPR004274 (NLI interacting factor)%2C IPR023214 (HAD-like domain)%2C IPR027111 (Mitochondrial import inner membrane translocase subunit Tim50)%3B GO:0005515 (protein binding)%2C GO:0005743 (mitochondrial inner membrane)%2C GO:0005744 (mitochondrial inner membrane presequence translocase complex)%2C GO:0015031 (pro…
arahy.Tifrunner.gnm1.Arahy.07	1756668	1759982	+	arahy.I19T37	InterPro:IPR000374,InterPro:IPR016720,PANTHER:PTHR13773,PANTHER:PTHR13773:SF0,PIR:PIRSF018269,Pfam:PF01148,Prosite:PS01315	GO:0004605,GO:0016020,GO:0016772	Phosphatidate cytidylyltransferase family protein%3B IPR000374 (Phosphatidate cytidylyltransferase)%3B GO:0004605 (phosphatidate cytidylyltransferase activity)%2C GO:0016020 (membrane)
arahy.Tifrunner.gnm1.Arahy.07	1757030	1764907	-	arahy.PR9FWM	Coils:Coil,Gene3D:G3DSA:1.10.3120.10,Gene3D:G3DSA:3.30.70.1050,InterPro:IPR001179,InterPro:IPR005215,InterPro:IPR008880,InterPro:IPR008881,InterPro:IPR027304,PANTHER:PTHR30560,PANTHER:PTHR30560:SF1,PIR:PIRSF003095,Pfam:PF00254,Pfam:PF05697,Pfam:PF05698,Superfamily:SSF102735,Superfamily:SSF109998,Superfamily:SSF54534	GO:0006457,GO:0015031	trigger factor-like protein%3B IPR005215 (Trigger factor)%2C IPR027304 (Trigger factor/SurA domain)%3B GO:0006457 (protein folding)%2C GO:0015031 (protein transport)
arahy.Tifrunner.gnm1.Arahy.07	1766438	1769608	-	arahy.WGP9BM	Coils:Coil,Gene3D:G3DSA:2.30.22.10,Gene3D:G3DSA:3.90.20.20,HAMAP:MF_01151,InterPro:IPR000740,InterPro:IPR009012,InterPro:IPR013805,PANTHER:PTHR21237,PANTHER:PTHR21237:SF6,PRINTS:PR00773,Pfam:PF01025,Prosite:PS01071,Superfamily:SSF51064,Superfamily:SSF58014	GO:0000774,GO:0006457,GO:0042803,GO:0051087	Co-chaperone GrpE family protein%3B IPR000740 (GrpE nucleotide exchange factor)%3B GO:0000774 (adenyl-nucleotide exchange factor activity)%2C GO:0006457 (protein folding)%2C GO:0042803 (protein homodimerization activity)%2C GO:0051087 (chaperone binding)
arahy.Tifrunner.gnm1.Arahy.07	1770128	1775323	-	arahy.XEI7Y7	Coils:Coil,Gene3D:G3DSA:3.40.50.300,InterPro:IPR001401,InterPro:IPR019446,InterPro:IPR027417,PANTHER:PTHR11216,PANTHER:PTHR11216:SF31,Pfam:PF00350,Pfam:PF10354,Superfamily:SSF52540,Superfamily:SSF53335	GO:0003924,GO:0005525	EH domain-containing protein 1-like [Glycine max]%3B IPR001401 (Dynamin%2C GTPase domain)%2C IPR019446 (Domain of unknown function DUF2431)%2C IPR027417 (P-loop containing nucleoside triphosphate hydrolase)%3B GO:0003924 (GTPase activity)%2C GO:0005525 (GTP binding)
arahy.Tifrunner.gnm1.Arahy.07	1776195	1780770	-	arahy.LI7WVR	Gene3D:G3DSA:1.10.238.10,Gene3D:G3DSA:3.40.50.300,InterPro:IPR000261,InterPro:IPR001401,InterPro:IPR002048,InterPro:IPR011992,InterPro:IPR027417,PANTHER:PTHR11216,PANTHER:PTHR11216:SF31,Pfam:PF00350,Pfam:PF12763,Prosite:PS50031,Prosite:PS50222,SMART:SM00027,Superfamily:SSF47473,Superfamily:SSF52540	GO:0003924,GO:0005509,GO:0005515,GO:0005525	calcium-binding EF hand protein%3B IPR000261 (EPS15 homology (EH))%2C IPR001401 (Dynamin%2C GTPase domain)%2C IPR011992 (EF-hand domain pair)%2C IPR027417 (P-loop containing nucleoside triphosphate hydrolase)%3B GO:0003924 (GTPase activity)%2C GO:0005509 (calcium ion binding)%2C GO:0005515 (protein binding)%2C GO:0005525 (GTP binding)
arahy.Tifrunner.gnm1.Arahy.07	1782923	1783828	+	arahy.V00M5D	Gene3D:G3DSA:2.130.10.10,InterPro:IPR001680,InterPro:IPR015943,InterPro:IPR017986,InterPro:IPR020472,PANTHER:PTHR11024,PRINTS:PR00320,Pfam:PF00400,Prosite:PS50082,Prosite:PS50294,SMART:SM00320,Superfamily:SSF50978	GO:0005515	protein SEC13 homolog [Glycine max]%3B IPR015943 (WD40/YVTN repeat-like-containing domain)%2C IPR020472 (G-protein beta WD-40 repeat)%3B GO:0005515 (protein binding)
arahy.Tifrunner.gnm1.Arahy.07	1789867	1790553	-	arahy.JEZR1W	Gene3D:G3DSA:3.30.730.10,InterPro:IPR001471,InterPro:IPR016177,PANTHER:PTHR31677,PANTHER:PTHR31677:SF0,PRINTS:PR00367,Pfam:PF00847,Prosite:PS51032,SMART:SM00380,Superfamily:SSF54171	GO:0003677,GO:0003700,GO:0006355	ethylene-responsive transcription factor 7-like [Glycine max]%3B IPR016177 (DNA-binding domain)%3B GO:0003677 (DNA binding)%2C GO:0003700 (sequence-specific DNA binding transcription factor activity)
arahy.Tifrunner.gnm1.Arahy.07	1804287	1804745	+	arahy.6Y6XEU			Unknown protein
arahy.Tifrunner.gnm1.Arahy.07	1811338	1818956	-	arahy.HM7NEH	Gene3D:G3DSA:3.20.20.80,InterPro:IPR000490,InterPro:IPR013781,InterPro:IPR017853,PANTHER:PTHR32227,PANTHER:PTHR32227:SF19,Pfam:PF00332,Prosite:PS00587,Superfamily:SSF51445	GO:0004553,GO:0005975	glucan endo-1%2C3-beta-glucosidase 12-like [Glycine max]%3B IPR000490 (Glycoside hydrolase%2C family 17)%2C IPR017853 (Glycoside hydrolase%2C superfamily)%3B GO:0005975 (carbohydrate metabolic process)
arahy.Tifrunner.gnm1.Arahy.07	1845458	1848017	+	arahy.8GE9M7	Gene3D:G3DSA:3.10.20.90,InterPro:IPR000626,InterPro:IPR022617,PANTHER:PTHR10562,Pfam:PF11976,Prosite:PS50053,SMART:SM00213,Superfamily:SSF54236	GO:0005515	small ubiquitin-like modifier 2%3B IPR000626 (Ubiquitin domain)%2C IPR022617 (Rad60/SUMO-like domain)%3B GO:0005515 (protein binding)
arahy.Tifrunner.gnm1.Arahy.07	1848317	1852449	+	arahy.TFHC41	Gene3D:G3DSA:1.50.10.10,InterPro:IPR001701,InterPro:IPR008928,InterPro:IPR012341,PANTHER:PTHR22298,PANTHER:PTHR22298:SF3,Pfam:PF00759,Superfamily:SSF48208	GO:0003824,GO:0004553,GO:0005975	endoglucanase 11-like [Glycine max]%3B IPR001701 (Glycoside hydrolase%2C family 9)%2C IPR008928 (Six-hairpin glycosidase-like)%3B GO:0003824 (catalytic activity)%2C GO:0005975 (carbohydrate metabolic process)
arahy.Tifrunner.gnm1.Arahy.07	1857748	1859396	-	arahy.SZC25R	Coils:Coil		uncharacterized protein LOC100795224 [Glycine max]
arahy.Tifrunner.gnm1.Arahy.07	1868128	1871688	+	arahy.45FXM1	Coils:Coil,Gene3D:G3DSA:3.40.250.10,Gene3D:G3DSA:3.40.50.720,HAMAP:MF_03049,InterPro:IPR000594,InterPro:IPR001763,InterPro:IPR007901,InterPro:IPR009036,InterPro:IPR016040,InterPro:IPR028885,PANTHER:PTHR10953,PANTHER:PTHR10953:SF79,Pfam:PF00581,Pfam:PF00899,Pfam:PF05237,Prosite:PS50206,SMART:SM00450,Superfamily:SSF69572	GO:0002143,GO:0003824,GO:0004792,GO:0005829	adenylyltransferase and sulfurtransferase MOCS3-like [Glycine max]%3B IPR001763 (Rhodanese-like domain)%2C IPR016040 (NAD(P)-binding domain)%2C IPR028885 (Adenylyltransferase and sulfurtransferase MOCS3/Uba4)%3B GO:0002143 (tRNA wobble position uridine thiolation)%2C GO:0003824 (catalytic activity)%2C GO:0004792 (thiosulfate sulfurtransferase activity)%2C GO:0005829 (cytosol)
arahy.Tifrunner.gnm1.Arahy.07	1872148	1875092	-	arahy.4VH6VS	Gene3D:G3DSA:3.40.50.1370,InterPro:IPR002082,InterPro:IPR006130,InterPro:IPR006131,InterPro:IPR006132,JCVI_TIGRFAMS:TIGR00670,PANTHER:PTHR11405,PRINTS:PR00100,PRINTS:PR00101,Pfam:PF00185,Pfam:PF02729,Prosite:PS00097,Superfamily:SSF53671	GO:0004070,GO:0006207,GO:0006520,GO:0016597,GO:0016743	aspartate carbamoyltransferase 1%2C chloroplastic-like isoform X2 [Glycine max]%3B IPR006130 (Aspartate/ornithine carbamoyltransferase)%3B GO:0004070 (aspartate carbamoyltransferase activity)%2C GO:0006207 ('de novo' pyrimidine nucleobase biosynthetic process)%2C GO:0006520 (cellular amino acid metabolic process)%2C GO:0016597 (amino acid binding)%2C GO:0016743 (carboxyl- or carbamoyltransferase …
arahy.Tifrunner.gnm1.Arahy.07	1876000	1886043	-	arahy.WH2E03	Coils:Coil,Gene3D:G3DSA:2.20.25.80,InterPro:IPR000061,InterPro:IPR003657,InterPro:IPR019147,PANTHER:PTHR13161,PANTHER:PTHR13161:SF1,Pfam:PF01805,Pfam:PF03106,Pfam:PF09750,Prosite:PS50128,Prosite:PS50811,SMART:SM00648,SMART:SM00774,Superfamily:SSF109905,Superfamily:SSF118290	GO:0003700,GO:0003723,GO:0006355,GO:0006396,GO:0043565	probable WRKY transcription factor 31-like [Glycine max]%3B IPR000061 (SWAP/Surp)%2C IPR003657 (DNA-binding WRKY)%2C IPR019147 (Suppressor of white apricot N-terminal domain)%3B GO:0003700 (sequence-specific DNA binding transcription factor activity)%2C GO:0003723 (RNA binding)%2C GO:0006396 (RNA processing)%2C GO:0043565 (sequence-specific DNA binding)
arahy.Tifrunner.gnm1.Arahy.07	1886873	1896729	-	arahy.K04HM7	PANTHER:PTHR13673,PANTHER:PTHR13673:SF0		esophageal cancer associated protein%2C putative
arahy.Tifrunner.gnm1.Arahy.07	1899919	1907293	+	arahy.NU1CYW	Gene3D:G3DSA:1.25.40.10,InterPro:IPR002885,InterPro:IPR006593,InterPro:IPR011990,InterPro:IPR017214,JCVI_TIGRFAMS:TIGR00756,PANTHER:PTHR24015,PANTHER:PTHR24015:SF97,Pfam:PF01535,Pfam:PF04526,Pfam:PF12854,Pfam:PF13041,Pfam:PF13812,Prosite:PS50939,Prosite:PS51375,SMART:SM00665,Superfamily:SSF48452	GO:0005515	Pentatricopeptide repeat (PPR) superfamily protein%3B IPR002885 (Pentatricopeptide repeat)%2C IPR011990 (Tetratricopeptide-like helical)%2C IPR017214 (Uncharacterised conserved protein UCP037471)%3B GO:0005515 (protein binding)
arahy.Tifrunner.gnm1.Arahy.07	1913040	1913762	+	arahy.5K2DU6	Gene3D:G3DSA:3.40.50.360,InterPro:IPR008254,Pfam:PF00258,Prosite:PS50902,Superfamily:SSF52218	GO:0010181,GO:0016491	tRNA wybutosine-synthesizing protein 1 homolog [Glycine max]%3B IPR008254 (Flavodoxin/nitric oxide synthase)%3B GO:0010181 (FMN binding)%2C GO:0016491 (oxidoreductase activity)
arahy.Tifrunner.gnm1.Arahy.07	1939393	1939899	+	arahy.CID1M7			Unknown protein
arahy.Tifrunner.gnm1.Arahy.07	1943647	1947401	+	arahy.7D7HLL	InterPro:IPR007216,InterPro:IPR016024,PANTHER:PTHR12262,PANTHER:PTHR12262:SF0,Pfam:PF04078,Superfamily:SSF48371	GO:0005488	Cell differentiation%2C Rcd1-like protein%3B IPR007216 (Rcd1)%2C IPR016024 (Armadillo-type fold)%3B GO:0005488 (binding)
arahy.Tifrunner.gnm1.Arahy.07	1948943	1951877	+	arahy.7RWM6D	Gene3D:G3DSA:1.10.1520.10,Gene3D:G3DSA:3.30.160.20,InterPro:IPR000999,InterPro:IPR014720,PANTHER:PTHR14950,PANTHER:PTHR14950:SF13,Pfam:PF00035,Pfam:PF00636,Pfam:PF14709,Prosite:PS50137,Prosite:PS50142,SMART:SM00358,SMART:SM00535,Superfamily:SSF54768,Superfamily:SSF69065	GO:0003723,GO:0004525,GO:0006396	double-stranded RNA-binding motif protein%3B IPR000999 (Ribonuclease III domain)%2C IPR014720 (Double-stranded RNA-binding domain)%3B GO:0003723 (RNA binding)%2C GO:0004525 (ribonuclease III activity)%2C GO:0006396 (RNA processing)
arahy.Tifrunner.gnm1.Arahy.07	1953654	1954181	-	arahy.T42YYR	InterPro:IPR008480,InterPro:IPR025520,Pfam:PF05553,Pfam:PF14364		DUF4408 domain protein%3B IPR008480 (Protein of unknown function DUF761%2C plant)%2C IPR025520 (Domain of unknown function DUF4408)
arahy.Tifrunner.gnm1.Arahy.07	1966275	1969200	+	arahy.068WTC	PANTHER:PTHR20884,PANTHER:PTHR20884:SF3		GDP-L-galactose phosphorylase 1-like [Glycine max]
arahy.Tifrunner.gnm1.Arahy.07	1972114	1972740	+	arahy.QA2XZ5	InterPro:IPR006969,Pfam:PF04885		Stigma-specific Stig1 family protein%3B IPR006969 (Stigma-specific protein Stig1)
arahy.Tifrunner.gnm1.Arahy.07	1973189	1974814	-	arahy.LUS7PI	InterPro:IPR008417,PANTHER:PTHR12701,PANTHER:PTHR12701:SF1,Pfam:PF05529	GO:0005783,GO:0006886,GO:0016021	B-cell receptor-associated 31-like%3B IPR008417 (B-cell receptor-associated 31-like)%3B GO:0005783 (endoplasmic reticulum)%2C GO:0006886 (intracellular protein transport)%2C GO:0016021 (integral component of membrane)
arahy.Tifrunner.gnm1.Arahy.07	1976156	1981624	+	arahy.E3581I	Gene3D:G3DSA:3.20.20.70,Gene3D:G3DSA:3.40.50.880,HAMAP:MF_00278,InterPro:IPR006062,InterPro:IPR010139,InterPro:IPR011060,InterPro:IPR013785,InterPro:IPR014640,InterPro:IPR017926,JCVI_TIGRFAMS:TIGR01855,PANTHER:PTHR21235,PANTHER:PTHR21235:SF2,PIR:PIRSF036936,Pfam:PF00117,Pfam:PF00977,Prosite:PS51273,Superfamily:SSF51366,Superfamily:SSF52317	GO:0000105,GO:0000107,GO:0003824,GO:0005737,GO:0008152,GO:0016763,GO:0016833	imidazole glycerol phosphate synthase subunit HisF%3B IPR006062 (Histidine biosynthesis)%2C IPR010139 (Imidazole glycerol phosphate synthase%2C subunit H)%2C IPR014640 (Imidazole glycerol phosphate synthase HisHF)%2C IPR017926 (Glutamine amidotransferase)%3B GO:0000105 (histidine biosynthetic process)%2C GO:0000107 (imidazoleglycerol-phosphate synthase activity)%2C GO:0003824 (catalytic activity)…
arahy.Tifrunner.gnm1.Arahy.07	1982393	1983964	-	arahy.UWY4YC	InterPro:IPR019557,PANTHER:PTHR31572,Pfam:PF10536		uncharacterized protein LOC102668386 [Glycine max]%3B IPR019557 (Aminotransferase-like%2C plant mobile domain)
arahy.Tifrunner.gnm1.Arahy.07	1984613	1991071	-	arahy.U00TZP	Gene3D:G3DSA:2.40.50.100,Gene3D:G3DSA:3.30.559.10,InterPro:IPR000089,InterPro:IPR001078,InterPro:IPR003016,InterPro:IPR006255,InterPro:IPR011053,InterPro:IPR023213,JCVI_TIGRFAMS:TIGR01347,PANTHER:PTHR23151,PANTHER:PTHR23151:SF8,Pfam:PF00198,Pfam:PF00364,Prosite:PS00189,Prosite:PS50968,Superfamily:SSF51230,Superfamily:SSF52777	GO:0004149,GO:0006099,GO:0008152,GO:0016746,GO:0045252	Dihydrolipoyllysine-residue succinyltransferase component of 2-oxoglutarate dehydrogenase complex n%3D3 Tax%3DPapilionoideae RepID%3DG7K3L9_MEDTR%3B IPR006255 (Dihydrolipoamide succinyltransferase)%2C IPR023213 (Chloramphenicol acetyltransferase-like domain)%3B GO:0004149 (dihydrolipoyllysine-residue succinyltransferase activity)%2C GO:0006099 (tricarboxylic acid cycle)%2C GO:0008152 (metabolic p…
arahy.Tifrunner.gnm1.Arahy.07	1992859	1994353	+	arahy.IA75E6			hypothetical protein
arahy.Tifrunner.gnm1.Arahy.07	1994448	1999803	-	arahy.Y1WZVA			Unknown protein
arahy.Tifrunner.gnm1.Arahy.07	2003201	2009014	-	arahy.QFUU5V	InterPro:IPR026147,PANTHER:PTHR21422,PANTHER:PTHR21422:SF1,Pfam:PF13890	GO:0005097	rab3 GTPase-activating protein catalytic subunit-like isoform X1 [Glycine max]%3B IPR026147 (Rab3 GTPase-activating protein catalytic subunit)%3B GO:0005097 (Rab GTPase activator activity)
arahy.Tifrunner.gnm1.Arahy.07	2009826	2019006	+	arahy.ZUJ4QN	Gene3D:G3DSA:1.10.1420.10,Gene3D:G3DSA:3.40.50.300,InterPro:IPR000432,InterPro:IPR007696,InterPro:IPR007861,InterPro:IPR027417,PANTHER:PTHR11361,PANTHER:PTHR11361:SF20,Pfam:PF00488,Pfam:PF05190,Pfam:PF05192,Prosite:PS00486,SMART:SM00533,SMART:SM00534,Superfamily:SSF48334,Superfamily:SSF52540	GO:0005524,GO:0006298,GO:0030983	DNA mismatch repair protein MutS%3B IPR000432 (DNA mismatch repair protein MutS%2C C-terminal)%2C IPR007696 (DNA mismatch repair protein MutS%2C core)%2C IPR027417 (P-loop containing nucleoside triphosphate hydrolase)%3B GO:0005524 (ATP binding)%2C GO:0006298 (mismatch repair)%2C GO:0030983 (mismatched DNA binding)
arahy.Tifrunner.gnm1.Arahy.07	2018776	2020608	-	arahy.3F9MFA	Gene3D:G3DSA:3.40.50.1110,InterPro:IPR001087,InterPro:IPR013831,PANTHER:PTHR22835,PANTHER:PTHR22835:SF39,Pfam:PF00657,Superfamily:SSF52266	GO:0006629,GO:0016787,GO:0016788	GDSL-like Lipase/Acylhydrolase superfamily protein%3B IPR001087 (Lipase%2C GDSL)%3B GO:0006629 (lipid metabolic process)%2C GO:0016787 (hydrolase activity)
arahy.Tifrunner.gnm1.Arahy.07	2019062	2019632	+	arahy.B7D656			Unknown protein
arahy.Tifrunner.gnm1.Arahy.07	2028438	2029190	+	arahy.97QIN4			F-box protein interaction domain protein
arahy.Tifrunner.gnm1.Arahy.07	2032489	2033620	+	arahy.RJJQ61	Coils:Coil,InterPro:IPR004883,PANTHER:PTHR31301,Pfam:PF03195,Prosite:PS50891		LOB domain-containing protein 23%3B IPR004883 (Lateral organ boundaries%2C LOB)
arahy.Tifrunner.gnm1.Arahy.07	2035001	2036977	-	arahy.8YQ6WV	Gene3D:G3DSA:1.25.40.10,InterPro:IPR002885,InterPro:IPR011990,JCVI_TIGRFAMS:TIGR00756,PANTHER:PTHR24015,PANTHER:PTHR24015:SF38,Pfam:PF01535,Pfam:PF13041,Prosite:PS51375	GO:0005515	Pentatricopeptide repeat (PPR) superfamily protein%3B IPR002885 (Pentatricopeptide repeat)%2C IPR011990 (Tetratricopeptide-like helical)%3B GO:0005515 (protein binding)
arahy.Tifrunner.gnm1.Arahy.07	2041011	2042122	+	arahy.PXHZ9H	Coils:Coil,InterPro:IPR004883,PANTHER:PTHR31301,Pfam:PF03195,Prosite:PS50891		LOB domain-containing protein 23%3B IPR004883 (Lateral organ boundaries%2C LOB)
arahy.Tifrunner.gnm1.Arahy.07	2042519	2044780	-	arahy.AJNI4B	Gene3D:G3DSA:3.10.280.10,InterPro:IPR003428,PANTHER:PTHR31365,Pfam:PF02330,Superfamily:SSF54529	GO:0005759	Mitochondrial glycoprotein family protein%3B IPR003428 (Mitochondrial glycoprotein)%3B GO:0005759 (mitochondrial matrix)
arahy.Tifrunner.gnm1.Arahy.07	2045448	2048683	-	arahy.J1CT6Y	Gene3D:G3DSA:3.80.10.10,InterPro:IPR006553,PANTHER:PTHR23125,PANTHER:PTHR23125:SF99,SMART:SM00367,Superfamily:SSF52047		RNI-like superfamily protein%3B IPR006553 (Leucine-rich repeat%2C cysteine-containing subtype)
arahy.Tifrunner.gnm1.Arahy.07	2053073	2054033	-	arahy.2LHH4S			Unknown protein
arahy.Tifrunner.gnm1.Arahy.07	2058135	2059082	+	arahy.M1PYQ3	Gene3D:G3DSA:1.10.600.10,InterPro:IPR008949,InterPro:IPR017446,PANTHER:PTHR12001,PANTHER:PTHR12001:SF8,Superfamily:SSF48576		geranylgeranyl pyrophosphate synthase 1%3B IPR008949 (Terpenoid synthase)%2C IPR017446 (Polyprenyl synthetase-related)
arahy.Tifrunner.gnm1.Arahy.07	2066630	2067226	-	arahy.QG5LTR	InterPro:IPR007608,Pfam:PF04520		uncharacterized protein LOC100790453 isoform X2 [Glycine max]%3B IPR007608 (Senescence regulator S40)
arahy.Tifrunner.gnm1.Arahy.07	2098500	2100272	+	arahy.4NPL6R	Gene3D:G3DSA:3.30.499.10,InterPro:IPR001030,InterPro:IPR015931,InterPro:IPR015934,InterPro:IPR015937,PANTHER:PTHR11670,PANTHER:PTHR11670:SF1,Pfam:PF00330,Superfamily:SSF53732	GO:0008152	cytoplasmic-like aconitate hydratase%3B IPR015937 (Aconitase/isopropylmalate dehydratase)%3B GO:0008152 (metabolic process)
arahy.Tifrunner.gnm1.Arahy.07	2109896	2112911	+	arahy.3L4J3R	Coils:Coil,Gene3D:G3DSA:1.20.5.110,Gene3D:G3DSA:1.20.58.90,InterPro:IPR000727,InterPro:IPR010989,InterPro:IPR015260,PANTHER:PTHR12380,PANTHER:PTHR12380:SF11,Pfam:PF05739,Pfam:PF09177,Prosite:PS50192,SMART:SM00397,Superfamily:SSF47661,Superfamily:SSF58038	GO:0005515,GO:0016020,GO:0016192,GO:0048193	syntaxin/T-SNARE family protein%3B IPR010989 (t-SNARE)%3B GO:0005515 (protein binding)%2C GO:0016020 (membrane)%2C GO:0016192 (vesicle-mediated transport)%2C GO:0048193 (Golgi vesicle transport)
arahy.Tifrunner.gnm1.Arahy.07	2119713	2122522	+	arahy.40F24C			syntaxin-61-like isoform X1 [Glycine max]
arahy.Tifrunner.gnm1.Arahy.07	2142983	2146617	+	arahy.21WID0	Coils:Coil,PANTHER:PTHR16219,PANTHER:PTHR16219:SF1,Pfam:PF14735		HAUS augmin-like complex subunit 4 n%3D38 Tax%3DBoreoeutheria RepID%3DHAUS4_HUMAN
arahy.Tifrunner.gnm1.Arahy.07	2146683	2150124	-	arahy.706LQI	Gene3D:G3DSA:1.10.238.10,Gene3D:G3DSA:1.10.510.10,Gene3D:G3DSA:3.30.200.20,InterPro:IPR000719,InterPro:IPR002048,InterPro:IPR002290,InterPro:IPR008271,InterPro:IPR011009,InterPro:IPR011992,InterPro:IPR018247,PANTHER:PTHR24349,PANTHER:PTHR24349:SF23,Pfam:PF00069,Pfam:PF13499,Prosite:PS00018,Prosite:PS00108,Prosite:PS50011,Prosite:PS50222,SMART:SM00054,SMART:SM00220,Superfamily:SSF47473,Superfamily…	GO:0004672,GO:0004674,GO:0005509,GO:0005524,GO:0006468,GO:0016772	calcium-dependent protein kinase 33%3B IPR011009 (Protein kinase-like domain)%2C IPR011992 (EF-hand domain pair)%3B GO:0004672 (protein kinase activity)%2C GO:0004674 (protein serine/threonine kinase activity)%2C GO:0005509 (calcium ion binding)%2C GO:0005524 (ATP binding)%2C GO:0006468 (protein phosphorylation)
arahy.Tifrunner.gnm1.Arahy.07	2151439	2155685	-	arahy.DN608C	Coils:Coil,Gene3D:G3DSA:1.10.238.10,Gene3D:G3DSA:1.10.510.10,Gene3D:G3DSA:3.30.200.20,InterPro:IPR000719,InterPro:IPR002048,InterPro:IPR002290,InterPro:IPR008271,InterPro:IPR011009,InterPro:IPR011992,InterPro:IPR017441,InterPro:IPR018247,PANTHER:PTHR24349,PANTHER:PTHR24349:SF23,Pfam:PF00069,Pfam:PF13499,Prosite:PS00018,Prosite:PS00107,Prosite:PS00108,Prosite:PS50011,Prosite:PS50222,SMART:SM00054,…	GO:0004672,GO:0004674,GO:0005509,GO:0005524,GO:0006468,GO:0016772	calcium-dependent protein kinase 33%3B IPR011009 (Protein kinase-like domain)%2C IPR011992 (EF-hand domain pair)%3B GO:0004672 (protein kinase activity)%2C GO:0004674 (protein serine/threonine kinase activity)%2C GO:0005509 (calcium ion binding)%2C GO:0005524 (ATP binding)%2C GO:0006468 (protein phosphorylation)
arahy.Tifrunner.gnm1.Arahy.07	2170122	2174126	+	arahy.37ETDL	Gene3D:G3DSA:3.30.40.10,InterPro:IPR001841,InterPro:IPR013083,PANTHER:PTHR14155,Pfam:PF13639,Prosite:PS50089,SMART:SM00184,Superfamily:SSF57850	GO:0005515,GO:0008270	RING/U-box superfamily protein%3B IPR013083 (Zinc finger%2C RING/FYVE/PHD-type)%3B GO:0005515 (protein binding)%2C GO:0008270 (zinc ion binding)
arahy.Tifrunner.gnm1.Arahy.07	2176514	2179474	+	arahy.YBSA71	Gene3D:G3DSA:3.30.1330.40,InterPro:IPR006056,InterPro:IPR006175,InterPro:IPR013813,InterPro:IPR019897,JCVI_TIGRFAMS:TIGR00004,PANTHER:PTHR11803,Pfam:PF01042,Prosite:PS01094,Superfamily:SSF55298	GO:0019239	endoribonuclease L-PSP family protein%3B IPR006175 (YjgF/Yer057p/UK114 family)%2C IPR013813 (Endoribonuclease L-PSP/chorismate mutase-like)%3B GO:0019239 (deaminase activity)
arahy.Tifrunner.gnm1.Arahy.07	2181128	2185308	+	arahy.YIAG1Z	InterPro:IPR003323,PANTHER:PTHR13312,PANTHER:PTHR13312:SF0,Pfam:PF02338,Prosite:PS50802,Superfamily:SSF54001		OTU-like cysteine protease family protein%3B IPR003323 (Ovarian tumour%2C otubain)
arahy.Tifrunner.gnm1.Arahy.07	2190923	2191240	-	arahy.B0CFPV	InterPro:IPR025322,Pfam:PF14009		DUF4228 domain protein%3B IPR025322 (Protein of unknown function DUF4228%2C plant)
arahy.Tifrunner.gnm1.Arahy.07	2200033	2203258	+	arahy.HHD7G8	Gene3D:G3DSA:3.30.1060.10,HAMAP:MF_01401,InterPro:IPR002569,InterPro:IPR028427,JCVI_TIGRFAMS:TIGR00401,PANTHER:PTHR10173,PANTHER:PTHR10173:SF6,Pfam:PF01625,Superfamily:SSF55068	GO:0006979,GO:0008113,GO:0016671,GO:0030091,GO:0055114	Peptide methionine sulfoxide reductase family protein%3B IPR002569 (Peptide methionine sulphoxide reductase MsrA)%2C IPR028427 (Peptide methionine sulfoxide reductase)%3B GO:0006979 (response to oxidative stress)%2C GO:0008113 (peptide-methionine (S)-S-oxide reductase activity)%2C GO:0030091 (protein repair)%2C GO:0055114 (oxidation-reduction process)
arahy.Tifrunner.gnm1.Arahy.07	2208458	2212464	+	arahy.MVDX5J	Coils:Coil,PANTHER:PTHR31071,PANTHER:PTHR31071:SF0		uncharacterized protein At5g41620-like [Glycine max]
arahy.Tifrunner.gnm1.Arahy.07	2213361	2215463	+	arahy.I0Q6ZZ			uncharacterized protein LOC100798619 [Glycine max]
arahy.Tifrunner.gnm1.Arahy.07	2215628	2221669	-	arahy.5SQM65	Gene3D:G3DSA:1.20.1270.10,Gene3D:G3DSA:3.30.420.40,Gene3D:G3DSA:3.90.640.10,InterPro:IPR013126,PANTHER:PTHR19375,PANTHER:PTHR19375:SF14,PRINTS:PR00301,Pfam:PF00012,Superfamily:SSF53067		heat shock protein 91%3B IPR013126 (Heat shock protein 70 family)
arahy.Tifrunner.gnm1.Arahy.07	2221541	2224353	+	arahy.DS9IRV	InterPro:IPR019557,Pfam:PF10536		serine/threonine-protein phosphatase 7 long form homolog [Glycine max]%3B IPR019557 (Aminotransferase-like%2C plant mobile domain)
arahy.Tifrunner.gnm1.Arahy.07	2236982	2240601	-	arahy.MV6CSW	Gene3D:G3DSA:3.40.1130.10,InterPro:IPR002123,InterPro:IPR004552,JCVI_TIGRFAMS:TIGR00530,PANTHER:PTHR10434,PANTHER:PTHR10434:SF0,Pfam:PF01553,SMART:SM00563,Superfamily:SSF69593	GO:0003841,GO:0008152,GO:0008654,GO:0016020,GO:0016746	1-acyl-sn-glycerol-3-phosphate acyltransferase%3B IPR002123 (Phospholipid/glycerol acyltransferase)%3B GO:0003841 (1-acylglycerol-3-phosphate O-acyltransferase activity)%2C GO:0008152 (metabolic process)%2C GO:0008654 (phospholipid biosynthetic process)%2C GO:0016020 (membrane)
arahy.Tifrunner.gnm1.Arahy.07	2244037	2248561	+	arahy.EKQL3Q	Coils:Coil,Gene3D:G3DSA:3.40.50.300,InterPro:IPR000629,InterPro:IPR001650,InterPro:IPR011545,InterPro:IPR014001,InterPro:IPR014014,InterPro:IPR025313,InterPro:IPR027417,PANTHER:PTHR24031,PANTHER:PTHR24031:SF54,Pfam:PF00270,Pfam:PF00271,Pfam:PF13959,Prosite:PS00039,Prosite:PS51192,Prosite:PS51194,Prosite:PS51195,SMART:SM00487,SMART:SM00490,Superfamily:SSF52540	GO:0003676,GO:0004386,GO:0005524,GO:0008026	DEAD-box ATP-dependent RNA helicase-like protein%3B IPR001650 (Helicase%2C C-terminal)%2C IPR014001 (Helicase%2C superfamily 1/2%2C ATP-binding domain)%2C IPR014014 (RNA helicase%2C DEAD-box type%2C Q motif)%2C IPR025313 (Domain of unknown function DUF4217)%2C IPR027417 (P-loop containing nucleoside triphosphate hydrolase)%3B GO:0003676 (nucleic acid binding)%2C GO:0004386 (helicase activity)%2C …
arahy.Tifrunner.gnm1.Arahy.07	2249092	2263578	-	arahy.1899LM	Coils:Coil,Gene3D:G3DSA:1.25.10.10,InterPro:IPR011989,InterPro:IPR012954,InterPro:IPR016024,InterPro:IPR022125,PANTHER:PTHR13457,PANTHER:PTHR13457:SF1,Pfam:PF08146,Pfam:PF12397,SMART:SM01036,Superfamily:SSF48371	GO:0005488	uncharacterized protein At3g06530-like isoform X1 [Glycine max]%3B IPR012954 (BP28%2C C-terminal domain)%2C IPR016024 (Armadillo-type fold)%2C IPR022125 (U3 small nucleolar RNA-associated protein 10)%3B GO:0005488 (binding)
arahy.Tifrunner.gnm1.Arahy.07	2266224	2271076	+	arahy.5CG709	Gene3D:G3DSA:2.60.40.380,Gene3D:G3DSA:3.60.21.10,InterPro:IPR004843,InterPro:IPR008963,InterPro:IPR015914,InterPro:IPR025733,PANTHER:PTHR22953,PANTHER:PTHR22953:SF0,Pfam:PF00149,Pfam:PF14008,Superfamily:SSF49363,Superfamily:SSF56300	GO:0003993,GO:0016787,GO:0046872	purple acid phosphatase 18%3B IPR004843 (Phosphoesterase domain)%2C IPR008963 (Purple acid phosphatase-like%2C N-terminal)%2C IPR025733 (Iron/zinc purple acid phosphatase-like C-terminal domain)%3B GO:0003993 (acid phosphatase activity)%2C GO:0016787 (hydrolase activity)%2C GO:0046872 (metal ion binding)
arahy.Tifrunner.gnm1.Arahy.07	2269391	2270782	-	arahy.422Z41	InterPro:IPR005636,PANTHER:PTHR21392,Pfam:PF03942		DTW domain-containing protein%3B IPR005636 (DTW)
arahy.Tifrunner.gnm1.Arahy.07	2271192	2273209	-	arahy.CM82MG	InterPro:IPR009542,PANTHER:PTHR13202,PANTHER:PTHR13202:SF0,Pfam:PF06645	GO:0005787,GO:0006465,GO:0008233,GO:0016021	probable signal peptidase complex subunit 1-like isoform X2 [Glycine max]%3B IPR009542 (Microsomal signal peptidase 12kDa subunit)%3B GO:0005787 (signal peptidase complex)%2C GO:0006465 (signal peptide processing)%2C GO:0008233 (peptidase activity)%2C GO:0016021 (integral component of membrane)
arahy.Tifrunner.gnm1.Arahy.07	2275524	2277594	+	arahy.HDQK8A			Unknown protein
arahy.Tifrunner.gnm1.Arahy.07	2279324	2280668	+	arahy.9BK5QW			Unknown protein
arahy.Tifrunner.gnm1.Arahy.07	2293639	2295421	+	arahy.VGQQ6S			Unknown protein
arahy.Tifrunner.gnm1.Arahy.07	2299998	2301185	-	arahy.GRSA84	InterPro:IPR024553,PANTHER:PTHR31373,Pfam:PF11443,Superfamily:SSF53300		Uncharacterised conserved protein UCP015417%2C vWA%3B IPR024553 (Domain of unknown function DUF2828)
arahy.Tifrunner.gnm1.Arahy.07	2301258	2301896	-	arahy.8SMY56	InterPro:IPR024553,PANTHER:PTHR31373,Pfam:PF11443		Uncharacterised conserved protein UCP015417%2C vWA%3B IPR024553 (Domain of unknown function DUF2828)
arahy.Tifrunner.gnm1.Arahy.07	2301291	2303987	+	arahy.1Y1B3L			Unknown protein
arahy.Tifrunner.gnm1.Arahy.07	2305281	2306273	-	arahy.H0MGAW	Gene3D:G3DSA:3.30.420.10,InterPro:IPR006941,InterPro:IPR012337,PANTHER:PTHR10797,Pfam:PF04857,Superfamily:SSF53098	GO:0003676,GO:0005634	probable CCR4-associated factor 1 homolog 11-like [Glycine max]%3B IPR006941 (Ribonuclease CAF1)%2C IPR012337 (Ribonuclease H-like domain)%3B GO:0003676 (nucleic acid binding)%2C GO:0005634 (nucleus)
arahy.Tifrunner.gnm1.Arahy.07	2319734	2324225	+	arahy.5T5D7Y			Unknown protein
arahy.Tifrunner.gnm1.Arahy.07	2322842	2325157	-	arahy.28WURV	Gene3D:G3DSA:2.60.40.790,InterPro:IPR002068,InterPro:IPR008978,PANTHER:PTHR11527,PANTHER:PTHR11527:SF60,Pfam:PF00011,Prosite:PS01031,Superfamily:SSF49764		Heat shock protein Hsp20 n%3D2 Tax%3DSulfurihydrogenibium RepID%3DB2V9Z8_SULSY%3B IPR008978 (HSP20-like chaperone)
arahy.Tifrunner.gnm1.Arahy.07	2339815	2340593	-	arahy.QP9L9J	InterPro:IPR007811,PANTHER:PTHR13408,PANTHER:PTHR13408:SF0,Pfam:PF05132	GO:0003677,GO:0003899,GO:0005666,GO:0006383	DNA-directed RNA polymerase III subunit RPC4 isoform X1 [Glycine max]%3B IPR007811 (DNA-directed RNA polymerase III subunit RPC4)%3B GO:0003677 (DNA binding)%2C GO:0003899 (DNA-directed RNA polymerase activity)%2C GO:0005666 (DNA-directed RNA polymerase III complex)%2C GO:0006383 (transcription from RNA polymerase III promoter)
arahy.Tifrunner.gnm1.Arahy.07	2340797	2342833	-	arahy.A5SP47	Coils:Coil,InterPro:IPR011205,InterPro:IPR024553,PANTHER:PTHR31373,PIR:PIRSF015417,Pfam:PF11443,Superfamily:SSF53300		Uncharacterised conserved protein UCP015417%2C vWA%3B IPR011205 (Uncharacterised conserved protein UCP015417%2C vWA)%2C IPR024553 (Domain of unknown function DUF2828)
arahy.Tifrunner.gnm1.Arahy.07	2350862	2352889	-	arahy.1EC7AY			uncharacterized protein LOC102664981 isoform X2 [Glycine max]
arahy.Tifrunner.gnm1.Arahy.07	2356868	2357278	-	arahy.9EY2GF	InterPro:IPR007811,Pfam:PF05132	GO:0003677,GO:0003899,GO:0005666,GO:0006383	DNA-directed RNA polymerase III subunit RPC4 isoform X1 [Glycine max]%3B IPR007811 (DNA-directed RNA polymerase III subunit RPC4)%3B GO:0003677 (DNA binding)%2C GO:0003899 (DNA-directed RNA polymerase activity)%2C GO:0005666 (DNA-directed RNA polymerase III complex)%2C GO:0006383 (transcription from RNA polymerase III promoter)
arahy.Tifrunner.gnm1.Arahy.07	2357481	2359502	-	arahy.I17ZJY	InterPro:IPR011205,InterPro:IPR024553,PANTHER:PTHR31373,PIR:PIRSF015417,Pfam:PF11443,Superfamily:SSF53300		Uncharacterised conserved protein UCP015417%2C vWA%3B IPR011205 (Uncharacterised conserved protein UCP015417%2C vWA)%2C IPR024553 (Domain of unknown function DUF2828)
arahy.Tifrunner.gnm1.Arahy.07	2378437	2381080	+	arahy.Y3E72Q	Gene3D:G3DSA:3.90.940.10,HAMAP:MF_00192,InterPro:IPR006110,InterPro:IPR006111,InterPro:IPR012293,InterPro:IPR020708,InterPro:IPR028363,PANTHER:PTHR10773,PIR:PIRSF000778,PIR:PIRSF500154,Pfam:PF01192,Prosite:PS01111,Superfamily:SSF63562	GO:0003677,GO:0003899,GO:0005634,GO:0005665,GO:0006351	DNA-directed RNA polymerase I%2C II%3B IPR006110 (RNA polymerase%2C subunit omega/K/RPB6)%3B GO:0003677 (DNA binding)%2C GO:0003899 (DNA-directed RNA polymerase activity)%2C GO:0005634 (nucleus)
arahy.Tifrunner.gnm1.Arahy.07	2381739	2386348	-	arahy.332RDU	Coils:Coil,Gene3D:G3DSA:3.40.50.300,Gene3D:G3DSA:3.80.10.10,InterPro:IPR000767,InterPro:IPR002182,InterPro:IPR027417,PANTHER:PTHR23155,PRINTS:PR00364,Pfam:PF00931,Pfam:PF13855,Superfamily:SSF52047,Superfamily:SSF52058,Superfamily:SSF52540	GO:0006952,GO:0043531	disease resistance protein (TIR-NBS-LRR class)%2C putative%3B IPR000767 (Disease resistance protein)%2C IPR027417 (P-loop containing nucleoside triphosphate hydrolase)%3B GO:0006952 (defense response)%2C GO:0043531 (ADP binding)
arahy.Tifrunner.gnm1.Arahy.07	2386778	2387887	-	arahy.P8N4GI	InterPro:IPR004158,PANTHER:PTHR31549,PANTHER:PTHR31549:SF0,Pfam:PF03140		UPF0481 protein At3g47200-like [Glycine max]%3B IPR004158 (Protein of unknown function DUF247%2C plant)
arahy.Tifrunner.gnm1.Arahy.07	2402362	2403618	-	arahy.BXX3GD	InterPro:IPR004158,PANTHER:PTHR31549,PANTHER:PTHR31549:SF0,Pfam:PF03140		UPF0481 protein [Glycine max]%3B IPR004158 (Protein of unknown function DUF247%2C plant)
arahy.Tifrunner.gnm1.Arahy.07	2414679	2416347	+	arahy.M1WM7K	InterPro:IPR004158,PANTHER:PTHR31549,PANTHER:PTHR31549:SF0,Pfam:PF03140		UPF0481 protein At3g47200-like [Glycine max]%3B IPR004158 (Protein of unknown function DUF247%2C plant)
arahy.Tifrunner.gnm1.Arahy.07	2426439	2427701	-	arahy.IV1PPK	InterPro:IPR004158,PANTHER:PTHR31549,PANTHER:PTHR31549:SF0,Pfam:PF03140		UPF0481 protein [Glycine max]%3B IPR004158 (Protein of unknown function DUF247%2C plant)
arahy.Tifrunner.gnm1.Arahy.07	2429614	2431796	+	arahy.7UQ7HQ	InterPro:IPR005349,PANTHER:PTHR12668,PANTHER:PTHR12668:SF3,Pfam:PF03647	GO:0016020	Transmembrane proteins 14C%3B IPR005349 (Uncharacterised protein family UPF0136%2C Transmembrane)%3B GO:0016020 (membrane)
arahy.Tifrunner.gnm1.Arahy.07	2433017	2435851	+	arahy.LR8YZ7	Gene3D:G3DSA:1.10.630.10,InterPro:IPR001128,InterPro:IPR002401,PANTHER:PTHR24286,PANTHER:PTHR24286:SF7,PRINTS:PR00463,Pfam:PF00067,Superfamily:SSF48264	GO:0005506,GO:0016705,GO:0020037,GO:0055114	cytochrome P450%2C family 718%3B IPR001128 (Cytochrome P450)%3B GO:0005506 (iron ion binding)%2C GO:0020037 (heme binding)%2C GO:0055114 (oxidation-reduction process)
arahy.Tifrunner.gnm1.Arahy.07	2435838	2439898	-	arahy.HWX1MU	Gene3D:G3DSA:2.30.30.330,PANTHER:PTHR31354,PANTHER:PTHR31354:SF0		unknown protein%3B FUNCTIONS IN: molecular_function unknown%3B LOCATED IN: vacuole
arahy.Tifrunner.gnm1.Arahy.07	2458955	2461548	+	arahy.ZG7I69	Gene3D:G3DSA:1.10.510.10,Gene3D:G3DSA:2.60.120.200,Gene3D:G3DSA:3.30.200.20,InterPro:IPR000719,InterPro:IPR008271,InterPro:IPR011009,InterPro:IPR013320,InterPro:IPR017441,PANTHER:PTHR24420,PANTHER:PTHR24420:SF341,Pfam:PF00069,Prosite:PS00107,Prosite:PS00108,Prosite:PS50011,Superfamily:SSF56112	GO:0004672,GO:0004674,GO:0005524,GO:0006468,GO:0016772	Protein kinase superfamily protein%3B IPR011009 (Protein kinase-like domain)%2C IPR013320 (Concanavalin A-like lectin/glucanase%2C subgroup)%3B GO:0004672 (protein kinase activity)%2C GO:0004674 (protein serine/threonine kinase activity)%2C GO:0005524 (ATP binding)%2C GO:0006468 (protein phosphorylation)
arahy.Tifrunner.gnm1.Arahy.07	2472393	2479138	+	arahy.5UV8SN	Gene3D:G3DSA:1.10.150.20,Gene3D:G3DSA:1.20.1060.10,Gene3D:G3DSA:3.30.420.10,Gene3D:G3DSA:3.30.70.370,InterPro:IPR001098,InterPro:IPR002298,InterPro:IPR002562,InterPro:IPR012337,PANTHER:PTHR10133,PANTHER:PTHR10133:SF20,PRINTS:PR00868,Pfam:PF00476,Pfam:PF01612,SMART:SM00482,Superfamily:SSF53098,Superfamily:SSF56672	GO:0003676,GO:0003677,GO:0003887,GO:0006139,GO:0006260,GO:0008408	PolI-like B DNA polymerase%3B IPR002298 (DNA polymerase A)%3B GO:0003676 (nucleic acid binding)%2C GO:0003677 (DNA binding)%2C GO:0003887 (DNA-directed DNA polymerase activity)%2C GO:0006139 (nucleobase-containing compound metabolic process)%2C GO:0006260 (DNA replication)%2C GO:0008408 (3'-5' exonuclease activity)
arahy.Tifrunner.gnm1.Arahy.07	2479714	2483503	-	arahy.B5XSHB	InterPro:IPR004158,PANTHER:PTHR31549,PANTHER:PTHR31549:SF0,Pfam:PF03140		UPF0481 protein [Glycine max]%3B IPR004158 (Protein of unknown function DUF247%2C plant)
arahy.Tifrunner.gnm1.Arahy.07	2498625	2513804	-	arahy.D1K4B8	InterPro:IPR004158,PANTHER:PTHR31549,PANTHER:PTHR31549:SF0,Pfam:PF03140		UPF0481 protein [Glycine max]%3B IPR004158 (Protein of unknown function DUF247%2C plant)
arahy.Tifrunner.gnm1.Arahy.07	2524091	2533105	+	arahy.1X0C2C	Coils:Coil,Gene3D:G3DSA:3.40.50.300,InterPro:IPR000767,InterPro:IPR002182,InterPro:IPR003593,InterPro:IPR027417,PANTHER:PTHR23155,PRINTS:PR00364,Pfam:PF00931,SMART:SM00382,Superfamily:SSF52540	GO:0000166,GO:0006952,GO:0017111,GO:0043531	ATP binding%3B GTP binding%3B nucleotide binding%3B nucleoside-triphosphatases%3B IPR000767 (Disease resistance protein)%2C IPR027417 (P-loop containing nucleoside triphosphate hydrolase)%3B GO:0000166 (nucleotide binding)%2C GO:0006952 (defense response)%2C GO:0017111 (nucleoside-triphosphatase activity)%2C GO:0043531 (ADP binding)
arahy.Tifrunner.gnm1.Arahy.07	2533345	2541164	-	arahy.R37SYT	Coils:Coil,InterPro:IPR004158,PANTHER:PTHR31549,PANTHER:PTHR31549:SF0,Pfam:PF03140		UPF0481 protein [Glycine max]%3B IPR004158 (Protein of unknown function DUF247%2C plant)
arahy.Tifrunner.gnm1.Arahy.07	2544237	2545070	-	arahy.U93GY2	Coils:Coil		uncharacterized protein LOC100782617 isoform X3 [Glycine max]
arahy.Tifrunner.gnm1.Arahy.07	2550759	2553433	+	arahy.4S09TY	InterPro:IPR008480,Pfam:PF05553		dentin sialophosphoprotein-like [Glycine max]%3B IPR008480 (Protein of unknown function DUF761%2C plant)
arahy.Tifrunner.gnm1.Arahy.07	2568215	2572999	+	arahy.WCXU76	Coils:Coil,Gene3D:G3DSA:2.120.10.80,Gene3D:G3DSA:3.40.50.300,Gene3D:G3DSA:3.40.50.360,InterPro:IPR002182,InterPro:IPR008254,InterPro:IPR015915,InterPro:IPR027417,Pfam:PF00258,Pfam:PF00931,Prosite:PS50902,Superfamily:SSF117281,Superfamily:SSF52218,Superfamily:SSF52540	GO:0005515,GO:0010181,GO:0016491,GO:0043531	disease resistance protein (CC-NBS-LRR class) family protein%3B IPR002182 (NB-ARC)%2C IPR008254 (Flavodoxin/nitric oxide synthase)%2C IPR015915 (Kelch-type beta propeller)%2C IPR027417 (P-loop containing nucleoside triphosphate hydrolase)%3B GO:0005515 (protein binding)%2C GO:0010181 (FMN binding)%2C GO:0016491 (oxidoreductase activity)%2C GO:0043531 (ADP binding)
arahy.Tifrunner.gnm1.Arahy.07	2573171	2574454	-	arahy.Y9ML1K	InterPro:IPR004158,PANTHER:PTHR31549,PANTHER:PTHR31549:SF0,Pfam:PF03140		UPF0481 protein [Glycine max]%3B IPR004158 (Protein of unknown function DUF247%2C plant)
arahy.Tifrunner.gnm1.Arahy.07	2574579	2576622	-	arahy.RVM2IK	InterPro:IPR004158,PANTHER:PTHR31549,PANTHER:PTHR31549:SF0,Pfam:PF03140		UPF0481 protein At3g47200-like [Glycine max]%3B IPR004158 (Protein of unknown function DUF247%2C plant)
arahy.Tifrunner.gnm1.Arahy.07	2584739	2585248	+	arahy.B9FWIC			uncharacterized protein LOC100788941 isoform X2 [Glycine max]
arahy.Tifrunner.gnm1.Arahy.07	2585261	2585719	-	arahy.WBSQ2D			uncharacterized protein LOC100813148 [Glycine max]
arahy.Tifrunner.gnm1.Arahy.07	2587269	2589837	-	arahy.D1ZW30	Gene3D:G3DSA:2.40.128.20,InterPro:IPR000566,InterPro:IPR011038,InterPro:IPR012674,InterPro:IPR022272,PANTHER:PTHR11430,PANTHER:PTHR11430:SF32,Pfam:PF08212,Prosite:PS00213,Superfamily:SSF50814		lipocalin-like domain protein%3B IPR011038 (Calycin-like)
arahy.Tifrunner.gnm1.Arahy.07	2597546	2601066	+	arahy.INBH69	Gene3D:G3DSA:3.40.50.300,InterPro:IPR001806,InterPro:IPR013684,InterPro:IPR027417,PANTHER:PTHR24073,PANTHER:PTHR24073:SF259,PRINTS:PR00449,Pfam:PF08477,Superfamily:SSF52540	GO:0005525,GO:0005622,GO:0007264	Ras-related small GTP-binding family protein%3B IPR001806 (Small GTPase superfamily)%2C IPR027417 (P-loop containing nucleoside triphosphate hydrolase)%3B GO:0005525 (GTP binding)%2C GO:0005622 (intracellular)%2C GO:0007264 (small GTPase mediated signal transduction)
arahy.Tifrunner.gnm1.Arahy.07	2604516	2606952	-	arahy.W19FZB	InterPro:IPR000620,InterPro:IPR004696,InterPro:IPR004853,JCVI_TIGRFAMS:TIGR00817,PANTHER:PTHR11132,Pfam:PF00892,Pfam:PF03151,Superfamily:SSF103481	GO:0005215,GO:0006810,GO:0016020,GO:0016021	glucose 6-phosphate/phosphate translocator 1%3B IPR004696 (Triose phosphate/phosphoenolpyruvate translocator)%2C IPR004853 (Triose-phosphate transporter domain)%3B GO:0005215 (transporter activity)%2C GO:0006810 (transport)%2C GO:0016020 (membrane)%2C GO:0016021 (integral component of membrane)
arahy.Tifrunner.gnm1.Arahy.07	2608337	2609188	+	arahy.TBHV4Q	Gene3D:G3DSA:2.30.30.100,InterPro:IPR001163,InterPro:IPR006649,InterPro:IPR010920,InterPro:IPR017131,PANTHER:PTHR10701,PIR:PIRSF037187,Pfam:PF01423,SMART:SM00651,Superfamily:SSF50182		small nuclear ribonucleoprotein associated protein B%3B IPR010920 (Like-Sm (LSM) domain)%2C IPR017131 (Small ribonucleoprotein associated%2C SmB/SmN)
arahy.Tifrunner.gnm1.Arahy.07	2625267	2626472	+	arahy.2R0TK7	Coils:Coil,InterPro:IPR005824,InterPro:IPR019447,PANTHER:PTHR12805,Pfam:PF10357,SMART:SM00739,Superfamily:SSF57667		DNA/RNA-binding protein Kin17%2C conserved region%3B IPR005824 (KOW)%2C IPR019447 (DNA/RNA-binding protein Kin17%2C conserved domain)
arahy.Tifrunner.gnm1.Arahy.07	2627017	2633510	-	arahy.S8R0TP	InterPro:IPR004853,PANTHER:PTHR11132,PANTHER:PTHR11132:SF14,Pfam:PF03151,Superfamily:SSF103481		Nucleotide/sugar transporter family protein%3B IPR004853 (Triose-phosphate transporter domain)
arahy.Tifrunner.gnm1.Arahy.07	2634351	2638017	+	arahy.9R49YU	Gene3D:G3DSA:2.60.40.790,InterPro:IPR002068,InterPro:IPR008978,PANTHER:PTHR11527,PANTHER:PTHR11527:SF60,Pfam:PF00011,Prosite:PS01031,Superfamily:SSF49764		Heat shock protein Hsp20 n%3D2 Tax%3DSulfurihydrogenibium RepID%3DB2V9Z8_SULSY%3B IPR008978 (HSP20-like chaperone)
arahy.Tifrunner.gnm1.Arahy.07	2639204	2642428	-	arahy.MQEF3A			Unknown protein
arahy.Tifrunner.gnm1.Arahy.07	2651511	2659289	+	arahy.ZDF1US	InterPro:IPR025846,InterPro:IPR026057,PANTHER:PTHR32285,Pfam:PF13839,Pfam:PF14416		protein YLS7-like [Glycine max]%3B IPR025846 (PMR5 N-terminal domain)%2C IPR026057 (PC-Esterase)
arahy.Tifrunner.gnm1.Arahy.07	2659171	2662559	-	arahy.ZX29KH	InterPro:IPR025846,InterPro:IPR026057,PANTHER:PTHR32285,Pfam:PF13839,Pfam:PF14416		protein YLS7-like [Glycine max]%3B IPR025846 (PMR5 N-terminal domain)%2C IPR026057 (PC-Esterase)
arahy.Tifrunner.gnm1.Arahy.07	2664364	2667163	+	arahy.J5EVIQ	InterPro:IPR025846,InterPro:IPR026057,PANTHER:PTHR32285,Pfam:PF13839,Pfam:PF14416		protein YLS7-like [Glycine max]%3B IPR025846 (PMR5 N-terminal domain)%2C IPR026057 (PC-Esterase)
arahy.Tifrunner.gnm1.Arahy.07	2679426	2686875	+	arahy.WVV8YX	Coils:Coil,Gene3D:G3DSA:1.10.510.10,Gene3D:G3DSA:2.60.120.200,Gene3D:G3DSA:3.30.200.20,Gene3D:G3DSA:3.80.10.10,InterPro:IPR000719,InterPro:IPR002290,InterPro:IPR008271,InterPro:IPR011009,InterPro:IPR013320,InterPro:IPR017441,InterPro:IPR021720,PANTHER:PTHR24420,PANTHER:PTHR24420:SF524,Pfam:PF00069,Pfam:PF11721,Pfam:PF13855,Prosite:PS00107,Prosite:PS00108,Prosite:PS50011,SMART:SM00220,Superfamily:…	GO:0004672,GO:0004674,GO:0005524,GO:0006468,GO:0016772	ATP-binding/protein serine/threonine kinase [Glycine max]%3B IPR011009 (Protein kinase-like domain)%2C IPR013320 (Concanavalin A-like lectin/glucanase%2C subgroup)%2C IPR021720 (Malectin)%3B GO:0004672 (protein kinase activity)%2C GO:0004674 (protein serine/threonine kinase activity)%2C GO:0005524 (ATP binding)%2C GO:0006468 (protein phosphorylation)
arahy.Tifrunner.gnm1.Arahy.07	2686770	2691029	-	arahy.H9U4YS	Gene3D:G3DSA:1.10.230.10,Gene3D:G3DSA:1.10.580.10,InterPro:IPR002020,InterPro:IPR016141,InterPro:IPR016142,InterPro:IPR016143,InterPro:IPR019810,InterPro:IPR024176,PANTHER:PTHR11739,PANTHER:PTHR11739:SF0,PIR:PIRSF001369,PRINTS:PR00143,Pfam:PF00285,Prosite:PS00480,Superfamily:SSF48256	GO:0006099,GO:0044262,GO:0046912	citrate synthase 3%3B IPR002020 (Citrate synthase-like)%3B GO:0006099 (tricarboxylic acid cycle)%2C GO:0044262 (cellular carbohydrate metabolic process)
arahy.Tifrunner.gnm1.Arahy.07	2698810	2702995	-	arahy.JRDS1A	Gene3D:G3DSA:3.40.50.150,InterPro:IPR010233,JCVI_TIGRFAMS:TIGR01983,PANTHER:PTHR23134,PANTHER:PTHR23134:SF0,Pfam:PF13489,Superfamily:SSF53335	GO:0006744,GO:0008425	Ubiquinone biosynthesis O-methyltransferase n%3D2 Tax%3DBartonella RepID%3DJ1J283_9RHIZ%3B IPR010233 (Ubiquinone biosynthesis O-methyltransferase)%3B GO:0006744 (ubiquinone biosynthetic process)
arahy.Tifrunner.gnm1.Arahy.07	2699135	2699794	+	arahy.68R93N	Gene3D:G3DSA:2.60.120.590,InterPro:IPR005123,InterPro:IPR027450,PANTHER:PTHR13069,PANTHER:PTHR13069:SF7,Pfam:PF13532,Prosite:PS51471,Superfamily:SSF51197	GO:0016491,GO:0016706,GO:0055114	alkylated DNA repair protein alkB homolog 8-like isoform X2 [Glycine max]%3B IPR005123 (Oxoglutarate/iron-dependent dioxygenase)%2C IPR027450 (Alpha-ketoglutarate-dependent dioxygenase AlkB-like)%3B GO:0016491 (oxidoreductase activity)%2C GO:0055114 (oxidation-reduction process)
arahy.Tifrunner.gnm1.Arahy.07	2704516	2708743	-	arahy.8KB6JI	Gene3D:G3DSA:1.25.40.10,Gene3D:G3DSA:3.60.21.10,InterPro:IPR001440,InterPro:IPR004843,InterPro:IPR006186,InterPro:IPR011236,InterPro:IPR011990,InterPro:IPR013026,InterPro:IPR013235,InterPro:IPR019734,PANTHER:PTHR11668,PANTHER:PTHR11668:SF12,PIR:PIRSF033096,PRINTS:PR00114,Pfam:PF00149,Pfam:PF00515,Pfam:PF08321,Pfam:PF13414,Prosite:PS50005,Prosite:PS50293,SMART:SM00028,SMART:SM00156,Superfamily:SSF…	GO:0004721,GO:0005515,GO:0005634,GO:0005737,GO:0006470,GO:0016787	serine/threonine protein phosphatase 2A%3B IPR004843 (Phosphoesterase domain)%2C IPR011236 (Serine/threonine protein phosphatase 5)%3B GO:0004721 (phosphoprotein phosphatase activity)%2C GO:0005515 (protein binding)%2C GO:0005634 (nucleus)%2C GO:0005737 (cytoplasm)%2C GO:0006470 (protein dephosphorylation)%2C GO:0016787 (hydrolase activity)
arahy.Tifrunner.gnm1.Arahy.07	2714424	2720382	+	arahy.S296UP	Gene3D:G3DSA:1.10.510.10,Gene3D:G3DSA:1.25.40.20,Gene3D:G3DSA:3.30.200.20,InterPro:IPR000719,InterPro:IPR002110,InterPro:IPR011009,InterPro:IPR016253,InterPro:IPR020683,InterPro:IPR028324,PANTHER:PTHR23257,PANTHER:PTHR23257:SF80,PIR:PIRSF000654,Pfam:PF00069,Pfam:PF12796,Prosite:PS50011,Prosite:PS50088,Prosite:PS50297,SMART:SM00248,Superfamily:SSF48403,Superfamily:SSF56112	GO:0004672,GO:0004674,GO:0005515,GO:0005524,GO:0006468,GO:0009966,GO:0016772	Protein kinase superfamily protein%3B IPR011009 (Protein kinase-like domain)%2C IPR016253 (Integrin-linked protein kinase)%2C IPR028324 (Serine/threonine-protein kinase CTR1/EDR1)%3B GO:0004672 (protein kinase activity)%2C GO:0004674 (protein serine/threonine kinase activity)%2C GO:0005515 (protein binding)%2C GO:0005524 (ATP binding)%2C GO:0006468 (protein phosphorylation)%2C GO:0009966 (regulat…
arahy.Tifrunner.gnm1.Arahy.07	2738252	2746593	+	arahy.T2GFFQ	Coils:Coil,InterPro:IPR006642,SMART:SM00734	GO:0003677,GO:0006281	uncharacterized protein LOC102665055 isoform X1 [Glycine max]%3B IPR006642 (Zinc finger%2C Rad18-type putative)%3B GO:0003677 (DNA binding)%2C GO:0006281 (DNA repair)
arahy.Tifrunner.gnm1.Arahy.07	2747280	2749374	-	arahy.L9WZHD	InterPro:IPR004345,PANTHER:PTHR12300,PANTHER:PTHR12300:SF11,Pfam:PF03134		HVA22-like protein F%3B IPR004345 (TB2/DP1/HVA22-related protein)
arahy.Tifrunner.gnm1.Arahy.07	2772414	2778991	+	arahy.7U2XF6	Coils:Coil,InterPro:IPR002100,InterPro:IPR002487,PANTHER:PTHR11945,PANTHER:PTHR11945:SF19,PRINTS:PR00404,Pfam:PF00319,Pfam:PF01486,Prosite:PS00350,Prosite:PS50066,Prosite:PS51297,SMART:SM00432,Superfamily:SSF55455	GO:0003677,GO:0003700,GO:0005634,GO:0006355,GO:0046983	MADS-box transcription factor family protein%3B IPR002100 (Transcription factor%2C MADS-box)%2C IPR002487 (Transcription factor%2C K-box)%3B GO:0003677 (DNA binding)%2C GO:0003700 (sequence-specific DNA binding transcription factor activity)%2C GO:0005634 (nucleus)%2C GO:0046983 (protein dimerization activity)
arahy.Tifrunner.gnm1.Arahy.07	2779673	2784886	-	arahy.029YN0	Gene3D:G3DSA:3.90.550.10,InterPro:IPR002495,PANTHER:PTHR32116,PANTHER:PTHR32116:SF2,Pfam:PF01501,Superfamily:SSF53448	GO:0016757	probable galacturonosyltransferase 15-like [Glycine max]%3B IPR002495 (Glycosyl transferase%2C family 8)
arahy.Tifrunner.gnm1.Arahy.07	2804601	2809851	-	arahy.CEWT6L	Gene3D:G3DSA:3.40.50.720,Gene3D:G3DSA:3.90.25.10,InterPro:IPR001509,InterPro:IPR016040,PANTHER:PTHR10366,PANTHER:PTHR10366:SF2,Pfam:PF01370,Superfamily:SSF51735	GO:0003824,GO:0044237,GO:0050662	probable rhamnose biosynthetic enzyme 1-like isoform X2 [Glycine max]%3B IPR001509 (NAD-dependent epimerase/dehydratase)%2C IPR016040 (NAD(P)-binding domain)%3B GO:0003824 (catalytic activity)%2C GO:0044237 (cellular metabolic process)%2C GO:0050662 (coenzyme binding)
arahy.Tifrunner.gnm1.Arahy.07	2811436	2814784	+	arahy.L8S1IT	Gene3D:G3DSA:3.40.50.1820,Superfamily:SSF53474		uncharacterized protein LOC100799601 isoform X2 [Glycine max]
arahy.Tifrunner.gnm1.Arahy.07	2814765	2819891	-	arahy.Y7JGW6	PRINTS:PR01217		protodermal factor 1-like isoform 2 [Glycine max]
arahy.Tifrunner.gnm1.Arahy.07	2825623	2827715	+	arahy.G3X0L7	Coils:Coil,Gene3D:G3DSA:1.10.630.10,InterPro:IPR001128,InterPro:IPR002401,InterPro:IPR017972,PANTHER:PTHR24286,PANTHER:PTHR24286:SF7,PRINTS:PR00385,PRINTS:PR00463,Pfam:PF00067,Prosite:PS00086,Superfamily:SSF48264	GO:0005506,GO:0016705,GO:0020037,GO:0055114	cytochrome P450%2C family 718%3B IPR001128 (Cytochrome P450)%3B GO:0005506 (iron ion binding)%2C GO:0020037 (heme binding)%2C GO:0055114 (oxidation-reduction process)
arahy.Tifrunner.gnm1.Arahy.07	2842384	2844719	+	arahy.7U4PBQ	Coils:Coil		FK506-binding protein 5-like isoform X3 [Glycine max]
arahy.Tifrunner.gnm1.Arahy.07	2845673	2846569	-	arahy.W4MS3F	Coils:Coil		tropomyosin-like [Glycine max]
arahy.Tifrunner.gnm1.Arahy.07	2853198	2853578	-	arahy.D7Q1BT	Coils:Coil,Gene3D:G3DSA:3.30.70.900		phy rapidly regulated 1
arahy.Tifrunner.gnm1.Arahy.07	2862709	2863711	-	arahy.LNL7J5			mitogen-activated protein kinase 20-like isoform X3 [Glycine max]
arahy.Tifrunner.gnm1.Arahy.07	2865091	2865471	-	arahy.SG1KTY	Coils:Coil,Gene3D:G3DSA:3.30.70.900		phy rapidly regulated 1
arahy.Tifrunner.gnm1.Arahy.07	2874241	2879536	-	arahy.3P0VVA	Gene3D:G3DSA:1.10.510.10,Gene3D:G3DSA:3.30.200.20,InterPro:IPR000719,InterPro:IPR002290,InterPro:IPR003527,InterPro:IPR011009,InterPro:IPR017441,PANTHER:PTHR24055,PANTHER:PTHR24055:SF51,Pfam:PF00069,Prosite:PS00107,Prosite:PS01351,Prosite:PS50011,SMART:SM00220,Superfamily:SSF56112	GO:0004672,GO:0004707,GO:0005524,GO:0006468,GO:0016772	Protein kinase superfamily protein%3B IPR011009 (Protein kinase-like domain)%3B GO:0004672 (protein kinase activity)%2C GO:0004707 (MAP kinase activity)%2C GO:0005524 (ATP binding)%2C GO:0006468 (protein phosphorylation)
arahy.Tifrunner.gnm1.Arahy.07	2906663	2912290	+	arahy.48W8D3	Gene3D:G3DSA:3.30.70.330,InterPro:IPR000504,InterPro:IPR007201,InterPro:IPR012677,PANTHER:PTHR24011,PANTHER:PTHR24011:SF130,Pfam:PF00076,Pfam:PF04059,Prosite:PS50102,SMART:SM00360,Superfamily:SSF54928	GO:0000166,GO:0003676	protein MEI2-like 2-like isoform X3 [Glycine max]%3B IPR007201 (RNA recognition motif 2)%2C IPR012677 (Nucleotide-binding%2C alpha-beta plait)%3B GO:0000166 (nucleotide binding)%2C GO:0003676 (nucleic acid binding)
arahy.Tifrunner.gnm1.Arahy.07	2912343	2915384	-	arahy.74AMIJ	Gene3D:G3DSA:3.40.50.2020,InterPro:IPR000836,InterPro:IPR005946,JCVI_TIGRFAMS:TIGR01251,PANTHER:PTHR10210,Pfam:PF00156,Pfam:PF13793,Superfamily:SSF53271	GO:0000287,GO:0004749,GO:0009116,GO:0009165	ribose-phosphate pyrophosphokinase%3B IPR005946 (Ribose-phosphate diphosphokinase)%3B GO:0000287 (magnesium ion binding)%2C GO:0004749 (ribose phosphate diphosphokinase activity)%2C GO:0009116 (nucleoside metabolic process)%2C GO:0009165 (nucleotide biosynthetic process)
arahy.Tifrunner.gnm1.Arahy.07	2920804	2923700	-	arahy.GG01I1	InterPro:IPR002123,PANTHER:PTHR31347,PANTHER:PTHR31347:SF0,Pfam:PF01553,SMART:SM00563,Superfamily:SSF69593	GO:0008152,GO:0016746	glycerol-3-phosphate acyltransferase 1%3B IPR002123 (Phospholipid/glycerol acyltransferase)%3B GO:0008152 (metabolic process)
arahy.Tifrunner.gnm1.Arahy.07	2940228	2941034	-	arahy.1WNZ6F	Gene3D:G3DSA:1.20.920.10,InterPro:IPR001487,Superfamily:SSF47370	GO:0005515	global transcription factor group protein%3B IPR001487 (Bromodomain)%3B GO:0005515 (protein binding)
arahy.Tifrunner.gnm1.Arahy.07	2956311	2957412	-	arahy.E6PJZ4	InterPro:IPR026103,InterPro:IPR027806,PANTHER:PTHR22930,PANTHER:PTHR22930:SF5,Pfam:PF13359		putative nuclease HARBI1-like [Glycine max]%3B IPR026103 (Harbinger transposase-derived nuclease)%2C IPR027806 (Harbinger transposase-derived nuclease domain)
arahy.Tifrunner.gnm1.Arahy.07	2959993	2962505	-	arahy.PS139N	InterPro:IPR012946,PANTHER:PTHR32227,Pfam:PF07983,SMART:SM00768		glucan endo-1%2C3-beta-glucosidase 12-like [Glycine max]%3B IPR012946 (X8)
arahy.Tifrunner.gnm1.Arahy.07	2969690	2971297	+	arahy.0CSB5Q	Gene3D:G3DSA:1.25.40.10,InterPro:IPR002885,InterPro:IPR011990,JCVI_TIGRFAMS:TIGR00756,PANTHER:PTHR24015,PANTHER:PTHR24015:SF136,Pfam:PF01535,Pfam:PF13041,Prosite:PS51375,Superfamily:SSF48452	GO:0005515	Pentatricopeptide repeat (PPR-like) superfamily protein%3B IPR002885 (Pentatricopeptide repeat)%2C IPR011990 (Tetratricopeptide-like helical)%3B GO:0005515 (protein binding)
arahy.Tifrunner.gnm1.Arahy.07	2971842	2972645	-	arahy.CHK6WN	Gene3D:G3DSA:3.30.1330.80,InterPro:IPR005175,InterPro:IPR014476,PANTHER:PTHR31100,PANTHER:PTHR31100:SF0,PIR:PIRSF016021,Pfam:PF03479,Superfamily:SSF117856		putative DNA-binding protein ESCAROLA-like [Glycine max]%3B IPR014476 (Predicted AT-hook DNA-binding)
arahy.Tifrunner.gnm1.Arahy.07	2978565	2978876	+	arahy.XYD3YB	InterPro:IPR003883,Pfam:PF02095	GO:0005199	Unknown protein%3B IPR003883 (Repetitive proline-rich cell wall protein repeat)%3B GO:0005199 (structural constituent of cell wall)
arahy.Tifrunner.gnm1.Arahy.07	2979436	2985587	+	arahy.WT2YK3	Coils:Coil,Gene3D:G3DSA:1.10.287.70,Gene3D:G3DSA:1.20.58.340,InterPro:IPR002523,InterPro:IPR003280,InterPro:IPR013099,InterPro:IPR018247,PANTHER:PTHR11003,PRINTS:PR01333,Pfam:PF01544,Pfam:PF07885,Prosite:PS00018,Superfamily:SSF143865,Superfamily:SSF81324	GO:0005267,GO:0016020,GO:0030001,GO:0046873,GO:0055085,GO:0071805	Outward rectifying potassium channel protein%3B IPR002523 (Mg2+ transporter protein%2C CorA-like/Zinc transport protein ZntB)%2C IPR003280 (Two pore domain potassium channel)%2C IPR018247 (EF-Hand 1%2C calcium-binding site)%3B GO:0005267 (potassium channel activity)%2C GO:0016020 (membrane)%2C GO:0030001 (metal ion transport)%2C GO:0046873 (metal ion transmembrane transporter activity)%2C GO:0055…
arahy.Tifrunner.gnm1.Arahy.07	2985714	2989126	-	arahy.PL1TQM	Coils:Coil		uncharacterized protein LOC100777386 isoform X2 [Glycine max]
arahy.Tifrunner.gnm1.Arahy.07	3014572	3017486	+	arahy.T3YMAA	Gene3D:G3DSA:2.20.25.80,InterPro:IPR003657,PANTHER:PTHR31221,Pfam:PF03106,Prosite:PS50811,SMART:SM00774,Superfamily:SSF118290	GO:0003700,GO:0006355,GO:0043565	probable WRKY transcription factor 28-like [Glycine max]%3B IPR003657 (DNA-binding WRKY)%3B GO:0003700 (sequence-specific DNA binding transcription factor activity)%2C GO:0043565 (sequence-specific DNA binding)
arahy.Tifrunner.gnm1.Arahy.07	3027293	3031954	-	arahy.56HE1S	Coils:Coil,Gene3D:G3DSA:1.10.510.10,Gene3D:G3DSA:3.30.200.20,InterPro:IPR000719,InterPro:IPR002290,InterPro:IPR008271,InterPro:IPR011009,InterPro:IPR017441,PANTHER:PTHR24420,PANTHER:PTHR24420:SF145,Pfam:PF00069,Prosite:PS00107,Prosite:PS00108,Prosite:PS50011,SMART:SM00220,Superfamily:SSF56112	GO:0004672,GO:0004674,GO:0005524,GO:0006468,GO:0016772	Protein kinase superfamily protein%3B IPR011009 (Protein kinase-like domain)%3B GO:0004672 (protein kinase activity)%2C GO:0004674 (protein serine/threonine kinase activity)%2C GO:0005524 (ATP binding)%2C GO:0006468 (protein phosphorylation)
arahy.Tifrunner.gnm1.Arahy.07	3060200	3060457	+	arahy.M9VZ51			transmembrane protein%2C putative
arahy.Tifrunner.gnm1.Arahy.07	3061377	3064219	-	arahy.JPDL6B	InterPro:IPR019194,InterPro:IPR027093,PANTHER:PTHR15970,PANTHER:PTHR15970:SF2,Pfam:PF09816	GO:0006355,GO:0032783	suppressor protein SRP40-like isoform X3 [Glycine max]%3B IPR019194 (Transcription elognation factor Eaf%2C N-terminal)%2C IPR027093 (EAF family)%3B GO:0032783 (ELL-EAF complex)
arahy.Tifrunner.gnm1.Arahy.07	3065832	3070398	+	arahy.C2BK4Q	Coils:Coil,InterPro:IPR019465,PANTHER:PTHR13228,PANTHER:PTHR13228:SF3,Pfam:PF10392	GO:0006891,GO:0017119	Golgi transport complex protein-related%3B IPR019465 (Conserved oligomeric Golgi complex subunit 5)%3B GO:0006891 (intra-Golgi vesicle-mediated transport)%2C GO:0017119 (Golgi transport complex)
arahy.Tifrunner.gnm1.Arahy.07	3071874	3076042	-	arahy.M1AIB2	Gene3D:G3DSA:3.40.50.1820,PANTHER:PTHR31479,PANTHER:PTHR31479:SF0,Superfamily:SSF53474		GDSL esterase/lipase plant-like protein
arahy.Tifrunner.gnm1.Arahy.07	3072169	3072711	+	arahy.SGF7YH	InterPro:IPR008889,Pfam:PF05678		hypothetical protein%3B IPR008889 (VQ)
arahy.Tifrunner.gnm1.Arahy.07	3077746	3080134	-	arahy.UGC1SE	Gene3D:G3DSA:3.40.50.1820,PANTHER:PTHR31479,PANTHER:PTHR31479:SF0,Superfamily:SSF53474		GDSL esterase/lipase plant-like protein
arahy.Tifrunner.gnm1.Arahy.07	3081220	3083024	+	arahy.SNQ1P9			uncharacterized protein LOC100778027 isoform X2 [Glycine max]
arahy.Tifrunner.gnm1.Arahy.07	3083623	3085581	-	arahy.NCPZ5S	InterPro:IPR004877,InterPro:IPR006593,PANTHER:PTHR23130,PANTHER:PTHR23130:SF19,Pfam:PF03188,Prosite:PS50939,SMART:SM00665	GO:0016021	putative ferric-chelate reductase 1-like isoform X2 [Glycine max]%3B IPR004877 (Cytochrome b561%2C eukaryote)%3B GO:0016021 (integral component of membrane)
arahy.Tifrunner.gnm1.Arahy.07	3086833	3089311	-	arahy.W1WXN3	HAMAP:MF_00273,InterPro:IPR021138,InterPro:IPR023573,InterPro:IPR028877,PANTHER:PTHR10052,PIR:PIRSF002190,Pfam:PF01775,Superfamily:SSF160374	GO:0003735,GO:0005840,GO:0006412	60S ribosomal protein L18A-1%3B IPR023573 (Ribosomal protein L18a/LX)%2C IPR028877 (50S ribosomal protein L18Ae/60S ribosomal protein L20 and L18a)%3B GO:0003735 (structural constituent of ribosome)%2C GO:0005840 (ribosome)%2C GO:0006412 (translation)
arahy.Tifrunner.gnm1.Arahy.07	3092220	3093887	-	arahy.U6UPFE	Coils:Coil,Gene3D:G3DSA:2.40.70.10,InterPro:IPR001461,InterPro:IPR001969,InterPro:IPR021109,PANTHER:PTHR13683,PANTHER:PTHR13683:SF98,PRINTS:PR00792,Pfam:PF14541,Pfam:PF14543,Prosite:PS00141,Superfamily:SSF50630	GO:0004190,GO:0006508	Eukaryotic aspartyl protease family protein%3B IPR001461 (Aspartic peptidase)%2C IPR021109 (Aspartic peptidase domain)%3B GO:0004190 (aspartic-type endopeptidase activity)%2C GO:0006508 (proteolysis)
arahy.Tifrunner.gnm1.Arahy.07	3115936	3122745	+	arahy.9TU2QX	Gene3D:G3DSA:2.30.130.10,Gene3D:G3DSA:3.40.50.150,InterPro:IPR001678,InterPro:IPR002478,InterPro:IPR015947,InterPro:IPR018314,InterPro:IPR023267,PANTHER:PTHR22807,PANTHER:PTHR22807:SF13,PRINTS:PR02008,Pfam:PF01189,Prosite:PS01153,Prosite:PS50890,Superfamily:SSF53335,Superfamily:SSF88697	GO:0003723,GO:0008168	NOL1/NOP2/sun family protein%3B IPR001678 (Bacterial Fmu (Sun)/eukaryotic nucleolar NOL1/Nop2p)%2C IPR015947 (PUA-like domain)%2C IPR023267 (RNA (C5-cytosine) methyltransferase)%3B GO:0003723 (RNA binding)%2C GO:0008168 (methyltransferase activity)
arahy.Tifrunner.gnm1.Arahy.07	3121747	3122238	-	arahy.H003I6			hypothetical protein
arahy.Tifrunner.gnm1.Arahy.07	3135694	3142511	+	arahy.DMCT1D			GDSL esterase/lipase n%3D1 Tax%3DMedicago truncatula RepID%3DG7IY44_MEDTR
arahy.Tifrunner.gnm1.Arahy.07	3141655	3143727	-	arahy.FDUH0H	Gene3D:G3DSA:3.10.180.10,InterPro:IPR004360,InterPro:IPR005956,JCVI_TIGRFAMS:TIGR01263,PANTHER:PTHR11959,PANTHER:PTHR11959:SF1,Pfam:PF00903,Superfamily:SSF54593	GO:0003868,GO:0009072,GO:0016701,GO:0055114	4-hydroxyphenylpyruvate dioxygenase%3B IPR005956 (4-hydroxyphenylpyruvate dioxygenase)%3B GO:0003868 (4-hydroxyphenylpyruvate dioxygenase activity)%2C GO:0009072 (aromatic amino acid family metabolic process)%2C GO:0055114 (oxidation-reduction process)
arahy.Tifrunner.gnm1.Arahy.07	3145965	3155143	-	arahy.PNUX2Z	Gene3D:G3DSA:1.25.40.10,InterPro:IPR011990,InterPro:IPR026000,PANTHER:PTHR12830,PANTHER:PTHR12830:SF5,Pfam:PF12862	GO:0005515	anaphase-promoting complex subunit 5%3B IPR011990 (Tetratricopeptide-like helical)%2C IPR026000 (Apc5/TPR19 domain)%3B GO:0005515 (protein binding)
arahy.Tifrunner.gnm1.Arahy.07	3156487	3159931	-	arahy.BFH9GR	Gene3D:G3DSA:3.30.710.10,InterPro:IPR001232,InterPro:IPR011333,InterPro:IPR016072,SMART:SM00512,Superfamily:SSF81382	GO:0006511	SCF ubiquitin ligase%2C SKP1 component%3B IPR001232 (SKP1 component)%3B GO:0006511 (ubiquitin-dependent protein catabolic process)
arahy.Tifrunner.gnm1.Arahy.07	3168479	3168850	+	arahy.WKS7F6	PANTHER:PTHR24015,PANTHER:PTHR24015:SF149		pentatricopeptide repeat-containing protein At3g49710-like [Glycine max]
arahy.Tifrunner.gnm1.Arahy.07	3193027	3198664	+	arahy.BVM079	Coils:Coil,Gene3D:G3DSA:2.30.29.30,InterPro:IPR001849,InterPro:IPR011993,Pfam:PF00169,Prosite:PS50003,SMART:SM00233,Superfamily:SSF50729		Pleckstrin homology (PH) domain-containing protein%3B IPR011993 (Pleckstrin homology-like domain)
arahy.Tifrunner.gnm1.Arahy.07	3197673	3201191	-	arahy.BS3I7W	InterPro:IPR003441,PANTHER:PTHR31719,PANTHER:PTHR31719:SF0,Pfam:PF02365,Prosite:PS51005,Superfamily:SSF101941	GO:0003677,GO:0006355	putative NAC domain-containing protein 94-like [Glycine max]%3B IPR003441 (NAC domain)%3B GO:0003677 (DNA binding)
arahy.Tifrunner.gnm1.Arahy.07	3226162	3231836	-	arahy.RBT75F	Gene3D:G3DSA:1.20.1050.10,Gene3D:G3DSA:3.40.30.10,InterPro:IPR004045,InterPro:IPR004046,InterPro:IPR010987,InterPro:IPR012336,PANTHER:PTHR11260,PANTHER:PTHR11260:SF40,Pfam:PF00043,Pfam:PF02798,Prosite:PS50404,Prosite:PS50405,Superfamily:SSF47616,Superfamily:SSF52833	GO:0005515	Glutathione S-transferase family protein%3B IPR010987 (Glutathione S-transferase%2C C-terminal-like)%2C IPR012336 (Thioredoxin-like fold)%3B GO:0005515 (protein binding)
arahy.Tifrunner.gnm1.Arahy.07	3250240	3252737	+	arahy.FCH987	Gene3D:G3DSA:3.30.559.10,InterPro:IPR003480,InterPro:IPR023213,PANTHER:PTHR31642,Pfam:PF02458	GO:0016747	HXXXD-type acyl-transferase family protein%3B IPR003480 (Transferase)%2C IPR023213 (Chloramphenicol acetyltransferase-like domain)
arahy.Tifrunner.gnm1.Arahy.07	3258737	3259739	+	arahy.420BBR	Gene3D:G3DSA:3.30.559.10,InterPro:IPR023213		HXXXD-type acyl-transferase family protein%3B IPR023213 (Chloramphenicol acetyltransferase-like domain)
arahy.Tifrunner.gnm1.Arahy.07	3266021	3266855	+	arahy.73AT0S	Gene3D:G3DSA:3.30.559.10,InterPro:IPR003480,InterPro:IPR023213,PANTHER:PTHR31642,Pfam:PF02458	GO:0016747	HXXXD-type acyl-transferase family protein%3B IPR003480 (Transferase)%2C IPR023213 (Chloramphenicol acetyltransferase-like domain)
arahy.Tifrunner.gnm1.Arahy.07	3274132	3277604	+	arahy.KKVP68	Coils:Coil,Gene3D:G3DSA:1.10.600.10,InterPro:IPR002060,InterPro:IPR008949,InterPro:IPR019845,PANTHER:PTHR31480,PANTHER:PTHR31480:SF0,Pfam:PF00494,Prosite:PS01044,Prosite:PS01045,Superfamily:SSF48576	GO:0009058,GO:0016740,GO:0016765	PHYTOENE SYNTHASE%3B IPR002060 (Squalene/phytoene synthase)%3B GO:0009058 (biosynthetic process)%2C GO:0016740 (transferase activity)
arahy.Tifrunner.gnm1.Arahy.07	3278134	3281747	-	arahy.VK3CXU	Gene3D:G3DSA:1.25.40.20,Gene3D:G3DSA:3.30.710.10,InterPro:IPR000210,InterPro:IPR002110,InterPro:IPR011333,InterPro:IPR013069,InterPro:IPR020683,InterPro:IPR021094,InterPro:IPR024228,PANTHER:PTHR24413,PANTHER:PTHR24413:SF73,Pfam:PF00651,Pfam:PF11900,Pfam:PF12313,Pfam:PF13857,Prosite:PS50088,Prosite:PS50097,Prosite:PS50297,SMART:SM00225,SMART:SM00248,Superfamily:SSF48403,Superfamily:SSF54695	GO:0005515	regulatory protein (NPR1)%3B IPR011333 (BTB/POZ fold)%2C IPR020683 (Ankyrin repeat-containing domain)%2C IPR021094 (NPR1/NIM1-like%2C C-terminal)%2C IPR024228 (Domain of unknown function DUF3420)%3B GO:0005515 (protein binding)
arahy.Tifrunner.gnm1.Arahy.07	3293063	3293641	-	arahy.6A166J	InterPro:IPR008889,Pfam:PF05678		protein MKS1-like [Glycine max]%3B IPR008889 (VQ)
arahy.Tifrunner.gnm1.Arahy.07	3294321	3297520	-	arahy.X2WJJP	InterPro:IPR025742,InterPro:IPR026896,PANTHER:PTHR23139,PANTHER:PTHR23139:SF13,Pfam:PF14304,Pfam:PF14327		hydroxyproline-rich glycoprotein family protein%3B IPR025742 (Cleavage stimulation factor subunit 2%2C hinge domain)%2C IPR026896 (Transcription termination and cleavage factor C-terminal domain)
arahy.Tifrunner.gnm1.Arahy.07	3297829	3299157	+	arahy.RZ403H	InterPro:IPR003690,PANTHER:PTHR31067,PANTHER:PTHR31067:SF0,Pfam:PF02536,SMART:SM00733		transcription termination factor%2C mitochondrial-like [Glycine max]%3B IPR003690 (Mitochodrial transcription termination factor-related)
arahy.Tifrunner.gnm1.Arahy.07	3302425	3307083	+	arahy.XF8MQ5	InterPro:IPR006634,PANTHER:PTHR13439,PANTHER:PTHR13439:SF0,Pfam:PF03798,Prosite:PS50922,SMART:SM00724	GO:0016021	TRAM%2C LAG1 and CLN8 (TLC) lipid-sensing domain containing protein%3B IPR006634 (TRAM/LAG1/CLN8 homology domain)%3B GO:0016021 (integral component of membrane)
arahy.Tifrunner.gnm1.Arahy.07	3314123	3319097	-	arahy.RSPK5C	Gene3D:G3DSA:1.10.10.60,InterPro:IPR001005,InterPro:IPR006447,InterPro:IPR009057,InterPro:IPR017930,JCVI_TIGRFAMS:TIGR01557,PANTHER:PTHR31314,Pfam:PF00249,Prosite:PS51294,Superfamily:SSF46689	GO:0003677,GO:0003682	putative Myb family transcription factor At1g14600-like isoform X2 [Glycine max]%3B IPR009057 (Homeodomain-like)%3B GO:0003677 (DNA binding)%2C GO:0003682 (chromatin binding)
arahy.Tifrunner.gnm1.Arahy.07	3331332	3331625	-	arahy.M8DR4H			fiber protein Fb15
arahy.Tifrunner.gnm1.Arahy.07	3332551	3341354	-	arahy.UENS5B	Gene3D:G3DSA:1.25.40.20,Gene3D:G3DSA:3.30.1370.50,Gene3D:G3DSA:3.40.50.300,InterPro:IPR001374,InterPro:IPR001650,InterPro:IPR007502,InterPro:IPR011545,InterPro:IPR011709,InterPro:IPR014001,InterPro:IPR020683,InterPro:IPR027417,PANTHER:PTHR18934,PANTHER:PTHR18934:SF68,Pfam:PF00270,Pfam:PF00271,Pfam:PF01424,Pfam:PF04408,Pfam:PF07717,Prosite:PS50297,Prosite:PS51061,Prosite:PS51192,Prosite:PS51194,SM…	GO:0003676,GO:0004386,GO:0005524,GO:0008026	ATP-dependent RNA helicase%2C putative%3B IPR001374 (Single-stranded nucleic acid binding R3H)%2C IPR001650 (Helicase%2C C-terminal)%2C IPR007502 (Helicase-associated domain)%2C IPR011709 (Domain of unknown function DUF1605)%2C IPR014001 (Helicase%2C superfamily 1/2%2C ATP-binding domain)%2C IPR020683 (Ankyrin repeat-containing domain)%2C IPR027417 (P-loop containing nucleoside triphosphate hydro…
arahy.Tifrunner.gnm1.Arahy.07	3332609	3334194	+	arahy.FV18MX	Coils:Coil,Gene3D:G3DSA:1.20.5.110,InterPro:IPR027027,PANTHER:PTHR21230,PANTHER:PTHR21230:SF1,PIR:PIRSF028865,Pfam:PF12352,Superfamily:SSF58038	GO:0005795,GO:0006810	Golgi SNAP receptor complex member 2 n%3D3 Tax%3DApidae RepID%3DH9KAU9_APIME%3B IPR027027 (GOSR2/Membrin/Bos1)%3B GO:0005795 (Golgi stack)%2C GO:0006810 (transport)
arahy.Tifrunner.gnm1.Arahy.07	3344690	3348921	-	arahy.C265D9	Gene3D:G3DSA:2.130.10.10,InterPro:IPR001680,InterPro:IPR006594,InterPro:IPR006595,InterPro:IPR015943,InterPro:IPR017986,InterPro:IPR019775,InterPro:IPR020472,PANTHER:PTHR22838,PRINTS:PR00320,Pfam:PF00400,Prosite:PS00678,Prosite:PS50082,Prosite:PS50294,Prosite:PS50896,Prosite:PS50897,SMART:SM00320,SMART:SM00668,Superfamily:SSF50978	GO:0005515	WD repeat-containing protein 26-like [Glycine max]%3B IPR006594 (LisH dimerisation motif)%2C IPR006595 (CTLH%2C C-terminal LisH motif)%2C IPR015943 (WD40/YVTN repeat-like-containing domain)%2C IPR020472 (G-protein beta WD-40 repeat)%3B GO:0005515 (protein binding)
arahy.Tifrunner.gnm1.Arahy.07	3351479	3359016	-	arahy.1944SK	Gene3D:G3DSA:3.40.1000.10,InterPro:IPR002683,InterPro:IPR016123,Pfam:PF01789,Superfamily:SSF55724	GO:0005509,GO:0009523,GO:0009654,GO:0015979,GO:0019898	23kDa polypeptide of the oxygen evolving complex of photosystem II n%3D5 Tax%3DSonneratia RepID%3DA9XNJ0_9MYRT%3B IPR002683 (Photosystem II PsbP%2C oxygen evolving complex)%3B GO:0005509 (calcium ion binding)%2C GO:0009523 (photosystem II)%2C GO:0009654 (photosystem II oxygen evolving complex)%2C GO:0015979 (photosynthesis)%2C GO:0019898 (extrinsic component of membrane)
arahy.Tifrunner.gnm1.Arahy.07	3363973	3367116	+	arahy.XPA4R4	InterPro:IPR003388,PANTHER:PTHR10994,PANTHER:PTHR10994:SF27,Pfam:PF02453,Prosite:PS50845		Reticulon family protein%3B IPR003388 (Reticulon)
arahy.Tifrunner.gnm1.Arahy.07	3378225	3385966	+	arahy.4I27IK	Gene3D:G3DSA:4.10.280.10,InterPro:IPR011598,PANTHER:PTHR12565,PANTHER:PTHR12565:SF69,Pfam:PF00010,Prosite:PS50888,SMART:SM00353,Superfamily:SSF47459	GO:0046983	transcription factor PIF4-like [Glycine max]%3B IPR011598 (Myc-type%2C basic helix-loop-helix (bHLH) domain)%3B GO:0046983 (protein dimerization activity)
arahy.Tifrunner.gnm1.Arahy.07	3403845	3410585	+	arahy.AM4HSV	Coils:Coil,Gene3D:G3DSA:3.50.50.60,InterPro:IPR001613,InterPro:IPR002937,PANTHER:PTHR10742,PANTHER:PTHR10742:SF196,PRINTS:PR00757,Pfam:PF01593,Superfamily:SSF51905,Superfamily:SSF54373	GO:0016491,GO:0055114	polyamine oxidase 2%3B IPR001613 (Flavin amine oxidase)%3B GO:0016491 (oxidoreductase activity)%2C GO:0055114 (oxidation-reduction process)
arahy.Tifrunner.gnm1.Arahy.07	3410796	3414464	-	arahy.FWRT0A	InterPro:IPR002528,JCVI_TIGRFAMS:TIGR00797,PANTHER:PTHR11206,PANTHER:PTHR11206:SF21,Pfam:PF01554	GO:0006855,GO:0015238,GO:0015297,GO:0016020,GO:0055085	MATE efflux family protein%3B IPR002528 (Multi antimicrobial extrusion protein)%3B GO:0006855 (drug transmembrane transport)%2C GO:0015238 (drug transmembrane transporter activity)%2C GO:0015297 (antiporter activity)%2C GO:0016020 (membrane)%2C GO:0055085 (transmembrane transport)
arahy.Tifrunner.gnm1.Arahy.07	3434252	3444076	-	arahy.40GDTE	Coils:Coil		maternal effect embryo arrest protein
arahy.Tifrunner.gnm1.Arahy.07	3448124	3452043	-	arahy.M7R72C	Gene3D:G3DSA:1.25.40.10,InterPro:IPR002885,InterPro:IPR011990,JCVI_TIGRFAMS:TIGR00756,PANTHER:PTHR24015,PANTHER:PTHR24015:SF0,Pfam:PF01535,Pfam:PF12854,Pfam:PF13041,Prosite:PS51375,Superfamily:SSF48452	GO:0005515	Pentatricopeptide repeat (PPR) superfamily protein%3B IPR002885 (Pentatricopeptide repeat)%2C IPR011990 (Tetratricopeptide-like helical)%3B GO:0005515 (protein binding)
arahy.Tifrunner.gnm1.Arahy.07	3453937	3459953	-	arahy.IZA3FR	Gene3D:G3DSA:2.40.330.10,InterPro:IPR003311,InterPro:IPR003340,InterPro:IPR010525,InterPro:IPR011525,InterPro:IPR015300,PANTHER:PTHR31384,Pfam:PF02309,Pfam:PF02362,Pfam:PF06507,Prosite:PS50863,Prosite:PS50962,SMART:SM01019,Superfamily:SSF101936,Superfamily:SSF54277	GO:0003677,GO:0005634,GO:0006355,GO:0009725,GO:0046983	auxin response factor 8%3B IPR003311 (AUX/IAA protein)%2C IPR010525 (Auxin response factor)%2C IPR015300 (DNA-binding pseudobarrel domain)%3B GO:0003677 (DNA binding)%2C GO:0005634 (nucleus)%2C GO:0009725 (response to hormone)%2C GO:0046983 (protein dimerization activity)
arahy.Tifrunner.gnm1.Arahy.07	3471687	3476883	+	arahy.EL0VSN	Gene3D:G3DSA:2.160.20.10,InterPro:IPR000743,InterPro:IPR006626,InterPro:IPR011050,InterPro:IPR012334,PANTHER:PTHR31339,PANTHER:PTHR31339:SF0,Pfam:PF00295,SMART:SM00710,Superfamily:SSF51126	GO:0004650,GO:0005975	probable polygalacturonase-like [Glycine max]%3B IPR000743 (Glycoside hydrolase%2C family 28)%2C IPR011050 (Pectin lyase fold/virulence factor)%3B GO:0004650 (polygalacturonase activity)%2C GO:0005975 (carbohydrate metabolic process)
arahy.Tifrunner.gnm1.Arahy.07	3484057	3489395	+	arahy.8GR7XD	Gene3D:G3DSA:3.20.180.10,InterPro:IPR012349,PANTHER:PTHR24015,PANTHER:PTHR24015:SF60,Superfamily:SSF50475	GO:0010181,GO:0016491,GO:0055114	Pentatricopeptide repeat (PPR) superfamily protein%3B IPR012349 (FMN-binding split barrel)%3B GO:0010181 (FMN binding)%2C GO:0016491 (oxidoreductase activity)%2C GO:0055114 (oxidation-reduction process)
arahy.Tifrunner.gnm1.Arahy.07	3489318	3491799	-	arahy.EBAE0Q	Gene3D:G3DSA:1.25.40.10,InterPro:IPR002885,InterPro:IPR011990,JCVI_TIGRFAMS:TIGR00756,PANTHER:PTHR24015,PANTHER:PTHR24015:SF109,Pfam:PF01535,Pfam:PF13041,Pfam:PF14432,Prosite:PS51375	GO:0005515	Pentatricopeptide repeat (PPR) superfamily protein%3B IPR002885 (Pentatricopeptide repeat)%2C IPR011990 (Tetratricopeptide-like helical)%3B GO:0005515 (protein binding)
arahy.Tifrunner.gnm1.Arahy.07	3494385	3499467	+	arahy.VQL6P1	InterPro:IPR002731,PANTHER:PTHR12862,Pfam:PF01869,Superfamily:SSF53067		ATPase BadF/BadG/BcrA/BcrD type n%3D3 Tax%3DPaenibacillus RepID%3DD3EDM9_GEOS4%3B IPR002731 (ATPase%2C BadF/BadG/BcrA/BcrD type)
arahy.Tifrunner.gnm1.Arahy.07	3499802	3503495	-	arahy.BU69I6	Gene3D:G3DSA:3.40.50.300,InterPro:IPR001650,InterPro:IPR011545,InterPro:IPR014001,InterPro:IPR014014,InterPro:IPR027417,PANTHER:PTHR24031,PANTHER:PTHR24031:SF107,Pfam:PF00270,Pfam:PF00271,Prosite:PS51192,Prosite:PS51194,Prosite:PS51195,SMART:SM00487,SMART:SM00490,Superfamily:SSF52540	GO:0003676,GO:0004386,GO:0005524,GO:0008026	DEAD-box ATP-dependent RNA helicase-like protein%3B IPR001650 (Helicase%2C C-terminal)%2C IPR014001 (Helicase%2C superfamily 1/2%2C ATP-binding domain)%2C IPR014014 (RNA helicase%2C DEAD-box type%2C Q motif)%2C IPR027417 (P-loop containing nucleoside triphosphate hydrolase)%3B GO:0003676 (nucleic acid binding)%2C GO:0004386 (helicase activity)%2C GO:0005524 (ATP binding)%2C GO:0008026 (ATP-depend…
arahy.Tifrunner.gnm1.Arahy.07	3510471	3515826	+	arahy.2KE7WA	Gene3D:G3DSA:1.10.510.10,Gene3D:G3DSA:3.30.200.20,Gene3D:G3DSA:3.80.10.10,InterPro:IPR000719,InterPro:IPR001611,InterPro:IPR002290,InterPro:IPR003591,InterPro:IPR008271,InterPro:IPR011009,PANTHER:PTHR24420,PANTHER:PTHR24420:SF445,PRINTS:PR00019,Pfam:PF00069,Pfam:PF00560,Pfam:PF13504,Pfam:PF13516,Prosite:PS00108,Prosite:PS50011,SMART:SM00220,SMART:SM00369,Superfamily:SSF52047,Superfamily:SSF52058,…	GO:0004672,GO:0004674,GO:0005515,GO:0005524,GO:0006468,GO:0016772	ATP binding/protein serine/threonine kinase [Glycine max]%3B IPR001611 (Leucine-rich repeat)%2C IPR003591 (Leucine-rich repeat%2C typical subtype)%2C IPR011009 (Protein kinase-like domain)%3B GO:0004672 (protein kinase activity)%2C GO:0004674 (protein serine/threonine kinase activity)%2C GO:0005515 (protein binding)%2C GO:0005524 (ATP binding)%2C GO:0006468 (protein phosphorylation)
arahy.Tifrunner.gnm1.Arahy.07	3523990	3525645	+	arahy.JDFT5B	Gene3D:G3DSA:1.25.40.10,InterPro:IPR002885,InterPro:IPR011990,JCVI_TIGRFAMS:TIGR00756,PANTHER:PTHR24015,Pfam:PF01535,Pfam:PF13041,Prosite:PS51375	GO:0005515	Pentatricopeptide repeat (PPR) superfamily protein%3B IPR002885 (Pentatricopeptide repeat)%2C IPR011990 (Tetratricopeptide-like helical)%3B GO:0005515 (protein binding)
arahy.Tifrunner.gnm1.Arahy.07	3531584	3547349	+	arahy.Q1C604	Coils:Coil,Gene3D:G3DSA:2.40.50.40,Gene3D:G3DSA:3.40.50.300,InterPro:IPR000330,InterPro:IPR000953,InterPro:IPR001650,InterPro:IPR002464,InterPro:IPR014001,InterPro:IPR016197,InterPro:IPR023780,InterPro:IPR025260,InterPro:IPR027417,PANTHER:PTHR10799,PANTHER:PTHR10799:SF70,Pfam:PF00176,Pfam:PF00271,Pfam:PF00385,Pfam:PF13907,Prosite:PS00690,Prosite:PS50013,Prosite:PS51192,Prosite:PS51194,SMART:SM002…	GO:0003676,GO:0003677,GO:0004386,GO:0005524,GO:0008026	chromodomain-helicase-DNA-binding protein 1-like isoform X2 [Glycine max]%3B IPR000330 (SNF2-related)%2C IPR001650 (Helicase%2C C-terminal)%2C IPR016197 (Chromo domain-like)%2C IPR025260 (Domain of unknown function DUF4208)%2C IPR027417 (P-loop containing nucleoside triphosphate hydrolase)%3B GO:0003676 (nucleic acid binding)%2C GO:0003677 (DNA binding)%2C GO:0004386 (helicase activity)%2C GO:000…
arahy.Tifrunner.gnm1.Arahy.07	3549082	3553664	+	arahy.NTNX6Y	Gene3D:G3DSA:3.40.640.10,Gene3D:G3DSA:3.90.1150.10,InterPro:IPR000192,InterPro:IPR015421,InterPro:IPR015422,InterPro:IPR015424,InterPro:IPR020578,InterPro:IPR024169,PANTHER:PTHR21152,PANTHER:PTHR21152:SF7,PIR:PIRSF000524,Pfam:PF00266,Prosite:PS00595,Superfamily:SSF53383	GO:0003824,GO:0008152,GO:0030170	serine-glyoxylate aminotransferase-like protein%3B IPR015424 (Pyridoxal phosphate-dependent transferase)%2C IPR024169 (Serine-pyruvate aminotransferase/2-aminoethylphosphonate-pyruvate transaminase)%3B GO:0003824 (catalytic activity)%2C GO:0008152 (metabolic process)%2C GO:0030170 (pyridoxal phosphate binding)
arahy.Tifrunner.gnm1.Arahy.07	3577483	3582958	-	arahy.7SA53V	InterPro:IPR019557,Pfam:PF10536		serine/threonine-protein phosphatase 7 long form homolog [Glycine max]%3B IPR019557 (Aminotransferase-like%2C plant mobile domain)
arahy.Tifrunner.gnm1.Arahy.07	3589410	3596756	+	arahy.N6H44Z	InterPro:IPR008521,PANTHER:PTHR12570,Pfam:PF05653,Superfamily:SSF103481	GO:0015095,GO:0015693,GO:0016020	magnesium transporter NIPA2-like isoform X1 [Glycine max]%3B IPR008521 (Magnesium transporter NIPA)%3B GO:0015095 (magnesium ion transmembrane transporter activity)%2C GO:0015693 (magnesium ion transport)%2C GO:0016020 (membrane)
arahy.Tifrunner.gnm1.Arahy.07	3597105	3599396	+	arahy.RJF4AH	Gene3D:G3DSA:1.25.40.10,InterPro:IPR011990,InterPro:IPR016543,InterPro:IPR028058,InterPro:IPR028061,PANTHER:PTHR13247,PIR:PIRSF008835,Pfam:PF14852,Pfam:PF14853,Superfamily:SSF48452	GO:0000266,GO:0005515	fission 1 protein%3B IPR016543 (Mitochondria fission 1 protein)%2C IPR028058 (Fis1%2C N-terminal tetratricopeptide repeat)%2C IPR028061 (Fis1%2C C-terminal tetratricopeptide repeat)%3B GO:0000266 (mitochondrial fission)%2C GO:0005515 (protein binding)
arahy.Tifrunner.gnm1.Arahy.07	3603012	3607162	+	arahy.FY2PML	Gene3D:G3DSA:3.40.50.300,InterPro:IPR006073,InterPro:IPR016496,InterPro:IPR027417,PANTHER:PTHR10229,PANTHER:PTHR10229:SF0,PRINTS:PR00326,Pfam:PF01926,Superfamily:SSF52540	GO:0005525	GTP-binding protein%2C HflX%3B IPR016496 (GTPase HflX)%2C IPR027417 (P-loop containing nucleoside triphosphate hydrolase)%3B GO:0005525 (GTP binding)
arahy.Tifrunner.gnm1.Arahy.07	3610021	3618447	-	arahy.CKNT4J	Coils:Coil,Gene3D:G3DSA:2.130.10.30,Gene3D:G3DSA:2.30.29.30,Gene3D:G3DSA:3.30.40.10,InterPro:IPR000306,InterPro:IPR000408,InterPro:IPR009091,InterPro:IPR011011,InterPro:IPR011993,InterPro:IPR013083,InterPro:IPR013591,InterPro:IPR017455,InterPro:IPR024774,InterPro:IPR027988,PANTHER:PTHR22870,PANTHER:PTHR22870:SF90,PRINTS:PR00633,Pfam:PF00415,Pfam:PF01363,Pfam:PF08381,Pfam:PF12814,Pfam:PF13713,Pros…	GO:0005515,GO:0005543,GO:0005938,GO:0032065,GO:0046872	Regulator of chromosome condensation (RCC1) family protein%3B IPR009091 (Regulator of chromosome condensation 1/beta-lactamase-inhibitor protein II)%2C IPR011993 (Pleckstrin homology-like domain)%2C IPR013083 (Zinc finger%2C RING/FYVE/PHD-type)%2C IPR013591 (Brevis radix (BRX) domain)%2C IPR027988 (Transcription factor BREVIS RADIX%2C N-terminal domain)%3B GO:0005515 (protein binding)%2C GO:00055…
arahy.Tifrunner.gnm1.Arahy.07	3628522	3633694	-	arahy.P9AU08	Gene3D:G3DSA:1.10.10.60,InterPro:IPR001356,InterPro:IPR009057,PANTHER:PTHR24326,PANTHER:PTHR24326:SF67,Pfam:PF00046,Prosite:PS50071,SMART:SM00389,Superfamily:SSF46689	GO:0003677,GO:0003700,GO:0006355,GO:0043565	homeobox-leucine zipper protein ANTHOCYANINLESS 2-like isoform X1 [Glycine max]%3B IPR009057 (Homeodomain-like)%3B GO:0003677 (DNA binding)%2C GO:0003700 (sequence-specific DNA binding transcription factor activity)%2C GO:0043565 (sequence-specific DNA binding)
arahy.Tifrunner.gnm1.Arahy.07	3650826	3653784	+	arahy.U7VIMI	Gene3D:G3DSA:1.25.40.10,InterPro:IPR002885,InterPro:IPR011990,JCVI_TIGRFAMS:TIGR00756,PANTHER:PTHR24015,PANTHER:PTHR24015:SF0,Pfam:PF01535,Pfam:PF12854,Pfam:PF13041,Prosite:PS51375,Superfamily:SSF81901	GO:0005515	Pentatricopeptide repeat (PPR-like) superfamily protein%3B IPR002885 (Pentatricopeptide repeat)%2C IPR011990 (Tetratricopeptide-like helical)%3B GO:0005515 (protein binding)
arahy.Tifrunner.gnm1.Arahy.07	3676052	3676786	+	arahy.Z08FR7	InterPro:IPR025322,Pfam:PF14009		uncharacterized protein LOC100776840 [Glycine max]%3B IPR025322 (Protein of unknown function DUF4228%2C plant)
arahy.Tifrunner.gnm1.Arahy.07	3750572	3753259	+	arahy.0RI6JJ	InterPro:IPR006510,InterPro:IPR006511,InterPro:IPR007818,JCVI_TIGRFAMS:TIGR01623,JCVI_TIGRFAMS:TIGR01624,PANTHER:PTHR31604,PANTHER:PTHR31604:SF0,Pfam:PF05142		protein LATERAL ROOT PRIMORDIUM 1-like isoform X3 [Glycine max]%3B IPR007818 (Protein of unknown function DUF702)
arahy.Tifrunner.gnm1.Arahy.07	3761117	3763674	+	arahy.X3DJVQ	Gene3D:G3DSA:3.30.40.10,InterPro:IPR001841,InterPro:IPR013083,InterPro:IPR017907,PANTHER:PTHR22764,PANTHER:PTHR22764:SF52,Pfam:PF13639,Prosite:PS00518,Prosite:PS50089,SMART:SM00184,Superfamily:SSF57850	GO:0005515,GO:0008270	RING/U-box superfamily protein%3B IPR013083 (Zinc finger%2C RING/FYVE/PHD-type)%3B GO:0005515 (protein binding)%2C GO:0008270 (zinc ion binding)
arahy.Tifrunner.gnm1.Arahy.07	3769708	3771376	+	arahy.JK1SXN	Gene3D:G3DSA:2.60.40.150,InterPro:IPR000008,PANTHER:PTHR31208,PANTHER:PTHR31208:SF0,Pfam:PF00168,Prosite:PS50004,SMART:SM00239,Superfamily:SSF49562	GO:0005515	Calcium-dependent lipid-binding (CaLB domain) family protein%3B IPR000008 (C2 domain)%3B GO:0005515 (protein binding)
arahy.Tifrunner.gnm1.Arahy.07	3789293	3790234	+	arahy.JDDW1W	Gene3D:G3DSA:3.30.1330.80,InterPro:IPR005175,PANTHER:PTHR31100,Pfam:PF03479,Superfamily:SSF117856		putative DNA-binding protein ESCAROLA-like [Glycine max]%3B IPR005175 (Domain of unknown function DUF296)
arahy.Tifrunner.gnm1.Arahy.07	3836477	3839259	-	arahy.HTKL5C	Gene3D:G3DSA:2.40.50.140,InterPro:IPR003871,InterPro:IPR012340,InterPro:IPR013955,PANTHER:PTHR23273,Pfam:PF02721,Pfam:PF08646,Superfamily:SSF50249		Replication factor-A protein 1-related%3B IPR012340 (Nucleic acid-binding%2C OB-fold)
arahy.Tifrunner.gnm1.Arahy.07	3853164	3856565	+	arahy.ET71SI	PANTHER:PTHR31485,PANTHER:PTHR31485:SF0		unknown protein%3B FUNCTIONS IN: molecular_function unknown%3B INVOLVED IN: biological_process unknown%3B LOCATED IN: endomembrane system
arahy.Tifrunner.gnm1.Arahy.07	3856656	3862724	-	arahy.N51291	Gene3D:G3DSA:1.25.40.10,InterPro:IPR011990,InterPro:IPR018834,InterPro:IPR019458,PANTHER:PTHR15696,Pfam:PF10373,Pfam:PF10374,Superfamily:SSF48452	GO:0005515	Telomerase activating protein Est1%3B IPR011990 (Tetratricopeptide-like helical)%2C IPR018834 (DNA/RNA-binding domain%2C Est1-type)%2C IPR019458 (Telomerase activating protein Est1)%3B GO:0005515 (protein binding)
arahy.Tifrunner.gnm1.Arahy.07	3864956	3867105	-	arahy.5G2EZD	Gene3D:G3DSA:1.20.90.10,InterPro:IPR016090,Superfamily:SSF48619		phospholipase A2%3B IPR016090 (Phospholipase A2 domain)
arahy.Tifrunner.gnm1.Arahy.07	3873721	3882520	-	arahy.P3YD5X	Coils:Coil,Gene3D:G3DSA:1.10.555.10,Gene3D:G3DSA:2.30.29.30,InterPro:IPR000198,InterPro:IPR001849,InterPro:IPR008936,InterPro:IPR011993,InterPro:IPR025757,PANTHER:PTHR23176,Pfam:PF00169,Pfam:PF00620,Pfam:PF14389,Prosite:PS50003,Prosite:PS50238,SMART:SM00233,SMART:SM00324,Superfamily:SSF48350,Superfamily:SSF50729	GO:0005622,GO:0007165	rho GTPase-activating protein REN1-like isoform X5 [Glycine max]%3B IPR008936 (Rho GTPase activation protein)%2C IPR011993 (Pleckstrin homology-like domain)%2C IPR025757 (Ternary complex factor MIP1%2C leucine-zipper)%3B GO:0005622 (intracellular)%2C GO:0007165 (signal transduction)
arahy.Tifrunner.gnm1.Arahy.07	3892141	3894978	-	arahy.PAAG12	Gene3D:G3DSA:1.10.3840.10,Gene3D:G3DSA:3.30.450.50,InterPro:IPR001388,InterPro:IPR010908,InterPro:IPR011012,PANTHER:PTHR21136,PRINTS:PR00219,Pfam:PF00957,Pfam:PF13774,Prosite:PS00417,Prosite:PS50859,Prosite:PS50892,Superfamily:SSF58038,Superfamily:SSF64356	GO:0006810,GO:0016021,GO:0016192	vesicle-associated membrane protein 713%3B IPR001388 (Synaptobrevin)%2C IPR011012 (Longin-like domain)%3B GO:0006810 (transport)%2C GO:0016021 (integral component of membrane)%2C GO:0016192 (vesicle-mediated transport)
arahy.Tifrunner.gnm1.Arahy.07	3924165	3926768	-	arahy.U93Q4L	Gene3D:G3DSA:1.25.40.10,InterPro:IPR002885,InterPro:IPR011990,JCVI_TIGRFAMS:TIGR00756,PANTHER:PTHR24015,PANTHER:PTHR24015:SF0,Pfam:PF01535,Pfam:PF13041,Pfam:PF13812,Prosite:PS51375,Superfamily:SSF48452	GO:0005515	Pentatricopeptide repeat (PPR) superfamily protein%3B IPR002885 (Pentatricopeptide repeat)%2C IPR011990 (Tetratricopeptide-like helical)%3B GO:0005515 (protein binding)
arahy.Tifrunner.gnm1.Arahy.07	3934554	3936663	-	arahy.T6Z8KH	Gene3D:G3DSA:1.25.40.10,InterPro:IPR002885,InterPro:IPR011990,JCVI_TIGRFAMS:TIGR00756,PANTHER:PTHR24015,PANTHER:PTHR24015:SF26,Pfam:PF01535	GO:0005515	Pentatricopeptide repeat (PPR-like) superfamily protein%3B IPR002885 (Pentatricopeptide repeat)%2C IPR011990 (Tetratricopeptide-like helical)%3B GO:0005515 (protein binding)
arahy.Tifrunner.gnm1.Arahy.07	3944115	3944507	+	arahy.ILK1X9			Unknown protein
arahy.Tifrunner.gnm1.Arahy.07	3950510	3952783	-	arahy.IFYB19	Gene3D:G3DSA:1.25.40.10,InterPro:IPR002885,InterPro:IPR011990,JCVI_TIGRFAMS:TIGR00756,PANTHER:PTHR24015,PANTHER:PTHR24015:SF0,Pfam:PF01535,Pfam:PF13041,Pfam:PF13812,Prosite:PS51375,Superfamily:SSF48452	GO:0005515	Pentatricopeptide repeat (PPR) superfamily protein%3B IPR002885 (Pentatricopeptide repeat)%2C IPR011990 (Tetratricopeptide-like helical)%3B GO:0005515 (protein binding)
arahy.Tifrunner.gnm1.Arahy.07	3971575	3976375	+	arahy.F3S5WR	PANTHER:PTHR31326,PANTHER:PTHR31326:SF0,Superfamily:SSF103481		CRT (chloroquine-resistance transporter)-like transporter 3
arahy.Tifrunner.gnm1.Arahy.07	3978451	3981458	+	arahy.0RM1GA	Gene3D:G3DSA:3.10.50.40,Gene3D:G3DSA:3.40.250.10,InterPro:IPR000297,InterPro:IPR001763,PANTHER:PTHR10657,PANTHER:PTHR10657:SF5,Pfam:PF00581,Pfam:PF00639,Prosite:PS50198,Prosite:PS50206,SMART:SM00450,Superfamily:SSF52821,Superfamily:SSF54534	GO:0016853	peptidyl-prolyl cis-trans isomerase NIMA-interacting 4-like isoform X2 [Glycine max]%3B IPR000297 (Peptidyl-prolyl cis-trans isomerase%2C PpiC-type)%2C IPR001763 (Rhodanese-like domain)%3B GO:0016853 (isomerase activity)
arahy.Tifrunner.gnm1.Arahy.07	3982424	3986835	+	arahy.57UTND	Gene3D:G3DSA:1.10.238.10,Gene3D:G3DSA:1.10.510.10,Gene3D:G3DSA:3.30.200.20,InterPro:IPR000719,InterPro:IPR002048,InterPro:IPR002290,InterPro:IPR008271,InterPro:IPR011009,InterPro:IPR011992,InterPro:IPR017441,InterPro:IPR018247,PANTHER:PTHR24349,PANTHER:PTHR24349:SF23,Pfam:PF00069,Pfam:PF13499,Prosite:PS00018,Prosite:PS00107,Prosite:PS00108,Prosite:PS50011,Prosite:PS50222,SMART:SM00054,SMART:SM002…	GO:0004672,GO:0004674,GO:0005509,GO:0005524,GO:0006468,GO:0016772	calcium-dependent protein kinase 17%3B IPR011009 (Protein kinase-like domain)%2C IPR011992 (EF-hand domain pair)%3B GO:0004672 (protein kinase activity)%2C GO:0004674 (protein serine/threonine kinase activity)%2C GO:0005509 (calcium ion binding)%2C GO:0005524 (ATP binding)%2C GO:0006468 (protein phosphorylation)
arahy.Tifrunner.gnm1.Arahy.07	3986344	3986718	-	arahy.L4QR06	Gene3D:G3DSA:3.30.70.330,InterPro:IPR000504,InterPro:IPR012677,PANTHER:PTHR22630,PANTHER:PTHR22630:SF0,Pfam:PF00076,Prosite:PS50102,SMART:SM00360,Superfamily:SSF54928	GO:0000166,GO:0003676	Pre-mRNA branch site p14-like protein%3B IPR012677 (Nucleotide-binding%2C alpha-beta plait)%3B GO:0000166 (nucleotide binding)%2C GO:0003676 (nucleic acid binding)
arahy.Tifrunner.gnm1.Arahy.07	3988169	3995391	+	arahy.S8RCCH	InterPro:IPR008700,Pfam:PF05627		RPM1-interacting protein 4 (RIN4) family protein%3B IPR008700 (Pathogenic type III effector avirulence factor Avr cleavage site)
arahy.Tifrunner.gnm1.Arahy.07	3994573	4000026	-	arahy.3AG2SN	Gene3D:G3DSA:2.30.40.10,Gene3D:G3DSA:3.20.20.140,InterPro:IPR011059,InterPro:IPR011778,JCVI_TIGRFAMS:TIGR02033,PANTHER:PTHR11647,PANTHER:PTHR11647:SF1,Pfam:PF13147,Superfamily:SSF51338,Superfamily:SSF51556	GO:0005737,GO:0006208,GO:0016810,GO:0016812	Pyrimidine 2 isoform 1 n%3D2 Tax%3DTheobroma cacao RepID%3DUPI00042B16A6%3B IPR011778 (Hydantoinase/dihydropyrimidinase)%3B GO:0005737 (cytoplasm)%2C GO:0006208 (pyrimidine nucleobase catabolic process)
arahy.Tifrunner.gnm1.Arahy.07	4023890	4028977	+	arahy.3CD1QA	Coils:Coil,InterPro:IPR007174,PANTHER:PTHR15002,Pfam:PF04031		las1-like family protein%3B IPR007174 (Las1-like)
arahy.Tifrunner.gnm1.Arahy.07	4039518	4041105	+	arahy.7R0WL5	Coils:Coil,Gene3D:G3DSA:1.10.10.10,InterPro:IPR000232,InterPro:IPR011991,InterPro:IPR027709,InterPro:IPR027725,PANTHER:PTHR10015,PANTHER:PTHR10015:SF7,PRINTS:PR00056,Pfam:PF00447,Prosite:PS00434,SMART:SM00415,Superfamily:SSF46785	GO:0003700,GO:0005634,GO:0006355,GO:0009408,GO:0043565	heat shock transcription factor B4%3B IPR011991 (Winged helix-turn-helix DNA-binding domain)%2C IPR027725 (Heat shock transcription factor family)%3B GO:0003700 (sequence-specific DNA binding transcription factor activity)%2C GO:0005634 (nucleus)%2C GO:0009408 (response to heat)%2C GO:0043565 (sequence-specific DNA binding)
arahy.Tifrunner.gnm1.Arahy.07	4078722	4085420	+	arahy.7CMH8M	Gene3D:G3DSA:1.20.1280.50,InterPro:IPR001810,PANTHER:PTHR31482,PANTHER:PTHR31482:SF0,Pfam:PF00646,Prosite:PS50181,SMART:SM00256,Superfamily:SSF81383	GO:0005515	F-box family protein%3B IPR001810 (F-box domain)%3B GO:0005515 (protein binding)
arahy.Tifrunner.gnm1.Arahy.07	4084214	4085341	-	arahy.88337C			uncharacterized protein LOC102667373 [Glycine max]
arahy.Tifrunner.gnm1.Arahy.07	4090698	4090958	-	arahy.K04G9P			Clavata3/ESR (CLE) gene family member MtCLE21
arahy.Tifrunner.gnm1.Arahy.07	4124681	4128636	-	arahy.FF070U	Gene3D:G3DSA:3.20.20.70,InterPro:IPR000891,InterPro:IPR013785,InterPro:IPR027167,PANTHER:PTHR10277,PANTHER:PTHR10277:SF1,Pfam:PF00682,Prosite:PS50991,Superfamily:SSF51569	GO:0003824,GO:0004419	hydroxymethylglutaryl-CoA lyase%3B IPR013785 (Aldolase-type TIM barrel)%2C IPR027167 (Hydroxymethylglutaryl-CoA lyase)%3B GO:0003824 (catalytic activity)%2C GO:0004419 (hydroxymethylglutaryl-CoA lyase activity)
arahy.Tifrunner.gnm1.Arahy.07	4134543	4137557	-	arahy.S7BBNZ			hypothetical protein
arahy.Tifrunner.gnm1.Arahy.07	4145717	4161679	-	arahy.G3VBDM	Gene3D:G3DSA:1.25.10.10,InterPro:IPR011989,InterPro:IPR016024,InterPro:IPR024372,InterPro:IPR026827,PANTHER:PTHR23346,PANTHER:PTHR23346:SF1,Pfam:PF13001,Superfamily:SSF48371	GO:0005488	proteasome-associated ECM29-like protein%3B IPR016024 (Armadillo-type fold)%2C IPR026827 (Proteasome component ECM29/Translational activator GCN1)%3B GO:0005488 (binding)
arahy.Tifrunner.gnm1.Arahy.07	4162735	4166221	-	arahy.FW4L9V	Gene3D:G3DSA:2.60.40.420,InterPro:IPR003245,InterPro:IPR008972,Pfam:PF02298,Prosite:PS51485,Superfamily:SSF49503	GO:0005507,GO:0009055	blue copper protein-like [Glycine max]%3B IPR008972 (Cupredoxin)%3B GO:0005507 (copper ion binding)%2C GO:0009055 (electron carrier activity)
arahy.Tifrunner.gnm1.Arahy.07	4244802	4247935	+	arahy.CU2P0Q	Gene3D:G3DSA:1.10.472.10,InterPro:IPR004367,InterPro:IPR006671,InterPro:IPR013763,InterPro:IPR014400,PANTHER:PTHR10177,PANTHER:PTHR10177:SF24,PIR:PIRSF001771,Pfam:PF00134,Pfam:PF02984,Prosite:PS00292,SMART:SM00385,Superfamily:SSF47954	GO:0000079,GO:0005634,GO:0019901,GO:0051726	Cyclin B1%3B 4%3B IPR014400 (Cyclin A/B/D/E)%3B GO:0000079 (regulation of cyclin-dependent protein serine/threonine kinase activity)%2C GO:0005634 (nucleus)%2C GO:0019901 (protein kinase binding)%2C GO:0051726 (regulation of cell cycle)
arahy.Tifrunner.gnm1.Arahy.07	4249876	4255551	+	arahy.L6NVF8	Coils:Coil,PANTHER:PTHR31172,PANTHER:PTHR31172:SF0		rootletin-like isoform X3 [Glycine max]
arahy.Tifrunner.gnm1.Arahy.07	4271513	4276200	+	arahy.L9LT8B	Gene3D:G3DSA:2.60.40.10,InterPro:IPR004864,InterPro:IPR013783,InterPro:IPR013990,PANTHER:PTHR31459,PANTHER:PTHR31459:SF1,Pfam:PF03168,SMART:SM00769,Superfamily:SSF117070	GO:0009269	late embryogenesis abundant protein%3B IPR004864 (Late embryogenesis abundant protein%2C LEA-14)%2C IPR013783 (Immunoglobulin-like fold)%3B GO:0009269 (response to desiccation)
arahy.Tifrunner.gnm1.Arahy.07	4273091	4275741	-	arahy.MCES9S	InterPro:IPR006153,PANTHER:PTHR32468,PANTHER:PTHR32468:SF0,Pfam:PF00999	GO:0006812,GO:0015299,GO:0016021,GO:0055085	cation/H+ exchanger 4%3B IPR006153 (Cation/H+ exchanger)%3B GO:0006812 (cation transport)%2C GO:0015299 (solute:hydrogen antiporter activity)%2C GO:0016021 (integral component of membrane)%2C GO:0055085 (transmembrane transport)
arahy.Tifrunner.gnm1.Arahy.07	4276968	4284466	-	arahy.2SU3A5	Coils:Coil,InterPro:IPR013946,Pfam:PF08637		nuclear control of ATPase protein 2-like isoform X1 [Glycine max]%3B IPR013946 (Nuclear control of ATP synthase 2)
arahy.Tifrunner.gnm1.Arahy.07	4301004	4302048	-	arahy.NHL70K	Gene3D:G3DSA:3.10.450.10,InterPro:IPR000010,InterPro:IPR018073,InterPro:IPR027214,PANTHER:PTHR11413,PANTHER:PTHR11413:SF26,Pfam:PF00031,Prosite:PS00287,SMART:SM00043,Superfamily:SSF54403	GO:0004869	cysteine proteinase inhibitor [Glycine max]%3B IPR000010 (Proteinase inhibitor I25%2C cystatin)%2C IPR027214 (Cystatin)%3B GO:0004869 (cysteine-type endopeptidase inhibitor activity)
arahy.Tifrunner.gnm1.Arahy.07	4302333	4303861	-	arahy.X48K5P			Unknown protein
arahy.Tifrunner.gnm1.Arahy.07	4313951	4315479	+	arahy.XGVZ21			Unknown protein
arahy.Tifrunner.gnm1.Arahy.07	4315764	4316808	+	arahy.GPD3P7	Gene3D:G3DSA:3.10.450.10,InterPro:IPR000010,InterPro:IPR018073,InterPro:IPR027214,PANTHER:PTHR11413,PANTHER:PTHR11413:SF26,Pfam:PF00031,Prosite:PS00287,SMART:SM00043,Superfamily:SSF54403	GO:0004869	cysteine proteinase inhibitor [Glycine max]%3B IPR000010 (Proteinase inhibitor I25%2C cystatin)%2C IPR027214 (Cystatin)%3B GO:0004869 (cysteine-type endopeptidase inhibitor activity)
arahy.Tifrunner.gnm1.Arahy.07	4359155	4368808	-	arahy.DV4E2P	InterPro:IPR002885,JCVI_TIGRFAMS:TIGR00756,PANTHER:PTHR24015,Pfam:PF13041,Prosite:PS51375		Pentatricopeptide repeat (PPR) superfamily protein%3B IPR002885 (Pentatricopeptide repeat)
arahy.Tifrunner.gnm1.Arahy.07	4371165	4371385	+	arahy.8CZ2LY			Unknown protein
arahy.Tifrunner.gnm1.Arahy.07	4374435	4377253	-	arahy.YA9X9Q	Gene3D:G3DSA:1.10.20.10,InterPro:IPR003958,InterPro:IPR009072,PANTHER:PTHR10252,PANTHER:PTHR10252:SF5,Pfam:PF00808,Superfamily:SSF47113	GO:0005622,GO:0043565,GO:0046982	nuclear factor Y%2C subunit C3%3B IPR009072 (Histone-fold)%3B GO:0005622 (intracellular)%2C GO:0043565 (sequence-specific DNA binding)%2C GO:0046982 (protein heterodimerization activity)
arahy.Tifrunner.gnm1.Arahy.07	4381852	4396466	+	arahy.XHSV0C	Coils:Coil,Gene3D:G3DSA:1.10.8.10,InterPro:IPR000449,InterPro:IPR009060,InterPro:IPR015940,Pfam:PF00627,Prosite:PS50030,SMART:SM00165,Superfamily:SSF46934	GO:0005515	uncharacterized protein LOC100802602 isoform X3 [Glycine max]%3B IPR009060 (UBA-like)%3B GO:0005515 (protein binding)
arahy.Tifrunner.gnm1.Arahy.07	4414496	4415401	-	arahy.K1TE33	Gene3D:G3DSA:3.30.40.10,InterPro:IPR001841,InterPro:IPR013083,PANTHER:PTHR22763,PANTHER:PTHR22763:SF0,Pfam:PF13639,Pfam:PF14369,Prosite:PS50089,SMART:SM00184,Superfamily:SSF57850	GO:0005515,GO:0008270	RING finger protein 44-like [Glycine max]%3B IPR013083 (Zinc finger%2C RING/FYVE/PHD-type)%3B GO:0005515 (protein binding)%2C GO:0008270 (zinc ion binding)
arahy.Tifrunner.gnm1.Arahy.07	4422101	4424532	-	arahy.SDD8BX	Gene3D:G3DSA:1.20.1050.10,Gene3D:G3DSA:3.30.70.60,InterPro:IPR001326,InterPro:IPR010987,InterPro:IPR014038,InterPro:IPR014717,PANTHER:PTHR11595,PANTHER:PTHR11595:SF5,Pfam:PF00736,Prosite:PS00824,Prosite:PS00825,SMART:SM00888,Superfamily:SSF47616,Superfamily:SSF54984	GO:0003746,GO:0005853,GO:0006414	elongation factor 1-beta%3B IPR010987 (Glutathione S-transferase%2C C-terminal-like)%2C IPR014717 (Translation elongation factor EF1B/ribosomal protein S6)%3B GO:0003746 (translation elongation factor activity)%2C GO:0005853 (eukaryotic translation elongation factor 1 complex)%2C GO:0006414 (translational elongation)
arahy.Tifrunner.gnm1.Arahy.07	4437001	4439954	+	arahy.F9JT0R			adenine nucleotide alpha hydrolase-like domain kinase
arahy.Tifrunner.gnm1.Arahy.07	4440686	4443612	-	arahy.JC3XNH	InterPro:IPR008979,InterPro:IPR013857,PANTHER:PTHR13194,PANTHER:PTHR13194:SF12,Pfam:PF08547,Superfamily:SSF49785		NADH:ubiquinone oxidoreductase intermediate-associated protein 30%3B IPR008979 (Galactose-binding domain-like)%2C IPR013857 (NADH:ubiquinone oxidoreductase intermediate-associated protein 30)
arahy.Tifrunner.gnm1.Arahy.07	4456326	4457604	+	arahy.1FA9DV	Gene3D:G3DSA:3.30.160.60,InterPro:IPR007087,InterPro:IPR013087,InterPro:IPR015880,PANTHER:PTHR11389,PANTHER:PTHR11389:SF380,Pfam:PF13912,Prosite:PS00028,Prosite:PS50157,SMART:SM00355,Superfamily:SSF57667	GO:0003676,GO:0046872	zinc-finger protein 3%3B IPR013087 (Zinc finger C2H2-type/integrase DNA-binding domain)%3B GO:0003676 (nucleic acid binding)%2C GO:0046872 (metal ion binding)
arahy.Tifrunner.gnm1.Arahy.07	4466624	4466917	-	arahy.BAB3G6			F-box protein SKIP2-like isoform X1 [Glycine max]
arahy.Tifrunner.gnm1.Arahy.07	4474681	4476496	-	arahy.4BAK6K	Gene3D:G3DSA:2.10.230.10,InterPro:IPR001305,Superfamily:SSF57938	GO:0031072,GO:0051082	urease accessory protein UreF%3B IPR001305 (Heat shock protein DnaJ%2C cysteine-rich domain)%3B GO:0031072 (heat shock protein binding)%2C GO:0051082 (unfolded protein binding)
arahy.Tifrunner.gnm1.Arahy.07	4474755	4475263	+	arahy.N9KV24			Unknown protein
arahy.Tifrunner.gnm1.Arahy.07	4499664	4502195	+	arahy.Z9P42K	Gene3D:G3DSA:1.25.40.10,InterPro:IPR002885,InterPro:IPR011990,JCVI_TIGRFAMS:TIGR00756,PANTHER:PTHR24015,PANTHER:PTHR24015:SF0,Pfam:PF01535,Pfam:PF13041,Pfam:PF13812,Prosite:PS51375,Superfamily:SSF48452	GO:0005515	Pentatricopeptide repeat (PPR) superfamily protein%3B IPR002885 (Pentatricopeptide repeat)%2C IPR011990 (Tetratricopeptide-like helical)%3B GO:0005515 (protein binding)
arahy.Tifrunner.gnm1.Arahy.07	4513004	4513324	-	arahy.CR4AH5			unknown protein
arahy.Tifrunner.gnm1.Arahy.07	4538610	4539210	-	arahy.5AC81K	Gene3D:G3DSA:1.20.1110.10,InterPro:IPR001757,InterPro:IPR023214,InterPro:IPR023298,JCVI_TIGRFAMS:TIGR01494,PANTHER:PTHR24093,PANTHER:PTHR24093:SF127,PRINTS:PR00119,PRINTS:PR00120,Pfam:PF00702,Superfamily:SSF56784	GO:0006812,GO:0016021,GO:0019829	plasma membrane H+-ATPase%3B IPR001757 (Cation-transporting P-type ATPase)%2C IPR023214 (HAD-like domain)%2C IPR023298 (P-type ATPase%2C transmembrane domain)%3B GO:0006812 (cation transport)%2C GO:0016021 (integral component of membrane)%2C GO:0019829 (cation-transporting ATPase activity)
arahy.Tifrunner.gnm1.Arahy.07	4543540	4551578	+	arahy.07543H	Gene3D:G3DSA:1.10.510.10,Gene3D:G3DSA:3.30.200.20,InterPro:IPR000719,InterPro:IPR002290,InterPro:IPR008271,InterPro:IPR011009,InterPro:IPR017441,PANTHER:PTHR24056,PANTHER:PTHR24056:SF127,Pfam:PF00069,Prosite:PS00107,Prosite:PS00108,Prosite:PS50011,SMART:SM00220,Superfamily:SSF56112	GO:0004672,GO:0004674,GO:0005524,GO:0006468,GO:0016772	Protein kinase superfamily protein%3B IPR011009 (Protein kinase-like domain)%3B GO:0004672 (protein kinase activity)%2C GO:0004674 (protein serine/threonine kinase activity)%2C GO:0005524 (ATP binding)%2C GO:0006468 (protein phosphorylation)
arahy.Tifrunner.gnm1.Arahy.07	4548575	4551549	-	arahy.X1T91I	Gene3D:G3DSA:1.10.510.10,Gene3D:G3DSA:3.30.200.20,InterPro:IPR000719,InterPro:IPR001245,InterPro:IPR002290,InterPro:IPR011009,InterPro:IPR017441,PANTHER:PTHR24420,Pfam:PF00069,Pfam:PF07714,Prosite:PS00107,Prosite:PS50011,SMART:SM00220,Superfamily:SSF56112	GO:0004672,GO:0005524,GO:0006468,GO:0016772	Protein kinase superfamily protein%3B IPR011009 (Protein kinase-like domain)%3B GO:0004672 (protein kinase activity)%2C GO:0005524 (ATP binding)%2C GO:0006468 (protein phosphorylation)
arahy.Tifrunner.gnm1.Arahy.07	4613587	4618511	+	arahy.KQQ5DM	Gene3D:G3DSA:1.10.510.10,Gene3D:G3DSA:3.30.200.20,InterPro:IPR000719,InterPro:IPR002290,InterPro:IPR004041,InterPro:IPR008271,InterPro:IPR011009,InterPro:IPR017441,InterPro:IPR018451,PANTHER:PTHR24343,PANTHER:PTHR24343:SF66,Pfam:PF00069,Pfam:PF03822,Prosite:PS00107,Prosite:PS00108,Prosite:PS50011,Prosite:PS50816,SMART:SM00220,Superfamily:SSF56112	GO:0004672,GO:0004674,GO:0005524,GO:0006468,GO:0007165,GO:0016772	protein kinase family protein%3B IPR004041 (NAF domain)%2C IPR011009 (Protein kinase-like domain)%3B GO:0004672 (protein kinase activity)%2C GO:0004674 (protein serine/threonine kinase activity)%2C GO:0005524 (ATP binding)%2C GO:0006468 (protein phosphorylation)%2C GO:0007165 (signal transduction)
arahy.Tifrunner.gnm1.Arahy.07	4620787	4624169	+	arahy.PNXW1P	InterPro:IPR003399,Pfam:PF02470		ABC-type transport system protein%3B IPR003399 (Mammalian cell entry-related)
arahy.Tifrunner.gnm1.Arahy.07	4625825	4629613	-	arahy.FGXA9Q	Gene3D:G3DSA:3.30.420.10,InterPro:IPR006055,InterPro:IPR012337,InterPro:IPR013520,PANTHER:PTHR11046,Pfam:PF00929,SMART:SM00479,Superfamily:SSF53098	GO:0003676,GO:0004527	Polynucleotidyl transferase%2C ribonuclease H-like superfamily protein%3B IPR012337 (Ribonuclease H-like domain)%3B GO:0003676 (nucleic acid binding)%2C GO:0004527 (exonuclease activity)
arahy.Tifrunner.gnm1.Arahy.07	4631170	4633396	+	arahy.FKWY5W	Gene3D:G3DSA:1.10.238.10,InterPro:IPR002048,InterPro:IPR011992,InterPro:IPR018247,PANTHER:PTHR23050,Pfam:PF13499,Prosite:PS00018,Prosite:PS50222,SMART:SM00054,Superfamily:SSF47473	GO:0005509	probable calcium-binding protein CML20 [Glycine max]%3B IPR011992 (EF-hand domain pair)%3B GO:0005509 (calcium ion binding)
arahy.Tifrunner.gnm1.Arahy.07	4635644	4645826	+	arahy.ZQI0WQ	Gene3D:G3DSA:1.10.238.10,InterPro:IPR002048,InterPro:IPR011992,InterPro:IPR018247,PANTHER:PTHR23050,Pfam:PF13499,Prosite:PS00018,Prosite:PS50222,SMART:SM00054,Superfamily:SSF47473	GO:0005509	probable calcium-binding protein CML20 [Glycine max]%3B IPR011992 (EF-hand domain pair)%3B GO:0005509 (calcium ion binding)
arahy.Tifrunner.gnm1.Arahy.07	4640388	4645774	-	arahy.WWBH0C	InterPro:IPR006828,InterPro:IPR014756,PANTHER:PTHR10343,PANTHER:PTHR10343:SF38,Pfam:PF04739,SMART:SM01010,Superfamily:SSF160219,Superfamily:SSF81296	GO:0005515	SNF1-related kinase regulatory subunit beta-2%3B IPR006828 (5-AMP-activated protein kinase%2C beta subunit%2C interaction domain)%2C IPR014756 (Immunoglobulin E-set)%3B GO:0005515 (protein binding)
arahy.Tifrunner.gnm1.Arahy.07	4675322	4679258	-	arahy.I1HQCQ	Coils:Coil,Gene3D:G3DSA:1.20.5.170,InterPro:IPR004827,PANTHER:PTHR22952,PANTHER:PTHR22952:SF49,Pfam:PF00170,Prosite:PS00036,Prosite:PS50217,SMART:SM00338,Superfamily:SSF57959	GO:0003700,GO:0006355,GO:0043565	abscisic acid responsive element-binding factor 1%3B IPR004827 (Basic-leucine zipper domain)%3B GO:0003700 (sequence-specific DNA binding transcription factor activity)%2C GO:0043565 (sequence-specific DNA binding)
arahy.Tifrunner.gnm1.Arahy.07	4693827	4698356	+	arahy.HZBF05	Coils:Coil,Gene3D:G3DSA:3.30.70.330,InterPro:IPR000504,InterPro:IPR012677,PANTHER:PTHR24011,PANTHER:PTHR24011:SF188,Pfam:PF00076,Pfam:PF14483,Prosite:PS50102,SMART:SM00360,Superfamily:SSF54928	GO:0000166,GO:0003676	RNA-binding protein 24-A-like [Glycine max]%3B IPR012677 (Nucleotide-binding%2C alpha-beta plait)%3B GO:0000166 (nucleotide binding)%2C GO:0003676 (nucleic acid binding)
arahy.Tifrunner.gnm1.Arahy.07	4701184	4717816	+	arahy.LSK0UK	Gene3D:G3DSA:1.10.10.10,InterPro:IPR006607,InterPro:IPR006630,InterPro:IPR011991,PANTHER:PTHR22792,PANTHER:PTHR22792:SF22,Pfam:PF05383,Prosite:PS50961,SMART:SM00684,SMART:SM00715,Superfamily:SSF46785		LA RNA-binding protein%3B IPR006607 (Protein of unknown function DM15)%2C IPR011991 (Winged helix-turn-helix DNA-binding domain)
arahy.Tifrunner.gnm1.Arahy.07	4719919	4722001	+	arahy.ECN0HX	Gene3D:G3DSA:2.60.40.420,InterPro:IPR003245,InterPro:IPR008972,Prosite:PS51485,Superfamily:SSF49503	GO:0005507,GO:0009055	early nodulin-like protein 20%3B IPR008972 (Cupredoxin)%3B GO:0005507 (copper ion binding)%2C GO:0009055 (electron carrier activity)
arahy.Tifrunner.gnm1.Arahy.07	4725917	4728226	+	arahy.BBFH8H			Unknown protein
arahy.Tifrunner.gnm1.Arahy.07	4730949	4733146	+	arahy.5C9L0M			Unknown protein
arahy.Tifrunner.gnm1.Arahy.07	4738199	4741119	+	arahy.CSEA65			Unknown protein
arahy.Tifrunner.gnm1.Arahy.07	4759390	4770021	-	arahy.FWIM6U	Coils:Coil,Gene3D:G3DSA:2.170.260.10,Gene3D:G3DSA:3.30.420.10,Gene3D:G3DSA:3.40.50.2300,InterPro:IPR003100,InterPro:IPR003165,InterPro:IPR012337,InterPro:IPR014811,PANTHER:PTHR22891,PANTHER:PTHR22891:SF0,Pfam:PF02170,Pfam:PF02171,Pfam:PF08699,Prosite:PS50821,Prosite:PS50822,SMART:SM00950,Superfamily:SSF101690,Superfamily:SSF53098	GO:0003676,GO:0005515	Argonaute family protein%3B IPR003100 (Argonaute/Dicer protein%2C PAZ domain)%2C IPR012337 (Ribonuclease H-like domain)%2C IPR014811 (Domain of unknown function DUF1785)%3B GO:0003676 (nucleic acid binding)%2C GO:0005515 (protein binding)
arahy.Tifrunner.gnm1.Arahy.07	4814534	4818089	+	arahy.LE9GDG	Gene3D:G3DSA:3.80.10.10,InterPro:IPR001611,InterPro:IPR013210,InterPro:IPR025875,PANTHER:PTHR24420,PANTHER:PTHR24420:SF445,Pfam:PF00560,Pfam:PF08263,Pfam:PF12799,Superfamily:SSF52058	GO:0005515	receptor-like kinase%3B IPR001611 (Leucine-rich repeat)%2C IPR013210 (Leucine-rich repeat-containing N-terminal%2C type 2)%2C IPR025875 (Leucine rich repeat 4)%3B GO:0005515 (protein binding)
arahy.Tifrunner.gnm1.Arahy.07	4821579	4827957	+	arahy.C51T4A	Gene3D:G3DSA:2.60.40.420,InterPro:IPR001117,InterPro:IPR002355,InterPro:IPR008972,InterPro:IPR011706,InterPro:IPR011707,InterPro:IPR017760,JCVI_TIGRFAMS:TIGR03388,PANTHER:PTHR11709,PANTHER:PTHR11709:SF10,Pfam:PF00394,Pfam:PF07731,Pfam:PF07732,Prosite:PS00079,Prosite:PS00080,Superfamily:SSF49503	GO:0005507,GO:0005576,GO:0016491,GO:0055114	L-ascorbate oxidase-like [Glycine max]%3B IPR017760 (L-ascorbate oxidase%2C plants)%3B GO:0005507 (copper ion binding)%2C GO:0005576 (extracellular region)%2C GO:0016491 (oxidoreductase activity)%2C GO:0055114 (oxidation-reduction process)
arahy.Tifrunner.gnm1.Arahy.07	4831343	4834366	-	arahy.42ETQS	Gene3D:G3DSA:3.30.450.60,InterPro:IPR011012,InterPro:IPR016635,InterPro:IPR022775,PANTHER:PTHR11753,Pfam:PF01217,Superfamily:SSF64356	GO:0006810,GO:0008565,GO:0015031	AP-1 complex subunit sigma-like protein%3B IPR016635 (Adaptor protein complex%2C sigma subunit)%3B GO:0006810 (transport)%2C GO:0008565 (protein transporter activity)%2C GO:0015031 (protein transport)
arahy.Tifrunner.gnm1.Arahy.07	4842823	4844691	+	arahy.J729H0	Coils:Coil,Gene3D:G3DSA:1.10.3180.10,InterPro:IPR023278,Pfam:PF04873,Superfamily:SSF116768	GO:0003700,GO:0005634	Ethylene insensitive 3 family protein%3B IPR023278 (Ethylene insensitive 3-like protein%2C DNA-binding domain)%3B GO:0003700 (sequence-specific DNA binding transcription factor activity)%2C GO:0005634 (nucleus)
arahy.Tifrunner.gnm1.Arahy.07	4872907	4877680	+	arahy.SM84BW	Gene3D:G3DSA:1.10.510.10,Gene3D:G3DSA:3.30.200.20,Gene3D:G3DSA:3.80.10.10,InterPro:IPR000719,InterPro:IPR001245,InterPro:IPR001611,InterPro:IPR003591,InterPro:IPR011009,InterPro:IPR013210,PANTHER:PTHR24420,PANTHER:PTHR24420:SF445,Pfam:PF00560,Pfam:PF07714,Pfam:PF08263,Prosite:PS50011,SMART:SM00369,Superfamily:SSF52058,Superfamily:SSF56112	GO:0004672,GO:0005515,GO:0005524,GO:0006468,GO:0016772	receptor-like kinase%3B IPR001611 (Leucine-rich repeat)%2C IPR003591 (Leucine-rich repeat%2C typical subtype)%2C IPR011009 (Protein kinase-like domain)%2C IPR013210 (Leucine-rich repeat-containing N-terminal%2C type 2)%3B GO:0004672 (protein kinase activity)%2C GO:0005515 (protein binding)%2C GO:0005524 (ATP binding)%2C GO:0006468 (protein phosphorylation)
arahy.Tifrunner.gnm1.Arahy.07	4884099	4885133	+	arahy.Q07BGG	InterPro:IPR004864,PANTHER:PTHR31852,PANTHER:PTHR31852:SF0,Pfam:PF03168		Late embryogenesis abundant (LEA) hydroxyproline-rich glycoprotein family%3B IPR004864 (Late embryogenesis abundant protein%2C LEA-14)
arahy.Tifrunner.gnm1.Arahy.07	4886728	4892525	-	arahy.2R15UA	Coils:Coil,InterPro:IPR006867,InterPro:IPR006868,PANTHER:PTHR21450,PANTHER:PTHR21450:SF0,Pfam:PF04782,Pfam:PF04783		uncharacterized protein LOC100809444 isoform X4 [Glycine max]%3B IPR006867 (Domain of unknown function DUF632)%2C IPR006868 (Domain of unknown function DUF630)
arahy.Tifrunner.gnm1.Arahy.07	4907676	4910757	+	arahy.JSP71L			unknown protein%3B Has 115 Blast hits to 115 proteins in 34 species: Archae - 1%3B Bacteria - 36%3B Metazoa - 0%3B Fungi - 0%3B Plants - 60%3B Viruses - 0%3B Other Eukaryotes - 18 (source: NCBI BLink).
arahy.Tifrunner.gnm1.Arahy.07	4937092	4941709	+	arahy.IYU75L	Gene3D:G3DSA:3.40.50.720,Gene3D:G3DSA:3.90.180.10,InterPro:IPR002085,InterPro:IPR002328,InterPro:IPR011032,InterPro:IPR013149,InterPro:IPR013154,InterPro:IPR016040,PANTHER:PTHR11695,PANTHER:PTHR11695:SF269,Pfam:PF00107,Pfam:PF08240,Prosite:PS00059,Superfamily:SSF50129,Superfamily:SSF51735	GO:0008270,GO:0016491,GO:0055114	alcohol dehydrogenase 1%3B IPR002085 (Alcohol dehydrogenase superfamily%2C zinc-type)%2C IPR011032 (GroES (chaperonin 10)-like)%2C IPR013149 (Alcohol dehydrogenase%2C C-terminal)%2C IPR016040 (NAD(P)-binding domain)%3B GO:0008270 (zinc ion binding)%2C GO:0016491 (oxidoreductase activity)%2C GO:0055114 (oxidation-reduction process)
arahy.Tifrunner.gnm1.Arahy.07	4943580	4951602	-	arahy.21BGDZ	Gene3D:G3DSA:3.40.50.1440,InterPro:IPR003008,InterPro:IPR019605,PANTHER:PTHR13391,Pfam:PF10644,Pfam:PF14881,Superfamily:SSF52490		protein misato homolog 1-like isoform X1 [Glycine max]%3B IPR003008 (Tubulin/FtsZ%2C GTPase domain)%2C IPR019605 (Misato Segment II tubulin-like domain)
arahy.Tifrunner.gnm1.Arahy.07	4952347	4955007	+	arahy.9P6YIX	Gene3D:G3DSA:3.40.50.720,Gene3D:G3DSA:3.90.180.10,InterPro:IPR002085,InterPro:IPR002328,InterPro:IPR011032,InterPro:IPR013149,InterPro:IPR013154,InterPro:IPR016040,PANTHER:PTHR11695,PANTHER:PTHR11695:SF269,Pfam:PF00107,Pfam:PF08240,Prosite:PS00059,Superfamily:SSF50129,Superfamily:SSF51735	GO:0008270,GO:0016491,GO:0055114	alcohol dehydrogenase 1%3B IPR002085 (Alcohol dehydrogenase superfamily%2C zinc-type)%2C IPR011032 (GroES (chaperonin 10)-like)%2C IPR013149 (Alcohol dehydrogenase%2C C-terminal)%2C IPR016040 (NAD(P)-binding domain)%3B GO:0008270 (zinc ion binding)%2C GO:0016491 (oxidoreductase activity)%2C GO:0055114 (oxidation-reduction process)
arahy.Tifrunner.gnm1.Arahy.07	4955548	4956909	-	arahy.0UK906	Gene3D:G3DSA:3.30.9.10,Gene3D:G3DSA:3.40.50.720,InterPro:IPR003042,InterPro:IPR010253,InterPro:IPR011774,InterPro:IPR011777,InterPro:IPR016040,InterPro:IPR023753,JCVI_TIGRFAMS:TIGR02023,JCVI_TIGRFAMS:TIGR02028,JCVI_TIGRFAMS:TIGR02032,PANTHER:PTHR10617,PANTHER:PTHR10617:SF9,PRINTS:PR00420,Pfam:PF07992,Superfamily:SSF51905	GO:0008152,GO:0015979,GO:0015995,GO:0016491,GO:0016628,GO:0045550,GO:0051188,GO:0055114	geranylgeranyl diphosphate reductase%2C chloroplastic-like [Glycine max]%3B IPR003042 (Aromatic-ring hydroxylase-like)%2C IPR011777 (Geranylgeranyl reductase family)%2C IPR016040 (NAD(P)-binding domain)%2C IPR023753 (Pyridine nucleotide-disulphide oxidoreductase%2C FAD/NAD(P)-binding domain)%3B GO:0008152 (metabolic process)%2C GO:0015979 (photosynthesis)%2C GO:0015995 (chlorophyll biosynthetic p…
arahy.Tifrunner.gnm1.Arahy.07	4957212	4959623	-	arahy.IK0X0N	Gene3D:G3DSA:3.40.50.1110,InterPro:IPR001087,InterPro:IPR013831,PANTHER:PTHR22835,Pfam:PF00657,Superfamily:SSF52266	GO:0006629,GO:0016787,GO:0016788	GDSL-like Lipase/Acylhydrolase superfamily protein%3B IPR001087 (Lipase%2C GDSL)%3B GO:0006629 (lipid metabolic process)%2C GO:0016787 (hydrolase activity)
arahy.Tifrunner.gnm1.Arahy.07	4960422	4962369	-	arahy.Y6PBB0	Gene3D:G3DSA:1.20.1280.50,Gene3D:G3DSA:2.130.10.10,InterPro:IPR001680,InterPro:IPR001810,InterPro:IPR015943,InterPro:IPR017986,InterPro:IPR019775,InterPro:IPR020472,PANTHER:PTHR22844,PRINTS:PR00320,Pfam:PF00400,Pfam:PF00646,Prosite:PS00678,Prosite:PS50082,Prosite:PS50181,Prosite:PS50294,SMART:SM00256,SMART:SM00320,Superfamily:SSF50978,Superfamily:SSF81383	GO:0005515	F-box/WD repeat-containing protein 7-like [Glycine max]%3B IPR001810 (F-box domain)%2C IPR015943 (WD40/YVTN repeat-like-containing domain)%2C IPR020472 (G-protein beta WD-40 repeat)%3B GO:0005515 (protein binding)
arahy.Tifrunner.gnm1.Arahy.07	4971223	4972341	+	arahy.A3HPXA	InterPro:IPR018619,PANTHER:PTHR31220,PANTHER:PTHR31220:SF1,Pfam:PF09790		hyccin-like [Glycine max]%3B IPR018619 (Hyccin)
arahy.Tifrunner.gnm1.Arahy.07	4981087	4988894	+	arahy.W6VT7I	Coils:Coil		protein FAR1-RELATED SEQUENCE 3-like isoform X1 [Glycine max]
arahy.Tifrunner.gnm1.Arahy.07	4986675	4988302	-	arahy.1LFA9Y	Gene3D:G3DSA:3.40.50.2000,InterPro:IPR002213,PANTHER:PTHR11926,PANTHER:PTHR11926:SF15,Pfam:PF00201,Prosite:PS00375,Superfamily:SSF53756	GO:0008152,GO:0016758	UDP-Glycosyltransferase superfamily protein%3B IPR002213 (UDP-glucuronosyl/UDP-glucosyltransferase)%3B GO:0008152 (metabolic process)
arahy.Tifrunner.gnm1.Arahy.07	4989088	4992570	-	arahy.PAGN6T	Gene3D:G3DSA:3.40.50.2000,InterPro:IPR002213,PANTHER:PTHR11926,PANTHER:PTHR11926:SF15,Pfam:PF00201,Superfamily:SSF53756	GO:0008152,GO:0016758	UDP-Glycosyltransferase superfamily protein%3B IPR002213 (UDP-glucuronosyl/UDP-glucosyltransferase)%3B GO:0008152 (metabolic process)
arahy.Tifrunner.gnm1.Arahy.07	5012049	5015313	+	arahy.4ZRU7U	Gene3D:G3DSA:3.10.20.90,InterPro:IPR001104,PANTHER:PTHR10556,PANTHER:PTHR10556:SF28,Pfam:PF02544,Prosite:PS50244,Superfamily:SSF54236	GO:0005737,GO:0006629,GO:0016021,GO:0016627	trans-2-enoyl-CoA reductase%3B IPR001104 (3-oxo-5-alpha-steroid 4-dehydrogenase%2C C-terminal)%3B GO:0005737 (cytoplasm)%2C GO:0006629 (lipid metabolic process)%2C GO:0016021 (integral component of membrane)
arahy.Tifrunner.gnm1.Arahy.07	5021490	5026388	-	arahy.JEQD5V	Coils:Coil,Gene3D:G3DSA:1.10.3270.10,Gene3D:G3DSA:3.30.70.420,Gene3D:G3DSA:3.90.770.10,InterPro:IPR002202,InterPro:IPR004554,InterPro:IPR009023,InterPro:IPR009029,InterPro:IPR023074,InterPro:IPR023076,InterPro:IPR023282,JCVI_TIGRFAMS:TIGR00533,PANTHER:PTHR10572,PRINTS:PR00071,Pfam:PF00368,Prosite:PS00066,Prosite:PS00318,Prosite:PS01192,Prosite:PS50065,Superfamily:SSF55035,Superfamily:SSF56542	GO:0004420,GO:0008299,GO:0015936,GO:0016021,GO:0016616,GO:0050661,GO:0050662,GO:0055114	3-hydroxy-3-methylglutaryl-coenzyme A reductase-like protein%3B IPR002202 (Hydroxymethylglutaryl-CoA reductase%2C class I/II)%2C IPR023074 (Hydroxymethylglutaryl-CoA reductase%2C class I/II%2C catalytic domain)%2C IPR023282 (Hydroxymethylglutaryl-CoA reductase%2C N-terminal)%3B GO:0004420 (hydroxymethylglutaryl-CoA reductase (NADPH) activity)%2C GO:0008299 (isoprenoid biosynthetic process)%2C GO:…
arahy.Tifrunner.gnm1.Arahy.07	5029410	5030750	-	arahy.I3T0B4	InterPro:IPR002885,JCVI_TIGRFAMS:TIGR00756,PANTHER:PTHR24015,PANTHER:PTHR24015:SF0,Pfam:PF01535,Pfam:PF13041,Prosite:PS51375		Pentatricopeptide repeat (PPR) superfamily protein%3B IPR002885 (Pentatricopeptide repeat)
arahy.Tifrunner.gnm1.Arahy.07	5032933	5033556	+	arahy.K3284P	Gene3D:G3DSA:3.30.530.20,InterPro:IPR000916,InterPro:IPR023393,InterPro:IPR024949,PRINTS:PR00634,Pfam:PF00407,Superfamily:SSF55961	GO:0006952,GO:0009607	disease-resistance response protein%3B IPR000916 (Bet v I domain)%2C IPR023393 (START-like domain)%2C IPR024949 (Bet v I type allergen)%3B GO:0006952 (defense response)%2C GO:0009607 (response to biotic stimulus)
arahy.Tifrunner.gnm1.Arahy.07	5033721	5034183	-	arahy.GWHW5W			Unknown protein
arahy.Tifrunner.gnm1.Arahy.07	5035156	5036016	-	arahy.N23VBQ			Unknown protein
arahy.Tifrunner.gnm1.Arahy.07	5037267	5038285	-	arahy.3ZMZ00	Gene3D:G3DSA:1.20.58.160,InterPro:IPR004152,Pfam:PF03127,Prosite:PS50909,Superfamily:SSF89009	GO:0005622,GO:0006886	ENTH/VHS/GAT family protein%3B IPR004152 (GAT)%3B GO:0005622 (intracellular)%2C GO:0006886 (intracellular protein transport)
arahy.Tifrunner.gnm1.Arahy.07	5039264	5043797	-	arahy.WNI1ZF	Gene3D:G3DSA:3.30.1370.10,InterPro:IPR024166,PANTHER:PTHR12581,PIR:PIRSF006515,Superfamily:SSF54791		KRR1 small subunit processome component%3B IPR024166 (Ribosomal RNA assembly KRR1)
arahy.Tifrunner.gnm1.Arahy.07	5047570	5052303	-	arahy.AKSW6P	Gene3D:G3DSA:2.60.210.10,Gene3D:G3DSA:3.30.710.10,InterPro:IPR000210,InterPro:IPR002083,InterPro:IPR008974,InterPro:IPR011333,InterPro:IPR013069,PANTHER:PTHR24411,PANTHER:PTHR24411:SF12,Pfam:PF00651,Pfam:PF00917,Prosite:PS50097,Prosite:PS50144,SMART:SM00061,SMART:SM00225,Superfamily:SSF49599,Superfamily:SSF54695	GO:0005515	BTB-POZ and MATH domain 4%3B IPR008974 (TRAF-like)%2C IPR011333 (BTB/POZ fold)%3B GO:0005515 (protein binding)
arahy.Tifrunner.gnm1.Arahy.07	5080311	5087624	+	arahy.IS34PQ	Gene3D:G3DSA:2.170.190.11,Gene3D:G3DSA:2.40.340.10,Gene3D:G3DSA:3.40.980.10,Gene3D:G3DSA:3.90.105.10,InterPro:IPR001453,InterPro:IPR005110,InterPro:IPR005111,InterPro:IPR008284,PANTHER:PTHR10192,PANTHER:PTHR10192:SF0,Pfam:PF00994,Pfam:PF03453,Pfam:PF03454,Prosite:PS01079,SMART:SM00852,Superfamily:SSF53218,Superfamily:SSF63867,Superfamily:SSF63882	GO:0006777,GO:0032324	molybdopterin biosynthesis CNX1 protein / molybdenum cofactor biosynthesis enzyme CNX1 (CNX1)%3B IPR001453 (Molybdopterin binding domain)%2C IPR005110 (MoeA%2C N-terminal and linker domain)%2C IPR005111 (MoeA%2C C-terminal%2C domain IV)%3B GO:0006777 (Mo-molybdopterin cofactor biosynthetic process)%2C GO:0032324 (molybdopterin cofactor biosynthetic process)
arahy.Tifrunner.gnm1.Arahy.07	5085630	5087447	-	arahy.XPFB8W	InterPro:IPR008978,Superfamily:SSF49764		hsp20/alpha crystallin family protein%3B IPR008978 (HSP20-like chaperone)
arahy.Tifrunner.gnm1.Arahy.07	5090378	5092201	-	arahy.ZVX95B	Gene3D:G3DSA:2.60.40.790,InterPro:IPR002068,InterPro:IPR008978,PANTHER:PTHR11527,PANTHER:PTHR11527:SF61,Pfam:PF00011,Prosite:PS01031,Superfamily:SSF49764		17.8 kDa class I heat shock protein-like [Glycine max]%3B IPR008978 (HSP20-like chaperone)
arahy.Tifrunner.gnm1.Arahy.07	5097768	5100792	-	arahy.IY78PD	Coils:Coil		Unknown protein
arahy.Tifrunner.gnm1.Arahy.07	5102713	5105077	-	arahy.ED5JXQ	Gene3D:G3DSA:2.60.40.790,InterPro:IPR002068,InterPro:IPR008978,PANTHER:PTHR11527,PANTHER:PTHR11527:SF63,Pfam:PF00011,Prosite:PS01031,Superfamily:SSF49764		17.8 kDa class I heat shock protein-like [Glycine max]%3B IPR008978 (HSP20-like chaperone)
arahy.Tifrunner.gnm1.Arahy.07	5114026	5130490	+	arahy.Z05M3L	Gene3D:G3DSA:1.10.150.120,Gene3D:G3DSA:3.10.20.30,Gene3D:G3DSA:3.30.365.10,Gene3D:G3DSA:3.30.390.50,Gene3D:G3DSA:3.30.465.10,Gene3D:G3DSA:3.90.1170.50,InterPro:IPR000674,InterPro:IPR001041,InterPro:IPR002346,InterPro:IPR002888,InterPro:IPR005107,InterPro:IPR006058,InterPro:IPR008274,InterPro:IPR012675,InterPro:IPR016166,InterPro:IPR016169,InterPro:IPR016208,PANTHER:PTHR11908,PANTHER:PTHR11908:SF1…	GO:0003824,GO:0005506,GO:0009055,GO:0016491,GO:0016614,GO:0046872,GO:0050660,GO:0051536,GO:0051537,GO:0055114	aldehyde oxidase 2%3B IPR012675 (Beta-grasp domain)%2C IPR016166 (FAD-binding%2C type 2)%2C IPR016208 (Aldehyde oxidase/xanthine dehydrogenase)%3B GO:0003824 (catalytic activity)%2C GO:0005506 (iron ion binding)%2C GO:0009055 (electron carrier activity)%2C GO:0016491 (oxidoreductase activity)%2C GO:0046872 (metal ion binding)%2C GO:0050660 (flavin adenine dinucleotide binding)%2C GO:0051536 (iron…
arahy.Tifrunner.gnm1.Arahy.07	5131664	5131939	+	arahy.AD4WD7			Unknown protein
arahy.Tifrunner.gnm1.Arahy.07	5135744	5136247	+	arahy.44QM1Z			Unknown protein
arahy.Tifrunner.gnm1.Arahy.07	5136281	5136675	+	arahy.F8HH5F			Unknown protein
arahy.Tifrunner.gnm1.Arahy.07	5140258	5145280	+	arahy.WZ5PI0	Gene3D:G3DSA:3.20.20.300,Gene3D:G3DSA:3.40.50.1700,InterPro:IPR001764,InterPro:IPR002772,InterPro:IPR017853,InterPro:IPR026892,PANTHER:PTHR30620,PANTHER:PTHR30620:SF0,PRINTS:PR00133,Pfam:PF00933,Pfam:PF01915,Superfamily:SSF51445,Superfamily:SSF52279	GO:0004553,GO:0005975	lysosomal beta glucosidase-like isoform X1 [Glycine max]%3B IPR002772 (Glycoside hydrolase family 3 C-terminal domain)%2C IPR017853 (Glycoside hydrolase%2C superfamily)%2C IPR026892 (Glycoside hydrolase family 3)%3B GO:0005975 (carbohydrate metabolic process)
arahy.Tifrunner.gnm1.Arahy.07	5144569	5147320	-	arahy.VAHF8H	Gene3D:G3DSA:1.10.1900.20,HAMAP:MF_00382,InterPro:IPR005813,JCVI_TIGRFAMS:TIGR01032,PANTHER:PTHR10986,PANTHER:PTHR10986:SF10,PRINTS:PR00062,Pfam:PF00453,Prosite:PS00937,Superfamily:SSF74731	GO:0003735,GO:0005622,GO:0005840,GO:0006412,GO:0019843	50S ribosomal protein L20%3B IPR005813 (Ribosomal protein L20)%3B GO:0003735 (structural constituent of ribosome)%2C GO:0005622 (intracellular)%2C GO:0005840 (ribosome)%2C GO:0006412 (translation)%2C GO:0019843 (rRNA binding)
arahy.Tifrunner.gnm1.Arahy.07	5287142	5290683	+	arahy.V5CLR8	Gene3D:G3DSA:3.30.70.100,InterPro:IPR006121,PANTHER:PTHR22814,PANTHER:PTHR22814:SF13,Pfam:PF00403,Prosite:PS50846,Superfamily:SSF55008	GO:0030001,GO:0046872	Heavy metal transport/detoxification superfamily protein%3B IPR006121 (Heavy metal-associated domain%2C HMA)%3B GO:0030001 (metal ion transport)%2C GO:0046872 (metal ion binding)
arahy.Tifrunner.gnm1.Arahy.07	5303307	5303690	-	arahy.HQ4852	Gene3D:G3DSA:3.30.420.100,InterPro:IPR005484,PANTHER:PTHR12899,Pfam:PF00861,Superfamily:SSF53137	GO:0003735,GO:0005622,GO:0005840,GO:0006412	50S ribosomal protein L18%2C chloroplastic-like isoform X2 [Glycine max]%3B IPR005484 (Ribosomal protein L18/L5)%3B GO:0003735 (structural constituent of ribosome)%2C GO:0005622 (intracellular)%2C GO:0005840 (ribosome)%2C GO:0006412 (translation)
arahy.Tifrunner.gnm1.Arahy.07	5305971	5336817	-	arahy.KL7BWI	Coils:Coil,Gene3D:G3DSA:1.10.510.10,Gene3D:G3DSA:3.40.50.300,InterPro:IPR000719,InterPro:IPR002290,InterPro:IPR003395,InterPro:IPR010935,InterPro:IPR011009,InterPro:IPR027417,PANTHER:PTHR18937,PANTHER:PTHR18937:SF8,Pfam:PF00069,Pfam:PF02463,Pfam:PF06470,Prosite:PS50011,SMART:SM00220,SMART:SM00968,Superfamily:SSF52540,Superfamily:SSF56112,Superfamily:SSF57997,Superfamily:SSF75553	GO:0004672,GO:0005515,GO:0005524,GO:0005694,GO:0006468,GO:0016772,GO:0051276	Protein kinase superfamily protein%3B IPR003395 (RecF/RecN/SMC%2C N-terminal)%2C IPR010935 (SMCs flexible hinge)%2C IPR011009 (Protein kinase-like domain)%2C IPR027417 (P-loop containing nucleoside triphosphate hydrolase)%3B GO:0004672 (protein kinase activity)%2C GO:0005515 (protein binding)%2C GO:0005524 (ATP binding)%2C GO:0005694 (chromosome)%2C GO:0006468 (protein phosphorylation)%2C GO:0051…
arahy.Tifrunner.gnm1.Arahy.07	5315390	5317602	+	arahy.AJ3YR1	Gene3D:G3DSA:2.120.10.30,InterPro:IPR011042,PANTHER:PTHR24104,PANTHER:PTHR24104:SF0,Superfamily:SSF63825		Ribosomal protein S4%3B IPR011042 (Six-bladed beta-propeller%2C TolB-like)
[truncated: 1,421 more rows]
