# Supplementary material for: Construction of ddRADseq-Based High-Density Genetic Map and Identification of Quantitative Trait Loci for Trans-resveratrol Content in Peanut Seeds
Source: Front Plant Sci. 2021 Mar 18;12:644402. doi: 10.3389/fpls.2021.644402 (PMC8044979; doi:10.3389/fpls.2021.644402)
Supplement: Supplementary file 6 [file Table_6.XLSX]

## Sheet: Table S6
Supplemental Table 6. KEGG pathway of the putative genes within confidential intervals of QTLs for resveratrol contents
Pathway	Pathway ID	#Enzs in Pathway	Enzyme	#Seqs of Enzyme	Seqs
Glycolysis / Gluconeogenesis	map00010	4	ec:4.1.1.32 - carboxykinase (GTP), ec:2.7.1.11 - phosphohexokinase, ec:1.2.1.5 - dehydrogenase [NAD(P)+], ec:4.2.1.11 - hydratase	1, 1, 1, 1	arahy.WRC151, arahy.H6NFJD, arahy.05HDV3, arahy.9UY90I
Glyoxylate and dicarboxylate metabolism	map00630	2	ec:3.5.1.10 - deformylase, ec:2.1.2.1 - hydroxymethyltransferase	1, 1	arahy.HK0HI4, arahy.HK9TK1
Glutathione metabolism	map00480	2	ec:2.3.2.2 - glutamyl transpeptidase, ec:1.1.1.49 - dehydrogenase (NADP+)	1, 1	arahy.LKLM88, arahy.BW68TF
Tryptophan metabolism	map00380	1	ec:2.3.1.61 - succinyltransferase	1	arahy.U00TZP
Pyruvate metabolism	map00620	5	ec:4.1.1.32 - carboxykinase (GTP), ec:6.4.1.2 - carboxylase, ec:1.1.1.38 - dehydrogenase (oxaloacetate-decarboxylating), ec:4.1.1.31 - carboxylase, ec:1.1.1.39 - dehydrogenase (decarboxylating)	1, 1, 1, 1, 1	arahy.WRC151, arahy.KH93XI, arahy.6WN5RS, arahy.WRC151, arahy.6WN5RS
Cyanoamino acid metabolism	map00460	2	ec:2.3.2.2 - glutamyl transpeptidase, ec:2.1.2.1 - hydroxymethyltransferase	1, 1	arahy.LKLM88, arahy.HK9TK1
Caffeine metabolism	map00232	1	ec:2.3.1.5 - N-acetyltransferase	1	arahy.0R6TRT
Biosynthesis of antibiotics	map01130	20	ec:1.1.1.34 - reductase (NADPH), ec:1.3.1.12 - dehydrogenase, ec:2.6.1.16 - transaminase (isomerizing), ec:4.1.1.32 - carboxykinase (GTP), ec:2.2.1.7 - synthase, ec:6.4.1.2 - carboxylase, ec:4.1.3.27 - synthase, ec:1.3.1.13 - dehydrogenase (NADP+), ec:3.1.1.31 - phosphogluconolactonase, ec:2.3.3.10 - synthase, ec:2.7.6.1 - diphosphokinase, ec:2.1.2.1 - hydroxymethyltransferase, ec:5.3.3.2 - Delta…	1, 2, 1, 1, 2, 1, 1, 1, 1, 1, 1, 1, 1, 1, 1, 1, 1, 1, 1, 1	arahy.JEQD5V, arahy.71PNNN, arahy.WK9AFF, arahy.RCZ69X, arahy.WRC151, arahy.E471WB, arahy.I8UD53, arahy.KH93XI, arahy.6CB090, arahy.71PNNN, arahy.BURC06, arahy.6G7KNU, arahy.74AMIJ, arahy.HK9TK1, arahy.7Y2C76, arahy.U00TZP, arahy.BW68TF, arahy.061K9L, arahy.H6NFJD, arahy.NNJC7T, arahy.9UY90I, arahy.K4CMZR
Synthesis and degradation of ketone bodies	map00072	2	ec:4.1.3.4 - lyase, ec:2.3.3.10 - synthase	1, 1	arahy.FF070U, arahy.6G7KNU
alpha-Linolenic acid metabolism	map00592	1	ec:1.13.11.12 - 13S-lipoxygenase	1	arahy.UXKX2B
Lipopolysaccharide biosynthesis	map00540	1	ec:2.5.1.55 - synthase	1	arahy.D5XWDC
Valine, leucine and isoleucine degradation	map00280	2	ec:4.1.3.4 - lyase, ec:2.3.3.10 - synthase	1, 1	arahy.FF070U, arahy.6G7KNU
Galactose metabolism	map00052	1	ec:2.7.1.11 - phosphohexokinase	1	arahy.H6NFJD
Nitrotoluene degradation	map00633	1	ec:2.3.1.5 - N-acetyltransferase	1	arahy.0R6TRT
Amino sugar and nucleotide sugar metabolism	map00520	4	ec:2.6.1.16 - transaminase (isomerizing), ec:3.2.1.14 - ChiC, ec:2.7.7.27 - adenylyltransferase, ec:1.3.1.98 - dehydrogenase	1, 1, 1, 1	arahy.RCZ69X, arahy.78KVCW, arahy.CKCA5J, arahy.6Z1DTG
Phenazine biosynthesis	map00405	1	ec:4.1.3.27 - synthase	1	arahy.6CB090
Biosynthesis of unsaturated fatty acids	map01040	1	ec:1.14.19.2 - 9-desaturase	1	arahy.7G97IV
N-Glycan biosynthesis	map00510	2	ec:3.2.1.113 - 1,2-alpha-mannosidase, ec:2.4.1.144 - 4-beta-N-acetylglucosaminyltransferase	1, 1	arahy.G9KLCC, arahy.8C7GMZ
Metabolism of xenobiotics by cytochrome P450	map00980	1	ec:1.2.1.5 - dehydrogenase [NAD(P)+]	1	arahy.05HDV3
Phenylalanine metabolism	map00360	2	ec:1.13.11.27 - dioxygenase, ec:1.2.1.5 - dehydrogenase [NAD(P)+]	2, 1	arahy.FDUH0H, arahy.KE2YGW, arahy.05HDV3
mTOR signaling pathway	map04150	1	ec:2.7.11.24 - protein kinase	1	arahy.3P0VVA
Sphingolipid metabolism	map00600	1	ec:3.2.1.45 - psychosine hydrolase	1	arahy.U9C9EB
Tyrosine metabolism	map00350	3	ec:1.10.3.1 - oxidase, ec:1.13.11.27 - dioxygenase, ec:1.2.1.5 - dehydrogenase [NAD(P)+]	1, 2, 1	arahy.16PD77, arahy.FDUH0H, arahy.KE2YGW, arahy.05HDV3
Aminoacyl-tRNA biosynthesis	map00970	4	ec:6.1.1.7 - ligase, ec:6.1.1.16 - ligase, ec:6.1.1.6 - ligase, ec:6.1.1.11 - ligase	2, 1, 1, 1	arahy.1BU1FJ, arahy.QVU41V, arahy.1EJ7KK, arahy.J8SPSJ, arahy.LM7JF4
Biosynthesis of various secondary metabolites - part 3	map00997	1	ec:2.3.1.30 - O-acetyltransferase	1	arahy.K4CMZR
Novobiocin biosynthesis	map00401	1	ec:1.3.1.12 - dehydrogenase	2	arahy.71PNNN, arahy.WK9AFF
Histidine metabolism	map00340	2	ec:4.2.1.19 - dehydratase, ec:1.2.1.5 - dehydrogenase [NAD(P)+]	1, 1	arahy.RWV13Y, arahy.05HDV3
Oxidative phosphorylation	map00190	5	ec:3.6.1.1 - diphosphatase, ec:1.9.3.1 - oxidase, ec:1.6.99.3 - dehydrogenase, ec:1.6.5.11 - dehydrogenase (quinone), ec:7.1.1.2 - reductase (H+-translocating)	1, 3, 3, 1, 1	arahy.LSG577, arahy.I28AR0, arahy.Q5FMS0, arahy.A0MYZQ, arahy.IXN31S, arahy.KE24QQ, arahy.SXA5PB, arahy.IXN31S, arahy.IXN31S
Taurine and hypotaurine metabolism	map00430	2	ec:2.3.2.2 - glutamyl transpeptidase, ec:1.13.11.19 - dioxygenase	1, 1	arahy.LKLM88, arahy.GVCT2K
Phosphatidylinositol signaling system	map04070	5	ec:2.7.1.127 - 3-kinase, ec:2.7.7.41 - cytidylyltransferase, ec:2.7.1.107 - kinase (ATP), ec:3.1.4.11 - phospholipase C, ec:2.7.1.68 - 5-kinase	1, 1, 1, 1, 1	arahy.LCBQ0N, arahy.I19T37, arahy.M2AJRY, arahy.2XR4L9, arahy.HT9M47
Cysteine and methionine metabolism	map00270	2	ec:4.1.1.50 - decarboxylase, ec:2.3.1.30 - O-acetyltransferase	1, 1	arahy.F48FAV, arahy.K4CMZR
Inositol phosphate metabolism	map00562	6	ec:2.7.1.127 - 3-kinase, ec:1.13.99.1 - oxygenase, ec:3.1.4.11 - phospholipase C, ec:3.1.4.3 - C, ec:2.7.1.68 - 5-kinase, ec:5.5.1.4 - synthase	1, 1, 1, 1, 1, 1	arahy.LCBQ0N, arahy.D13UR9, arahy.2XR4L9, arahy.2XR4L9, arahy.HT9M47, arahy.NNJC7T
PD-L1 expression and PD-1 checkpoint pathway in cancer	map05235	1	ec:3.1.3.16 - phosphatase	1	arahy.24PQDM
beta-Alanine metabolism	map00410	2	ec:6.3.2.1 - ligase (AMP-forming), ec:1.2.1.5 - dehydrogenase [NAD(P)+]	1, 1	arahy.KE0QUS, arahy.05HDV3
Glycine, serine and threonine metabolism	map00260	3	ec:1.4.4.2 - dehydrogenase (aminomethyl-transferring), ec:2.1.2.1 - hydroxymethyltransferase, ec:1.5.3.1 - oxidase	2, 1, 1	arahy.9IV7G6, arahy.NQY82H, arahy.HK9TK1, arahy.M0AD1K
Linoleic acid metabolism	map00591	1	ec:1.13.11.12 - 13S-lipoxygenase	1	arahy.UXKX2B
Starch and sucrose metabolism	map00500	3	ec:2.4.1.34 - synthase, ec:2.7.7.27 - adenylyltransferase, ec:2.4.1.12 - synthase (UDP-forming)	1, 1, 1	arahy.8ABR7H, arahy.CKCA5J, arahy.1Q05D2
Drug metabolism - other enzymes	map00983	4	ec:2.7.1.48 - kinase, ec:2.3.1.5 - N-acetyltransferase, ec:3.1.1.1 - ali-esterase, ec:2.4.2.10 - phosphoribosyltransferase	1, 1, 1, 1	arahy.R92S31, arahy.0R6TRT, arahy.3M1W8D, arahy.28N5NC
Alanine, aspartate and glutamate metabolism	map00250	2	ec:2.6.1.16 - transaminase (isomerizing), ec:2.1.3.2 - carbamoyltransferase	1, 1	arahy.RCZ69X, arahy.4VH6VS
Th1 and Th2 cell differentiation	map04658	1	ec:3.1.3.16 - phosphatase	1	arahy.24PQDM
T cell receptor signaling pathway	map04660	1	ec:3.1.3.16 - phosphatase	1	arahy.24PQDM
Fatty acid biosynthesis	map00061	2	ec:6.4.1.2 - carboxylase, ec:1.14.19.2 - 9-desaturase	1, 1	arahy.KH93XI, arahy.7G97IV
Pyrimidine metabolism	map00240	4	ec:4.1.1.23 - decarboxylase, ec:2.7.1.48 - kinase, ec:2.1.3.2 - carbamoyltransferase, ec:2.4.2.10 - phosphoribosyltransferase	1, 1, 1, 1	arahy.28N5NC, arahy.R92S31, arahy.4VH6VS, arahy.28N5NC
Porphyrin and chlorophyll metabolism	map00860	1	ec:4.2.1.24 - synthase	1	arahy.LMC2LS
Fructose and mannose metabolism	map00051	2	ec:5.3.1.5 - isomerase, ec:2.7.1.11 - phosphohexokinase	1, 1	arahy.WFV6V5, arahy.H6NFJD
Isoquinoline alkaloid biosynthesis	map00950	1	ec:1.10.3.1 - oxidase	1	arahy.16PD77
Arginine and proline metabolism	map00330	1	ec:4.1.1.50 - decarboxylase	1	arahy.F48FAV
Aflatoxin biosynthesis	map00254	1	ec:6.4.1.2 - carboxylase	1	arahy.KH93XI
Phenylpropanoid biosynthesis	map00940	1	ec:1.11.1.7 - lactoperoxidase	1	arahy.20061H
Lysine degradation	map00310	1	ec:2.3.1.61 - succinyltransferase	1	arahy.U00TZP
Biotin metabolism	map00780	1	ec:6.3.4.15 - carboxyl-carrier protein] ligase	1	arahy.CLQ5CM
Various types of N-glycan biosynthesis	map00513	1	ec:3.2.1.113 - 1,2-alpha-mannosidase	1	arahy.G9KLCC
Phenylalanine, tyrosine and tryptophan biosynthesis	map00400	4	ec:1.3.1.12 - dehydrogenase, ec:4.1.3.27 - synthase, ec:1.3.1.13 - dehydrogenase (NADP+), ec:5.3.1.24 - isomerase	2, 1, 1, 1	arahy.71PNNN, arahy.WK9AFF, arahy.6CB090, arahy.71PNNN, arahy.061K9L
Sulfur metabolism	map00920	2	ec:2.8.1.1 - sulfurtransferase, ec:2.3.1.30 - O-acetyltransferase	1, 1	arahy.45FXM1, arahy.K4CMZR
Pantothenate and CoA biosynthesis	map00770	1	ec:6.3.2.1 - ligase (AMP-forming)	1	arahy.KE0QUS
Nicotinate and nicotinamide metabolism	map00760	1	ec:2.7.1.23 - kinase	1	arahy.M2AJRY
Purine metabolism	map00230	5	ec:3.6.1.15 - phosphatase, ec:2.7.6.1 - diphosphokinase, ec:2.4.2.7 - phosphoribosyltransferase, ec:3.6.1.3 - adenylpyrophosphatase, ec:3.5.4.4 - deaminase	68, 1, 1, 1, 1	arahy.GJ51RN, arahy.LI7WVR, arahy.M5ZY6N, arahy.V8EHWM, arahy.79SUWC, arahy.1ZZE7Q, arahy.XEI7Y7, arahy.M5C3PT, arahy.GNX9M7, arahy.RDH5GK, arahy.8AA21L, arahy.J8Q99B, arahy.MF06QU, arahy.Y9YNSN, arahy.D58UPY, arahy.JK5PBI, arahy.THB4SD, arahy.46FXJU, arahy.D8MFXN, arahy.SUE7LX, arahy.T10PLA, arahy.9D9UM2, arahy.M7CALB, arahy.AEUB1M, arahy.GJF5FH, arahy.R3IAX4, arahy.4MH8P5, arahy.EKQL3Q, arahy.C…
Vitamin B6 metabolism	map00750	1	ec:1.4.3.5 - 5'-phosphate synthase	1	arahy.CN1679
Glycerolipid metabolism	map00561	3	ec:2.3.1.51 - O-acyltransferase, ec:3.1.1.3 - lipase, ec:2.7.1.107 - kinase (ATP)	1, 1, 1	arahy.MV6CSW, arahy.4FF1BV, arahy.M2AJRY
Drug metabolism - cytochrome P450	map00982	2	ec:1.14.13.8 - monooxygenase, ec:1.2.1.5 - dehydrogenase [NAD(P)+]	3, 1	arahy.N2KW0J, arahy.E2YHWJ, arahy.SBH60A, arahy.05HDV3
Methane metabolism	map00680	4	ec:2.1.2.1 - hydroxymethyltransferase, ec:4.1.1.31 - carboxylase, ec:2.7.1.11 - phosphohexokinase, ec:4.2.1.11 - hydratase	1, 1, 1, 1	arahy.HK9TK1, arahy.WRC151, arahy.H6NFJD, arahy.9UY90I
Ether lipid metabolism	map00565	2	ec:3.1.4.4 - D, ec:3.1.4.3 - C	2, 1	arahy.A46I61, arahy.GVK7JC, arahy.2XR4L9
One carbon pool by folate	map00670	2	ec:3.5.1.10 - deformylase, ec:2.1.2.1 - hydroxymethyltransferase	1, 1	arahy.HK0HI4, arahy.HK9TK1
Zeatin biosynthesis	map00908	1	ec:1.5.99.12 - dehydrogenase	1	arahy.6Z1DTG
Pentose and glucuronate interconversions	map00040	3	ec:3.2.1.15 - pectin depolymerase (ambiguous), ec:3.1.1.11 - pectin demethoxylase, ec:5.3.1.5 - isomerase	2, 1, 1	arahy.EL0VSN, arahy.FH67MT, arahy.3M1W8D, arahy.WFV6V5
Terpenoid backbone biosynthesis	map00900	4	ec:1.1.1.34 - reductase (NADPH), ec:2.2.1.7 - synthase, ec:2.3.3.10 - synthase, ec:5.3.3.2 - Delta-isomerase	1, 2, 1, 1	arahy.JEQD5V, arahy.E471WB, arahy.I8UD53, arahy.6G7KNU, arahy.7Y2C76
Ubiquinone and other terpenoid-quinone biosynthesis	map00130	1	ec:1.13.11.27 - dioxygenase	2	arahy.FDUH0H, arahy.KE2YGW
Butanoate metabolism	map00650	2	ec:4.1.3.4 - lyase, ec:2.3.3.10 - synthase	1, 1	arahy.FF070U, arahy.6G7KNU
Riboflavin metabolism	map00740	3	ec:1.1.1.193 - reductase, ec:3.5.4.26 - deaminase, ec:3.1.3.2 - phosphatase	1, 1, 1	arahy.537LAH, arahy.537LAH, arahy.5CG709
Glycerophospholipid metabolism	map00564	6	ec:3.1.4.4 - D, ec:2.3.1.51 - O-acyltransferase, ec:2.7.7.41 - cytidylyltransferase, ec:2.7.1.107 - kinase (ATP), ec:3.1.4.3 - C, ec:3.1.4.46 - phosphodiesterase	2, 1, 1, 1, 1, 1	arahy.A46I61, arahy.GVK7JC, arahy.MV6CSW, arahy.I19T37, arahy.M2AJRY, arahy.2XR4L9, arahy.NT6VHA
Thiamine metabolism	map00730	3	ec:3.6.1.15 - phosphatase, ec:2.2.1.7 - synthase, ec:3.1.3.2 - phosphatase	68, 2, 1	arahy.GJ51RN, arahy.LI7WVR, arahy.M5ZY6N, arahy.V8EHWM, arahy.79SUWC, arahy.1ZZE7Q, arahy.XEI7Y7, arahy.M5C3PT, arahy.GNX9M7, arahy.RDH5GK, arahy.8AA21L, arahy.J8Q99B, arahy.MF06QU, arahy.Y9YNSN, arahy.D58UPY, arahy.JK5PBI, arahy.THB4SD, arahy.46FXJU, arahy.D8MFXN, arahy.SUE7LX, arahy.T10PLA, arahy.9D9UM2, arahy.M7CALB, arahy.AEUB1M, arahy.GJF5FH, arahy.R3IAX4, arahy.4MH8P5, arahy.EKQL3Q, arahy.C…
Carbon fixation pathways in prokaryotes	map00720	2	ec:6.4.1.2 - carboxylase, ec:4.1.1.31 - carboxylase	1, 1	arahy.KH93XI, arahy.WRC151
Geraniol degradation	map00281	1	ec:4.1.3.4 - lyase	1	arahy.FF070U
Carbon fixation in photosynthetic organisms	map00710	2	ec:4.1.1.31 - carboxylase, ec:1.1.1.39 - dehydrogenase (decarboxylating)	1, 1	arahy.WRC151, arahy.6WN5RS
Ascorbate and aldarate metabolism	map00053	1	ec:1.13.99.1 - oxygenase	1	arahy.D13UR9
Streptomycin biosynthesis	map00521	1	ec:5.5.1.4 - synthase	1	arahy.NNJC7T
Pentose phosphate pathway	map00030	4	ec:3.1.1.31 - phosphogluconolactonase, ec:2.7.6.1 - diphosphokinase, ec:1.1.1.49 - dehydrogenase (NADP+), ec:2.7.1.11 - phosphohexokinase	1, 1, 1, 1	arahy.BURC06, arahy.74AMIJ, arahy.BW68TF, arahy.H6NFJD
Peptidoglycan biosynthesis	map00550	1	ec:1.3.1.98 - dehydrogenase	1	arahy.6Z1DTG
Other glycan degradation	map00511	3	ec:3.2.1.96 - endo-beta-N-acetylglucosaminidase, ec:3.2.1.45 - psychosine hydrolase, ec:3.2.1.24 - alpha-D-mannosidase	1, 1, 1	arahy.PDR9Z8, arahy.U9C9EB, arahy.G9KLCC
Propanoate metabolism	map00640	1	ec:6.4.1.2 - carboxylase	1	arahy.KH93XI
Citrate cycle (TCA cycle)	map00020	2	ec:4.1.1.32 - carboxykinase (GTP), ec:2.3.1.61 - succinyltransferase	1, 1	arahy.WRC151, arahy.U00TZP
