# Supplementary material for: Construction of ddRADseq-Based High-Density Genetic Map and Identification of Quantitative Trait Loci for Trans-resveratrol Content in Peanut Seeds
Source: Front Plant Sci. 2021 Mar 18;12:644402. doi: 10.3389/fpls.2021.644402 (PMC8044979; doi:10.3389/fpls.2021.644402)
Supplement: Supplementary file 7 [file Table_7.XLSX]

## Sheet: Table S7
Supplemental Table 7. The top five high resveratrol RILs and their allele composition of the identified QTL
ID	BLUP	WC2015 (μg/kg)	WC2016 (μg/kg)	XY2018 (μg/kg)	YL2017 (μg/kg)	qRESA01	qRESB04	qRESB05	qRESB07.1	qRESB07.2	Favored alleles from Zhonghua 6	qRESA07	qRESA08	qRESB06	qRESB10	Favored alleles from Xuhua 13	Total number of favored alleles
QT0895	22.6576	176.333	111.993	141.47	168.32	+	-	-	+	+	3	-	+	-	+	2	5
QT0932	22.5619	131	62.91	154.717	248.343	+	+	+	-	-	3	-	-	+	+	2	5
QT0885	19.4392	122	104.853	75.1733	257.53	+	+	+	+	+	5	-	-	+	+	2	7
QT1017	17.51	125	91.47	176.583	143.39	+	+	-	+	+	4	+	+	+	-	3	7
QT0913	10.0719	202.667	94.1467	64.655	85.6667	+	-	-	-	-	1	+	-	+	+	3	4
Zhonghua 6	5.8175	116	92.3567	91.1767	96.8233	+	+	+	+	+	5	-	-	-	-	0	5
Xuhua 13	-9.82321	58.7733	40.6033	44	65.59	-	-	-	-	-	0	+	+	+	+	4	4
